# Supplementary material for: Oncogenic mutations of KRAS modulate its turnover by the CUL3/LZTR1 E3 ligase complex
Source: Life Sci Alliance. 2024 Mar 7;7(5):e202302245. doi: 10.26508/lsa.202302245 (PMC10921066; doi:10.26508/lsa.202302245)
Supplement: Supplementary file 1 [file LSA-2023-02245_TableS1.xlsx]

## Sheet: SAINTexpress WT Starvation
Bait	Prey	PreyGene	Spec	SpecSum	AvgSpec	NumReplicates	ctrlCounts	AvgP	MaxP	TopoAvgP	TopoMaxP	SaintScore	logOddsScore	FoldChange	BFDR	boosted_by
KRAS	UBE2Q1	UBE2Q1	1|1|0	2	0.67	3	0|0|0	0	0	0	0	0	1.98	6.67	0.31
KRAS	HSPA2	HSPA2	0|1|1	2	0.67	3	0|0|0	0	0	0	0	0	1.98	6.67	0.31
KRAS	HIST1H4A	HIST1H4A	8|8|7	23	7.67	3	14|14|8	0	0	0	0	0	-30.61	0.64	0.31
KRAS	HSPA6	HSPA6	1|1|1	3	1	3	1|1|1	0	0	0	0	0	0.35	1	0.31
KRAS	HSPA5	HSPA5	21|19|22	62	20.67	3	14|15|9	0	0	0	0	0	-14.86	1.63	0.3
KRAS	HSPA4	HSPA4	4|1|3	8	2.67	3	1|0|1	0.66	1	0.66	1	0.66	1.55	4	0.09
KRAS	HSPA9	HSPA9	18|19|16	53	17.67	3	9|6|4	0.97	1	0.97	1	0.97	2.4	2.79	0
KRAS	HSPA8	HSPA8	31|37|37	105	35	3	23|19|11	0	0	0	0	0	-16.63	1.98	0.3
KRAS	SSFA2	SSFA2	0|0|1	1	0.33	3	0|0|0	0	0	0	0	0	1.98	3.33	0.31
KRAS	MKL1	MKL1	0|1|1	2	0.67	3	0|0|0	0	0	0	0	0	1.98	6.67	0.31
KRAS	B2M	B2M	2|2|3	7	2.33	3	0|1|1	0.96	0.98	0.96	0.98	0.96	2.94	3.5	0
KRAS	MZT2B	MZT2B	0|0|1	1	0.33	3	0|0|0	0	0	0	0	0	1.98	3.33	0.31
KRAS	PMM2	PMM2	2|2|1	5	1.67	3	0|0|0	0.67	1	0.67	1	0.67	4.49	16.67	0.06
KRAS	PDCD11	PDCD11	0|0|2	2	0.67	3	0|0|0	0.33	1	0.33	1	0.33	1.98	6.67	0.15
KRAS	ASS1	ASS1	3|3|3	9	3	3	1|1|0	0.98	0.98	0.98	0.98	0.98	4.15	4.5	0
KRAS	CHMP1A	CHMP1A	1|0|0	1	0.33	3	0|0|0	0	0	0	0	0	1.98	3.33	0.31
KRAS	SPECC1	SPECC1	0|4|2	6	2	3	0|0|0	0.67	1	0.67	1	0.67	1.98	20	0.04
KRAS	DERL1	DERL1	1|0|0	1	0.33	3	0|0|0	0	0	0	0	0	1.98	3.33	0.31
KRAS	ZNF703	ZNF703	1|1|1	3	1	3	0|0|0	0	0	0	0	0	4.49	10	0.31
KRAS	RAD51C	RAD51C	1|0|1	2	0.67	3	0|0|0	0	0	0	0	0	1.98	6.67	0.31
KRAS	CAMK4	CAMK4	1|1|0	2	0.67	3	0|0|0	0	0	0	0	0	1.98	6.67	0.31
KRAS	RNF114	RNF114	2|2|1	5	1.67	3	0|0|0	0.67	1	0.67	1	0.67	4.49	16.67	0.06
KRAS	ZC3H15	ZC3H15	1|1|3	5	1.67	3	0|0|0	0.33	1	0.33	1	0.33	4.49	16.67	0.13
KRAS	SPTLC1	SPTLC1	4|4|3	11	3.67	3	0|0|0	1	1	1	1	1	8.36	36.67	0
KRAS	ZC3H18	ZC3H18	2|0|1	3	1	3	0|0|0	0.33	1	0.33	1	0.33	1.98	10	0.15
KRAS	ABCD3	ABCD3	7|8|6	21	7	3	1|3|0	1	1	1	1	1	4.91	5.25	0
KRAS	NT5DC1	NT5DC1	0|1|1	2	0.67	3	0|0|0	0	0	0	0	0	1.98	6.67	0.31
KRAS	ECM29	ECM29	1|0|2	3	1	3	0|0|0	0.33	1	0.33	1	0.33	1.98	10	0.15
KRAS	DHX9	DHX9	7|15|15	37	12.33	3	7|5|5	0.64	0.96	0.64	0.96	0.64	-7.4	2.18	0.09
KRAS	DIMT1	DIMT1	1|2|2	5	1.67	3	0|0|0	0.67	1	0.67	1	0.67	4.49	16.67	0.06
KRAS	TCOF1	TCOF1	3|3|5	11	3.67	3	10|14|15	0	0	0	0	0	-43.72	0.28	0.31
KRAS	C2CD5	C2CD5	4|5|4	13	4.33	3	0|0|0	1	1	1	1	1	10.11	43.33	0
KRAS	NUP98	NUP98	0|0|1	1	0.33	3	0|1|0	0	0	0	0	0	1.17	1	0.31
KRAS	NUP93	NUP93	4|7|5	16	5.33	3	2|2|2	0.89	0.99	0.89	0.99	0.89	1.11	2.67	0.01
KRAS	TOM1	TOM1	0|1|0	1	0.33	3	0|0|0	0	0	0	0	0	1.98	3.33	0.31
KRAS	CEP89	CEP89	1|2|1	4	1.33	3	0|0|0	0.33	1	0.33	1	0.33	4.49	13.33	0.15
KRAS	ITGA3	ITGA3	2|6|6	14	4.67	3	0|0|0	1	1	1	1	1	6.52	46.67	0
KRAS	OPA1	OPA1	2|1|2	5	1.67	3	0|0|0	0.67	1	0.67	1	0.67	4.49	16.67	0.06
KRAS	GK	GK	3|2|3	8	2.67	3	0|3|0	0.95	0.97	0.95	0.97	0.95	2.31	2.67	0
KRAS	TRAPPC9	TRAPPC9	1|0|0	1	0.33	3	0|0|0	0	0	0	0	0	1.98	3.33	0.31
KRAS	PTRH2	PTRH2	2|1|1	4	1.33	3	0|0|0	0.33	1	0.33	1	0.33	4.49	13.33	0.15
KRAS	TRIM27	TRIM27	0|0|2	2	0.67	3	0|0|0	0.33	1	0.33	1	0.33	1.98	6.67	0.15
KRAS	MYL12A	MYL12A	1|1|1	3	1	3	3|0|1	0	0	0	0	0	-0.72	0.75	0.31
KRAS	FAM98A	FAM98A	1|1|1	3	1	3	0|0|0	0	0	0	0	0	4.49	10	0.31
KRAS	SLC25A4	SLC25A4	2|1|2	5	1.67	3	0|0|0	0.67	1	0.67	1	0.67	4.49	16.67	0.06
KRAS	MAZ	MAZ	2|4|1	7	2.33	3	2|0|0	0.65	0.99	0.65	0.99	0.65	1.86	3.5	0.09
KRAS	ERF	ERF	0|0|1	1	0.33	3	0|0|0	0	0	0	0	0	1.98	3.33	0.31
KRAS	ACLY	ACLY	5|3|7	15	5	3	1|1|0	0.99	1	0.99	1	0.99	4.15	7.5	0
KRAS	CTBP2	CTBP2	1|1|1	3	1	3	0|0|0	0	0	0	0	0	4.49	10	0.31
KRAS	TSG101	TSG101	6|7|7	20	6.67	3	0|0|0	1	1	1	1	1	13.42	66.67	0
KRAS	ATP2A2	ATP2A2	13|17|13	43	14.33	3	1|6|2	1	1	1	1	1	5.88	4.78	0
KRAS	ITGA1	ITGA1	2|5|2	9	3	3	0|0|0	1	1	1	1	1	6.52	30	0
KRAS	ITGA2	ITGA2	7|6|10	23	7.67	3	0|0|0	1	1	1	1	1	13.42	76.67	0
KRAS	ITGA4	ITGA4	7|3|4	14	4.67	3	0|0|0	1	1	1	1	1	8.36	46.67	0
KRAS	ITGA5	ITGA5	4|4|5	13	4.33	3	0|0|0	1	1	1	1	1	10.11	43.33	0
KRAS	ITGA6	ITGA6	10|12|9	31	10.33	3	0|0|0	1	1	1	1	1	18.17	103.33	0
KRAS	KIAA1279	KIAA1279	5|1|2	8	2.67	3	1|0|0	0.66	1	0.66	1	0.66	2.58	8	0.08
KRAS	EDC3	EDC3	6|9|6	21	7	3	0|0|0	1	1	1	1	1	13.42	70	0
KRAS	GTF3C1	GTF3C1	4|3|8	15	5	3	0|0|0	1	1	1	1	1	8.36	50	0
KRAS	DENND4A	DENND4A	0|0|1	1	0.33	3	0|0|0	0	0	0	0	0	1.98	3.33	0.31
KRAS	EDC4	EDC4	7|6|9	22	7.33	3	0|1|0	1	1	1	1	1	14.65	22	0
KRAS	IQSEC1	IQSEC1	3|5|2	10	3.33	3	0|0|0	1	1	1	1	1	6.52	33.33	0
KRAS	CD99L2	CD99L2	1|1|1	3	1	3	0|0|0	0	0	0	0	0	4.49	10	0.31
KRAS	XPO1	XPO1	7|6|8	21	7	3	0|2|1	1	1	1	1	1	6.65	7	0
KRAS	XPO5	XPO5	2|3|3	8	2.67	3	0|0|0	1	1	1	1	1	6.52	26.67	0
KRAS	CSDE1	CSDE1	8|7|5	20	6.67	3	0|0|0	1	1	1	1	1	11.79	66.67	0
KRAS	XPO7	XPO7	2|0|0	2	0.67	3	0|0|0	0.33	1	0.33	1	0.33	1.98	6.67	0.15
KRAS	BACH1	BACH1	2|1|2	5	1.67	3	0|0|0	0.67	1	0.67	1	0.67	4.49	16.67	0.06
KRAS	KIR2DS5	KIR2DS5	0|0|1	1	0.33	3	0|0|0	0	0	0	0	0	1.98	3.33	0.31
KRAS	TTK	TTK	2|6|3	11	3.67	3	0|0|0	1	1	1	1	1	6.52	36.67	0
KRAS	MAR1	2001-03-01	0|0|1	1	0.33	3	0|0|0	0	0	0	0	0	1.98	3.33	0.31
KRAS	GMDS	GMDS	2|2|4	8	2.67	3	0|0|0	1	1	1	1	1	6.52	26.67	0
KRAS	LSR	LSR	32|31|24	87	29	3	0|1|0	1	1	1	1	1	82.63	87	0
KRAS	TMEM263	TMEM263	3|4|2	9	3	3	5|5|2	0	0	0	0	0	-9.02	0.75	0.31
KRAS	COL1A2	COL1A2	1|0|0	1	0.33	3	1|0|1	0	0	0	0	0	-0.06	0.5	0.31
KRAS	SDK1	SDK1	1|4|3	8	2.67	3	0|0|0	0.67	1	0.67	1	0.67	4.49	26.67	0.03
KRAS	SDK2	SDK2	6|13|15	34	11.33	3	0|0|0	1	1	1	1	1	13.42	113.33	0
KRAS	XPOT	XPOT	0|0|2	2	0.67	3	0|0|0	0.33	1	0.33	1	0.33	1.98	6.67	0.15
KRAS	TFB2M	TFB2M	0|0|1	1	0.33	3	0|0|0	0	0	0	0	0	1.98	3.33	0.31
KRAS	EPS15L1	EPS15L1	3|7|5	15	5	3	0|0|0	1	1	1	1	1	8.36	50	0
KRAS	ANAPC1	ANAPC1	0|1|3	4	1.33	3	0|0|0	0.33	1	0.33	1	0.33	1.98	13.33	0.13
KRAS	GART	GART	27|27|28	82	27.33	3	4|3|1	1	1	1	1	1	26.45	10.25	0
KRAS	ANAPC5	ANAPC5	0|0|1	1	0.33	3	0|0|0	0	0	0	0	0	1.98	3.33	0.31
KRAS	GARS	GARS	3|4|4	11	3.67	3	0|0|0	1	1	1	1	1	8.36	36.67	0
KRAS	ANAPC7	ANAPC7	0|1|2	3	1	3	0|0|0	0.33	1	0.33	1	0.33	1.98	10	0.15
KRAS	RPS6KA3	RPS6KA3	5|6|3	14	4.67	3	0|0|1	1	1	1	1	1	6.57	14	0
KRAS	PISD	PISD	0|0|1	1	0.33	3	0|0|0	0	0	0	0	0	1.98	3.33	0.31
KRAS	PSMD14	PSMD14	1|0|0	1	0.33	3	0|1|1	0	0	0	0	0	-0.06	0.5	0.31
KRAS	HLCS	HLCS	0|1|0	1	0.33	3	0|0|0	0	0	0	0	0	1.98	3.33	0.31
KRAS	PSMD11	PSMD11	7|1|3	11	3.67	3	0|0|1	0.67	1	0.67	1	0.67	2.58	11	0.03
KRAS	PSMD10	PSMD10	1|0|0	1	0.33	3	1|0|0	0	0	0	0	0	1.17	1	0.31
KRAS	PREP	PREP	1|1|1	3	1	3	0|0|0	0	0	0	0	0	4.49	10	0.31
KRAS	CAMK1	CAMK1	2|3|3	8	2.67	3	0|0|0	1	1	1	1	1	6.52	26.67	0
KRAS	GIT1	GIT1	12|14|21	47	15.67	3	0|0|0	1	1	1	1	1	22.77	156.67	0
KRAS	GIT2	GIT2	6|3|5	14	4.67	3	0|0|0	1	1	1	1	1	8.36	46.67	0
KRAS	SERBP1	SERBP1	8|7|8	23	7.67	3	2|1|2	1	1	1	1	1	5.84	4.6	0
KRAS	FAM134C	FAM134C	0|0|1	1	0.33	3	0|0|0	0	0	0	0	0	1.98	3.33	0.31
KRAS	FOXC1	FOXC1	1|1|0	2	0.67	3	0|0|0	0	0	0	0	0	1.98	6.67	0.31
KRAS	C9orf114	C9orf114	0|0|1	1	0.33	3	0|0|0	0	0	0	0	0	1.98	3.33	0.31
KRAS	METTL2B	METTL2B	2|3|1	6	2	3	0|0|0	0.67	1	0.67	1	0.67	4.49	20	0.05
KRAS	GANAB	GANAB	1|0|0	1	0.33	3	2|1|0	0	0	0	0	0	-1.05	0.33	0.31
KRAS	NUP133	NUP133	1|1|2	4	1.33	3	0|1|0	0.33	0.99	0.33	0.99	0.33	2.58	4	0.25
KRAS	EEF2K	EEF2K	0|0|1	1	0.33	3	0|0|0	0	0	0	0	0	1.98	3.33	0.31
KRAS	SMAD5	SMAD5	7|8|5	20	6.67	3	0|0|0	1	1	1	1	1	11.79	66.67	0
KRAS	SMAD1	SMAD1	1|0|0	1	0.33	3	0|0|0	0	0	0	0	0	1.98	3.33	0.31
KRAS	VAPA	VAPA	1|2|3	6	2	3	0|1|0	0.66	1	0.66	1	0.66	2.58	6	0.09
KRAS	SMAD3	SMAD3	1|1|1	3	1	3	0|0|0	0	0	0	0	0	4.49	10	0.31
KRAS	SHROOM3	SHROOM3	0|0|3	3	1	3	0|0|0	0.33	1	0.33	1	0.33	1.98	10	0.13
KRAS	SNTB2	SNTB2	13|12|13	38	12.67	3	0|0|0	1	1	1	1	1	22.77	126.67	0
KRAS	EXOSC10	EXOSC10	0|3|3	6	2	3	0|0|0	0.67	1	0.67	1	0.67	1.98	20	0.03
KRAS	GDAP2	GDAP2	1|1|1	3	1	3	0|0|0	0	0	0	0	0	4.49	10	0.31
KRAS	BCAR1	BCAR1	5|3|3	11	3.67	3	0|0|0	1	1	1	1	1	8.36	36.67	0
KRAS	ARF1	ARF1	4|5|4	13	4.33	3	0|0|0	1	1	1	1	1	10.11	43.33	0
KRAS	CYFIP2	CYFIP2	14|17|14	45	15	3	0|0|0	1	1	1	1	1	25.8	150	0
KRAS	ARF6	ARF6	1|1|1	3	1	3	0|0|0	0	0	0	0	0	4.49	10	0.31
KRAS	ARF5	ARF5	3|2|0	5	1.67	3	0|0|1	0.66	1	0.66	1	0.66	1.17	5	0.09
KRAS	ARF4	ARF4	1|1|2	4	1.33	3	1|1|0	0.32	0.95	0.32	0.95	0.32	1.55	2	0.26
KRAS	SPTLC2	SPTLC2	3|3|2	8	2.67	3	0|0|0	1	1	1	1	1	6.52	26.67	0
KRAS	AP3D1	AP3D1	12|17|16	45	15	3	16|12|4	0	0	0	0	0	-17.25	1.41	0.3
KRAS	EIF4B	EIF4B	23|26|19	68	22.67	3	0|0|0	1	1	1	1	1	33.24	226.67	0
KRAS	HAUS7	HAUS7	0|1|0	1	0.33	3	0|0|0	0	0	0	0	0	1.98	3.33	0.31
KRAS	ENOPH1	ENOPH1	0|1|0	1	0.33	3	0|0|0	0	0	0	0	0	1.98	3.33	0.31
KRAS	SULT1A1	SULT1A1	7|6|5	18	6	3	0|0|0	1	1	1	1	1	11.79	60	0
KRAS	TCEA1	TCEA1	0|1|0	1	0.33	3	0|0|0	0	0	0	0	0	1.98	3.33	0.31
KRAS	RGPD3	RGPD3	0|1|1	2	0.67	3	1|1|0	0	0	0	0	0	-0.06	1	0.31
KRAS	COX4I1	COX4I1	2|1|0	3	1	3	1|1|1	0.29	0.86	0.29	0.86	0.29	-1.05	1	0.27
KRAS	NOL9	NOL9	3|1|1	5	1.67	3	0|0|0	0.33	1	0.33	1	0.33	4.49	16.67	0.13
KRAS	CHTF18	CHTF18	1|1|1	3	1	3	0|0|0	0	0	0	0	0	4.49	10	0.31
KRAS	SH2B1	SH2B1	3|2|1	6	2	3	0|0|0	0.67	1	0.67	1	0.67	4.49	20	0.05
KRAS	SAR1A	SAR1A	1|1|0	2	0.67	3	1|1|0	0	0	0	0	0	-0.06	1	0.31
KRAS	SRPK1	SRPK1	3|5|3	11	3.67	3	0|0|0	1	1	1	1	1	8.36	36.67	0
KRAS	SRPK2	SRPK2	1|1|1	3	1	3	0|0|0	0	0	0	0	0	4.49	10	0.31
KRAS	RAB11FIP1	RAB11FIP1	6|9|7	22	7.33	3	0|1|0	1	1	1	1	1	14.65	22	0
KRAS	SCLY	SCLY	0|1|2	3	1	3	0|0|0	0.33	1	0.33	1	0.33	1.98	10	0.15
KRAS	RAB11FIP5	RAB11FIP5	3|4|2	9	3	3	0|0|0	1	1	1	1	1	6.52	30	0
KRAS	MPRIP	MPRIP	11|16|11	38	12.67	3	0|0|0	1	1	1	1	1	21.25	126.67	0
KRAS	KIAA1524	KIAA1524	0|0|1	1	0.33	3	0|0|0	0	0	0	0	0	1.98	3.33	0.31
KRAS	MTCL1	MTCL1	1|0|0	1	0.33	3	0|0|0	0	0	0	0	0	1.98	3.33	0.31
KRAS	ATP1A2	ATP1A2	1|1|0	2	0.67	3	0|0|0	0	0	0	0	0	1.98	6.67	0.31
KRAS	ATP1A1	ATP1A1	29|29|25	83	27.67	3	4|5|5	1	1	1	1	1	17.36	5.93	0
KRAS	MYL6B	MYL6B	0|1|0	1	0.33	3	0|0|0	0	0	0	0	0	1.98	3.33	0.31
KRAS	MGRN1	MGRN1	0|2|0	2	0.67	3	0|0|0	0.33	1	0.33	1	0.33	1.98	6.67	0.15
KRAS	CDC42	CDC42	11|13|9	33	11	3	1|1|0	1	1	1	1	1	12.3	16.5	0
KRAS	CBLB	CBLB	1|1|1	3	1	3	0|0|0	0	0	0	0	0	4.49	10	0.31
KRAS	RABL3	RABL3	2|0|2	4	1.33	3	0|0|0	0.67	1	0.67	1	0.67	1.98	13.33	0.06
KRAS	EEF1A1	EEF1A1	32|30|18	80	26.67	3	20|11|10	0.01	0.02	0.01	0.02	0.01	-19.59	1.95	0.29
KRAS	RAB2A	RAB2A	1|1|2	4	1.33	3	0|1|0	0.33	0.99	0.33	0.99	0.33	2.58	4	0.25
KRAS	SRBD1	SRBD1	0|0|1	1	0.33	3	0|0|0	0	0	0	0	0	1.98	3.33	0.31
KRAS	ARL15	ARL15	1|0|2	3	1	3	0|0|0	0.33	1	0.33	1	0.33	1.98	10	0.15
KRAS	BIN3	BIN3	0|1|1	2	0.67	3	0|0|0	0	0	0	0	0	1.98	6.67	0.31
KRAS	FRG1	FRG1	2|2|2	6	2	3	2|1|2	0.37	0.37	0.37	0.37	0.37	-0.54	1.2	0.11
KRAS	SIRPA	SIRPA	5|2|4	11	3.67	3	0|0|0	1	1	1	1	1	6.52	36.67	0
KRAS	SNAP47	SNAP47	0|1|0	1	0.33	3	0|0|0	0	0	0	0	0	1.98	3.33	0.31
KRAS	AASS	AASS	0|1|0	1	0.33	3	0|0|0	0	0	0	0	0	1.98	3.33	0.31
KRAS	UBTF	UBTF	0|1|1	2	0.67	3	3|2|2	0	0	0	0	0	-6.74	0.29	0.31
KRAS	KIF4A	KIF4A	2|1|5	8	2.67	3	0|0|0	0.67	1	0.67	1	0.67	4.49	26.67	0.04
KRAS	CDCA2	CDCA2	0|1|3	4	1.33	3	0|0|0	0.33	1	0.33	1	0.33	1.98	13.33	0.13
KRAS	IRAK1	IRAK1	4|8|3	15	5	3	0|0|0	1	1	1	1	1	8.36	50	0
KRAS	FIP1L1	FIP1L1	0|1|1	2	0.67	3	0|0|0	0	0	0	0	0	1.98	6.67	0.31
KRAS	TIMM50	TIMM50	6|5|5	16	5.33	3	4|3|2	0.39	0.6	0.39	0.6	0.39	-0.95	1.78	0.11
KRAS	MID1	MID1	1|1|4	6	2	3	0|0|0	0.33	1	0.33	1	0.33	4.49	20	0.12
KRAS	UTS2	UTS2	1|1|0	2	0.67	3	1|1|1	0	0	0	0	0	-1.05	0.67	0.31
KRAS	PPP2R2A	PPP2R2A	7|7|4	18	6	3	1|0|0	1	1	1	1	1	9.05	18	0
KRAS	NOLC1	NOLC1	2|3|2	7	2.33	3	4|1|1	0.15	0.46	0.15	0.46	0.15	-1.63	1.17	0.28
KRAS	ATG4B	ATG4B	1|2|0	3	1	3	0|0|0	0.33	1	0.33	1	0.33	1.98	10	0.15
KRAS	FPGS	FPGS	1|1|0	2	0.67	3	0|0|0	0	0	0	0	0	1.98	6.67	0.31
KRAS	PIK3CA	PIK3CA	0|1|0	1	0.33	3	0|0|0	0	0	0	0	0	1.98	3.33	0.31
KRAS	SRRD	SRRD	0|0|1	1	0.33	3	0|0|0	0	0	0	0	0	1.98	3.33	0.31
KRAS	WASF1	WASF1	9|9|7	25	8.33	3	0|0|0	1	1	1	1	1	15.03	83.33	0
KRAS	RAB21	RAB21	1|0|4	5	1.67	3	2|0|0	0.33	0.99	0.33	0.99	0.33	-0.19	2.5	0.25
KRAS	RAB23	RAB23	1|1|0	2	0.67	3	0|0|0	0	0	0	0	0	1.98	6.67	0.31
KRAS	RAB24	RAB24	1|0|0	1	0.33	3	0|0|0	0	0	0	0	0	1.98	3.33	0.31
KRAS	WASF2	WASF2	13|17|13	43	14.33	3	0|0|0	1	1	1	1	1	24.29	143.33	0
KRAS	CALU	CALU	1|1|0	2	0.67	3	0|1|0	0	0	0	0	0	1.17	2	0.31
KRAS	CYB5B	CYB5B	1|1|0	2	0.67	3	0|0|0	0	0	0	0	0	1.98	6.67	0.31
KRAS	SNX27	SNX27	3|4|3	10	3.33	3	0|0|0	1	1	1	1	1	8.36	33.33	0
KRAS	FAR1	FAR1	3|4|1	8	2.67	3	0|0|0	0.67	1	0.67	1	0.67	4.49	26.67	0.03
KRAS	CDKAL1	CDKAL1	0|1|1	2	0.67	3	0|0|0	0	0	0	0	0	1.98	6.67	0.31
KRAS	ACTR1A	ACTR1A	0|1|2	3	1	3	1|0|0	0.33	0.99	0.33	0.99	0.33	1.17	3	0.25
KRAS	NAP1L1	NAP1L1	10|10|8	28	9.33	3	4|1|1	1	1	1	1	1	5.4	4.67	0
KRAS	EWSR1	EWSR1	4|2|1	7	2.33	3	0|1|0	0.66	1	0.66	1	0.66	2.58	7	0.08
KRAS	WDR77	WDR77	3|4|3	10	3.33	3	0|0|0	1	1	1	1	1	8.36	33.33	0
KRAS	PCK2	PCK2	0|0|2	2	0.67	3	0|0|0	0.33	1	0.33	1	0.33	1.98	6.67	0.15
KRAS	RPN2	RPN2	10|8|4	22	7.33	3	0|2|0	1	1	1	1	1	4.82	11	0
KRAS	AHCTF1	AHCTF1	0|0|1	1	0.33	3	0|0|0	0	0	0	0	0	1.98	3.33	0.31
KRAS	RPL21	RPL21	4|4|6	14	4.67	3	0|0|1	1	1	1	1	1	9.05	14	0
KRAS	SPRED2	SPRED2	0|0|1	1	0.33	3	0|0|0	0	0	0	0	0	1.98	3.33	0.31
KRAS	BRK1	BRK1	10|9|5	24	8	3	0|0|0	1	1	1	1	1	11.79	80	0
KRAS	PRPF8	PRPF8	7|7|5	19	6.33	3	1|0|0	1	1	1	1	1	11.76	19	0
KRAS	PRPF3	PRPF3	1|0|1	2	0.67	3	0|0|0	0	0	0	0	0	1.98	6.67	0.31
KRAS	FAU	FAU	3|1|2	6	2	3	3|4|4	0	0	0	0	0	-9.82	0.55	0.31
KRAS	PRPF6	PRPF6	6|5|6	17	5.67	3	0|3|2	0.98	0.99	0.98	0.99	0.98	3.39	3.4	0
KRAS	ASB6	ASB6	0|1|0	1	0.33	3	0|0|0	0	0	0	0	0	1.98	3.33	0.31
KRAS	COX7A2	COX7A2	0|0|2	2	0.67	3	2|2|1	0.12	0.37	0.12	0.37	0.12	-3.96	0.4	0.28
KRAS	CEP85	CEP85	5|9|5	19	6.33	3	0|0|0	1	1	1	1	1	11.79	63.33	0
KRAS	PLEKHH3	PLEKHH3	0|0|1	1	0.33	3	0|0|0	0	0	0	0	0	1.98	3.33	0.31
KRAS	PCF11	PCF11	0|0|1	1	0.33	3	0|0|0	0	0	0	0	0	1.98	3.33	0.31
KRAS	RNMT	RNMT	1|1|0	2	0.67	3	0|0|0	0	0	0	0	0	1.98	6.67	0.31
KRAS	SYNJ1	SYNJ1	1|1|2	4	1.33	3	0|0|0	0.33	1	0.33	1	0.33	4.49	13.33	0.15
KRAS	RELA	RELA	0|5|6	11	3.67	3	0|0|0	0.67	1	0.67	1	0.67	1.98	36.67	0.02
KRAS	HDGF	HDGF	1|0|0	1	0.33	3	0|0|0	0	0	0	0	0	1.98	3.33	0.31
KRAS	PIP4K2A	PIP4K2A	2|3|2	7	2.33	3	0|0|0	1	1	1	1	1	6.52	23.33	0
KRAS	HMG20A	HMG20A	0|2|1	3	1	3	0|1|0	0.33	0.99	0.33	0.99	0.33	1.17	3	0.25
KRAS	PIP4K2C	PIP4K2C	3|1|1	5	1.67	3	0|0|0	0.33	1	0.33	1	0.33	4.49	16.67	0.13
KRAS	PIP4K2B	PIP4K2B	0|0|1	1	0.33	3	0|0|0	0	0	0	0	0	1.98	3.33	0.31
KRAS	AAGAB	AAGAB	1|0|2	3	1	3	0|0|0	0.33	1	0.33	1	0.33	1.98	10	0.15
KRAS	DPY30	DPY30	0|1|0	1	0.33	3	0|0|0	0	0	0	0	0	1.98	3.33	0.31
KRAS	ARG1	ARG1	1|1|1	3	1	3	3|1|0	0	0	0	0	0	-0.72	0.75	0.31
KRAS	FNBP1L	FNBP1L	1|0|0	1	0.33	3	0|0|0	0	0	0	0	0	1.98	3.33	0.31
KRAS	TBL2	TBL2	0|2|3	5	1.67	3	0|0|0	0.67	1	0.67	1	0.67	1.98	16.67	0.05
KRAS	TBL3	TBL3	0|1|0	1	0.33	3	0|1|0	0	0	0	0	0	1.17	1	0.31
KRAS	THOC3	THOC3	1|1|0	2	0.67	3	0|0|0	0	0	0	0	0	1.98	6.67	0.31
KRAS	THOC2	THOC2	1|0|2	3	1	3	0|0|0	0.33	1	0.33	1	0.33	1.98	10	0.15
KRAS	URI1	URI1	1|0|0	1	0.33	3	0|0|0	0	0	0	0	0	1.98	3.33	0.31
KRAS	HNRNPDL	HNRNPDL	0|0|1	1	0.33	3	0|0|0	0	0	0	0	0	1.98	3.33	0.31
KRAS	STIM1	STIM1	0|1|0	1	0.33	3	0|0|0	0	0	0	0	0	1.98	3.33	0.31
KRAS	KIF14	KIF14	3|4|7	14	4.67	3	0|0|0	1	1	1	1	1	8.36	46.67	0
KRAS	KIAA0930	KIAA0930	2|1|1	4	1.33	3	0|0|0	0.33	1	0.33	1	0.33	4.49	13.33	0.15
KRAS	RABGAP1L	RABGAP1L	0|0|2	2	0.67	3	0|0|0	0.33	1	0.33	1	0.33	1.98	6.67	0.15
KRAS	NUP107	NUP107	2|1|3	6	2	3	0|0|0	0.67	1	0.67	1	0.67	4.49	20	0.05
KRAS	TAF6L	TAF6L	0|1|0	1	0.33	3	0|0|0	0	0	0	0	0	1.98	3.33	0.31
KRAS	PAK4	PAK4	20|16|14	50	16.67	3	0|0|0	1	1	1	1	1	25.8	166.67	0
KRAS	APC	APC	3|1|3	7	2.33	3	0|0|0	0.67	1	0.67	1	0.67	4.49	23.33	0.03
KRAS	ABCE1	ABCE1	3|7|7	17	5.67	3	0|0|1	1	1	1	1	1	6.57	17	0
KRAS	UQCRC2	UQCRC2	14|12|14	40	13.33	3	7|7|4	0.53	0.72	0.53	0.72	0.53	-1.67	2.22	0.1
KRAS	TMEM43	TMEM43	3|1|2	6	2	3	0|0|0	0.67	1	0.67	1	0.67	4.49	20	0.05
KRAS	UQCRC1	UQCRC1	0|1|0	1	0.33	3	0|0|1	0	0	0	0	0	1.17	1	0.31
KRAS	NUP88	NUP88	0|1|3	4	1.33	3	0|0|0	0.33	1	0.33	1	0.33	1.98	13.33	0.13
KRAS	COPS8	COPS8	1|1|1	3	1	3	0|0|0	0	0	0	0	0	4.49	10	0.31
KRAS	GTSE1	GTSE1	0|4|3	7	2.33	3	0|0|0	0.67	1	0.67	1	0.67	1.98	23.33	0.03
KRAS	OXSR1	OXSR1	1|0|0	1	0.33	3	0|0|0	0	0	0	0	0	1.98	3.33	0.31
KRAS	NSDHL	NSDHL	1|0|0	1	0.33	3	0|0|0	0	0	0	0	0	1.98	3.33	0.31
KRAS	COPS2	COPS2	2|0|0	2	0.67	3	0|0|0	0.33	1	0.33	1	0.33	1.98	6.67	0.15
KRAS	COPS3	COPS3	2|1|1	4	1.33	3	0|0|0	0.33	1	0.33	1	0.33	4.49	13.33	0.15
KRAS	KHDRBS1	KHDRBS1	2|4|3	9	3	3	1|2|1	0.83	0.96	0.83	0.96	0.83	0.64	2.25	0.01
KRAS	COPS4	COPS4	0|1|1	2	0.67	3	0|0|0	0	0	0	0	0	1.98	6.67	0.31
KRAS	GGCT	GGCT	2|3|0	5	1.67	3	0|3|1	0.53	0.89	0.53	0.89	0.53	-2.42	1.25	0.1
KRAS	YTHDF3	YTHDF3	1|1|0	2	0.67	3	0|0|0	0	0	0	0	0	1.98	6.67	0.31
KRAS	YTHDF2	YTHDF2	4|5|5	14	4.67	3	0|1|0	1	1	1	1	1	9.05	14	0
KRAS	YTHDF1	YTHDF1	1|1|1	3	1	3	0|0|0	0	0	0	0	0	4.49	10	0.31
KRAS	ZNF598	ZNF598	6|9|10	25	8.33	3	0|0|0	1	1	1	1	1	13.42	83.33	0
KRAS	CEP97	CEP97	1|0|2	3	1	3	0|0|0	0.33	1	0.33	1	0.33	1.98	10	0.15
KRAS	INF2	INF2	8|8|8	24	8	3	0|0|0	1	1	1	1	1	16.61	80	0
KRAS	TKT	TKT	11|9|5	25	8.33	3	8|6|1	0.18	0.44	0.18	0.44	0.18	-7.57	1.67	0.27
KRAS	PRKG1	PRKG1	0|0|1	1	0.33	3	0|0|0	0	0	0	0	0	1.98	3.33	0.31
KRAS	GEMIN4	GEMIN4	3|3|4	10	3.33	3	0|0|0	1	1	1	1	1	8.36	33.33	0
KRAS	GCA	GCA	0|1|1	2	0.67	3	0|0|0	0	0	0	0	0	1.98	6.67	0.31
KRAS	DPYSL5	DPYSL5	2|0|1	3	1	3	0|0|0	0.33	1	0.33	1	0.33	1.98	10	0.15
KRAS	DPYSL2	DPYSL2	11|13|14	38	12.67	3	0|0|0	1	1	1	1	1	21.25	126.67	0
KRAS	DPYSL3	DPYSL3	9|8|6	23	7.67	3	0|0|0	1	1	1	1	1	13.42	76.67	0
KRAS	NUDT5	NUDT5	1|2|1	4	1.33	3	0|0|1	0.33	0.99	0.33	0.99	0.33	2.58	4	0.25
KRAS	PVR	PVR	7|7|6	20	6.67	3	0|0|0	1	1	1	1	1	13.42	66.67	0
KRAS	CTBP1	CTBP1	1|1|1	3	1	3	0|0|0	0	0	0	0	0	4.49	10	0.31
KRAS	ARGLU1	ARGLU1	2|0|1	3	1	3	5|2|2	0	0	0	0	0	-9.56	0.33	0.31
KRAS	PHLDB1	PHLDB1	0|0|1	1	0.33	3	0|0|0	0	0	0	0	0	1.98	3.33	0.31
KRAS	PHLDB2	PHLDB2	2|3|2	7	2.33	3	0|0|0	1	1	1	1	1	6.52	23.33	0
KRAS	PHLDB3	PHLDB3	0|0|2	2	0.67	3	0|0|0	0.33	1	0.33	1	0.33	1.98	6.67	0.15
KRAS	NTHL1	NTHL1	0|0|2	2	0.67	3	0|0|0	0.33	1	0.33	1	0.33	1.98	6.67	0.15
KRAS	LARS	LARS	9|5|5	19	6.33	3	2|2|0	1	1	1	1	1	5.01	4.75	0
KRAS	ABTB2	ABTB2	0|0|1	1	0.33	3	0|0|0	0	0	0	0	0	1.98	3.33	0.31
KRAS	AZGP1	AZGP1	3|0|0	3	1	3	0|3|0	0.32	0.97	0.32	0.97	0.32	-0.61	1	0.26
KRAS	PPP5C	PPP5C	3|6|5	14	4.67	3	1|0|1	0.99	1	0.99	1	0.99	4.15	7	0
KRAS	DHX40	DHX40	2|1|3	6	2	3	0|0|0	0.67	1	0.67	1	0.67	4.49	20	0.05
KRAS	CALML5	CALML5	1|1|1	3	1	3	2|3|2	0	0	0	0	0	-4.49	0.43	0.31
KRAS	NUBP2	NUBP2	3|3|2	8	2.67	3	0|0|0	1	1	1	1	1	6.52	26.67	0
KRAS	PFN1	PFN1	15|14|13	42	14	3	2|3|2	1	1	1	1	1	10.62	6	0
KRAS	PFN2	PFN2	2|2|1	5	1.67	3	1|0|0	0.66	0.99	0.66	0.99	0.66	2.58	5	0.09
KRAS	NUBP1	NUBP1	2|1|1	4	1.33	3	0|0|0	0.33	1	0.33	1	0.33	4.49	13.33	0.15
KRAS	DDRGK1	DDRGK1	1|0|1	2	0.67	3	0|0|0	0	0	0	0	0	1.98	6.67	0.31
KRAS	TMEM219	TMEM219	1|0|0	1	0.33	3	1|0|0	0	0	0	0	0	1.17	1	0.31
KRAS	ATP5A1	ATP5A1	12|12|16	40	13.33	3	11|13|4	0	0	0	0	0	-12.85	1.43	0.3
KRAS	SSB	SSB	1|1|0	2	0.67	3	0|1|1	0	0	0	0	0	-0.06	1	0.31
KRAS	MDN1	MDN1	5|0|2	7	2.33	3	0|0|0	0.67	1	0.67	1	0.67	1.98	23.33	0.04
KRAS	NOP9	NOP9	0|0|2	2	0.67	3	0|0|0	0.33	1	0.33	1	0.33	1.98	6.67	0.15
KRAS	NOC2L	NOC2L	1|1|3	5	1.67	3	0|1|1	0.33	0.98	0.33	0.98	0.33	1.55	2.5	0.26
KRAS	APIP	APIP	1|1|1	3	1	3	0|0|0	0	0	0	0	0	4.49	10	0.31
KRAS	PRKAA1	PRKAA1	5|8|6	19	6.33	3	0|0|0	1	1	1	1	1	11.79	63.33	0
KRAS	KIAA1468	KIAA1468	1|1|1	3	1	3	0|0|0	0	0	0	0	0	4.49	10	0.31
KRAS	RPLP2	RPLP2	3|2|4	9	3	3	5|4|1	0.01	0.03	0.01	0.03	0.01	-6.49	0.9	0.29
KRAS	RPLP1	RPLP1	2|1|1	4	1.33	3	0|1|0	0.33	0.99	0.33	0.99	0.33	2.58	4	0.25
KRAS	RPLP0	RPLP0	5|5|3	13	4.33	3	3|3|2	0.39	0.55	0.39	0.55	0.39	-2.62	1.62	0.11
KRAS	EIF2B2	EIF2B2	2|0|1	3	1	3	0|0|0	0.33	1	0.33	1	0.33	1.98	10	0.15
KRAS	EIF2B3	EIF2B3	4|2|2	8	2.67	3	0|0|0	1	1	1	1	1	6.52	26.67	0
KRAS	PRKAR2A	PRKAR2A	3|5|2	10	3.33	3	0|0|0	1	1	1	1	1	6.52	33.33	0
KRAS	MAGT1	MAGT1	1|1|0	2	0.67	3	0|0|0	0	0	0	0	0	1.98	6.67	0.31
KRAS	PPA1	PPA1	5|6|3	14	4.67	3	2|3|1	0.78	0.98	0.78	0.98	0.78	-0.27	2.33	0.01
KRAS	C10orf32-ASMT	C10orf32-ASMT	0|0|1	1	0.33	3	0|0|0	0	0	0	0	0	1.98	3.33	0.31
KRAS	RAB19	RAB19	1|1|1	3	1	3	0|1|0	0	0	0	0	0	2.58	3	0.31
KRAS	IFT140	IFT140	0|0|2	2	0.67	3	0|0|0	0.33	1	0.33	1	0.33	1.98	6.67	0.15
KRAS	MLF2	MLF2	1|0|0	1	0.33	3	0|0|0	0	0	0	0	0	1.98	3.33	0.31
KRAS	TPM4	TPM4	1|5|7	13	4.33	3	0|0|0	0.67	1	0.67	1	0.67	4.49	43.33	0.02
KRAS	TPM3	TPM3	19|27|23	69	23	3	10|3|2	1	1	1	1	1	4.98	4.6	0
KRAS	PRPF40A	PRPF40A	2|1|2	5	1.67	3	0|0|0	0.67	1	0.67	1	0.67	4.49	16.67	0.06
KRAS	TTC1	TTC1	2|4|2	8	2.67	3	0|0|0	1	1	1	1	1	6.52	26.67	0
KRAS	UTP15	UTP15	0|0|1	1	0.33	3	0|0|0	0	0	0	0	0	1.98	3.33	0.31
KRAS	UTP18	UTP18	1|1|0	2	0.67	3	0|0|0	0	0	0	0	0	1.98	6.67	0.31
KRAS	ETFA	ETFA	3|2|2	7	2.33	3	0|3|2	0.5	0.72	0.5	0.72	0.5	-0.47	1.4	0.11
KRAS	PHACTR4	PHACTR4	7|7|5	19	6.33	3	0|0|0	1	1	1	1	1	11.79	63.33	0
KRAS	TRIO	TRIO	3|3|5	11	3.67	3	0|0|0	1	1	1	1	1	8.36	36.67	0
KRAS	ETFB	ETFB	0|0|1	1	0.33	3	1|1|1	0	0	0	0	0	-1.05	0.33	0.31
KRAS	MTMR12	MTMR12	0|0|1	1	0.33	3	0|0|0	0	0	0	0	0	1.98	3.33	0.31
KRAS	LRSAM1	LRSAM1	0|2|0	2	0.67	3	0|0|0	0.33	1	0.33	1	0.33	1.98	6.67	0.15
KRAS	LARP4B	LARP4B	6|7|6	19	6.33	3	0|1|1	1	1	1	1	1	8.11	9.5	0
KRAS	SMNDC1	SMNDC1	0|1|0	1	0.33	3	0|0|0	0	0	0	0	0	1.98	3.33	0.31
KRAS	MTO1	MTO1	0|0|1	1	0.33	3	0|0|0	0	0	0	0	0	1.98	3.33	0.31
KRAS	SSX2IP	SSX2IP	0|2|1	3	1	3	0|0|0	0.33	1	0.33	1	0.33	1.98	10	0.15
KRAS	YKT6	YKT6	0|1|1	2	0.67	3	0|0|0	0	0	0	0	0	1.98	6.67	0.31
KRAS	TOP3B	TOP3B	0|0|2	2	0.67	3	0|0|0	0.33	1	0.33	1	0.33	1.98	6.67	0.15
KRAS	ENY2	ENY2	1|0|0	1	0.33	3	0|0|0	0	0	0	0	0	1.98	3.33	0.31
KRAS	QTRTD1	QTRTD1	1|1|2	4	1.33	3	0|0|0	0.33	1	0.33	1	0.33	4.49	13.33	0.15
KRAS	KIF11	KIF11	3|7|14	24	8	3	0|0|0	1	1	1	1	1	8.36	80	0
KRAS	DDX19A	DDX19A	2|1|0	3	1	3	0|0|0	0.33	1	0.33	1	0.33	1.98	10	0.15
KRAS	RPS4X	RPS4X	23|23|20	66	22	3	15|18|5	0	0	0	0	0	-13.74	1.74	0.3
KRAS	PPP1CB	PPP1CB	1|1|1	3	1	3	0|0|0	0	0	0	0	0	4.49	10	0.31
KRAS	ITGA7	ITGA7	2|3|2	7	2.33	3	0|0|0	1	1	1	1	1	6.52	23.33	0
KRAS	PPP1CC	PPP1CC	1|1|2	4	1.33	3	0|0|0	0.33	1	0.33	1	0.33	4.49	13.33	0.15
KRAS	TJP2	TJP2	29|31|26	86	28.67	3	0|0|0	1	1	1	1	1	43.51	286.67	0
KRAS	ATXN2L	ATXN2L	17|21|17	55	18.33	3	0|2|1	1	1	1	1	1	21.42	18.33	0
KRAS	TJP1	TJP1	54|53|42	149	49.67	3	0|0|0	1	1	1	1	1	66.65	496.67	0
KRAS	MGST3	MGST3	1|1|1	3	1	3	0|0|0	0	0	0	0	0	4.49	10	0.31
KRAS	DLST	DLST	0|0|1	1	0.33	3	3|0|0	0	0	0	0	0	-0.61	0.33	0.31
KRAS	MFN2	MFN2	1|2|0	3	1	3	0|0|0	0.33	1	0.33	1	0.33	1.98	10	0.15
KRAS	TCP1	TCP1	22|15|12	49	16.33	3	11|8|6	0.33	0.97	0.33	0.97	0.33	-9.63	1.96	0.26
KRAS	PPAT	PPAT	3|2|3	8	2.67	3	0|0|0	1	1	1	1	1	6.52	26.67	0
KRAS	DIDO1	DIDO1	3|4|5	12	4	3	0|0|0	1	1	1	1	1	8.36	40	0
KRAS	FAM117B	FAM117B	2|0|1	3	1	3	0|0|0	0.33	1	0.33	1	0.33	1.98	10	0.15
KRAS	PEO1	PEO1	0|0|1	1	0.33	3	0|0|0	0	0	0	0	0	1.98	3.33	0.31
KRAS	VMP1	VMP1	0|1|0	1	0.33	3	0|0|0	0	0	0	0	0	1.98	3.33	0.31
KRAS	SVIL	SVIL	0|0|1	1	0.33	3	0|0|0	0	0	0	0	0	1.98	3.33	0.31
KRAS	GTF3C5	GTF3C5	1|1|3	5	1.67	3	0|0|0	0.33	1	0.33	1	0.33	4.49	16.67	0.13
KRAS	KTN1	KTN1	1|0|2	3	1	3	0|0|0	0.33	1	0.33	1	0.33	1.98	10	0.15
KRAS	TCEB3	TCEB3	1|2|0	3	1	3	0|0|0	0.33	1	0.33	1	0.33	1.98	10	0.15
KRAS	DCXR	DCXR	1|0|0	1	0.33	3	1|1|0	0	0	0	0	0	-0.06	0.5	0.31
KRAS	TCEB1	TCEB1	2|2|2	6	2	3	1|1|1	0.86	0.86	0.86	0.86	0.86	1.8	2	0.01
KRAS	PRDX4	PRDX4	1|2|5	8	2.67	3	3|1|2	0.31	0.92	0.31	0.92	0.31	-3.15	1.33	0.27
KRAS	PRDX3	PRDX3	3|1|1	5	1.67	3	1|2|1	0.29	0.88	0.29	0.88	0.29	-0.85	1.25	0.27
KRAS	PRDX2	PRDX2	14|21|14	49	16.33	3	6|4|1	1	1	1	1	1	6.27	4.45	0
KRAS	PRDX1	PRDX1	21|22|20	63	21	3	10|6|4	1	1	1	1	1	5.42	3.15	0
KRAS	AP3S1	AP3S1	3|3|3	9	3	3	1|1|0	0.98	0.98	0.98	0.98	0.98	4.15	4.5	0
KRAS	RABL6	RABL6	4|4|4	12	4	3	0|0|0	1	1	1	1	1	10.11	40	0
KRAS	SMARCA4	SMARCA4	1|3|4	8	2.67	3	1|1|0	0.66	1	0.66	1	0.66	1.55	4	0.09
KRAS	SMARCA5	SMARCA5	3|4|8	15	5	3	0|3|0	0.98	1	0.98	1	0.98	3.35	5	0
KRAS	FYN	FYN	5|7|6	18	6	3	0|0|0	1	1	1	1	1	11.79	60	0
KRAS	RAB1A	RAB1A	1|2|3	6	2	3	0|0|0	0.67	1	0.67	1	0.67	4.49	20	0.05
KRAS	CARS	CARS	0|1|0	1	0.33	3	0|0|0	0	0	0	0	0	1.98	3.33	0.31
KRAS	KANK2	KANK2	2|2|2	6	2	3	0|0|0	1	1	1	1	1	6.52	20	0
KRAS	CCT6A	CCT6A	14|10|10	34	11.33	3	4|3|2	1	1	1	1	1	5.44	3.78	0
KRAS	OGFR	OGFR	2|2|3	7	2.33	3	0|0|0	1	1	1	1	1	6.52	23.33	0
KRAS	CCT6B	CCT6B	0|1|1	2	0.67	3	0|0|0	0	0	0	0	0	1.98	6.67	0.31
KRAS	CDC5L	CDC5L	0|0|2	2	0.67	3	0|0|0	0.33	1	0.33	1	0.33	1.98	6.67	0.15
KRAS	CSTA	CSTA	1|0|0	1	0.33	3	0|2|0	0	0	0	0	0	-0.19	0.5	0.31
KRAS	RAC3	RAC3	0|2|1	3	1	3	0|0|0	0.33	1	0.33	1	0.33	1.98	10	0.15
KRAS	RAC1	RAC1	4|7|5	16	5.33	3	0|0|1	1	1	1	1	1	9.05	16	0
KRAS	RUFY1	RUFY1	1|0|3	4	1.33	3	0|0|0	0.33	1	0.33	1	0.33	1.98	13.33	0.13
KRAS	RUFY3	RUFY3	0|1|2	3	1	3	0|0|0	0.33	1	0.33	1	0.33	1.98	10	0.15
KRAS	VCL	VCL	12|11|9	32	10.67	3	3|2|3	1	1	1	1	1	5.26	4	0
KRAS	OSTC	OSTC	1|1|1	3	1	3	0|1|0	0	0	0	0	0	2.58	3	0.31
KRAS	VCP	VCP	30|29|24	83	27.67	3	3|2|1	1	1	1	1	1	25.55	13.83	0
KRAS	OLA1	OLA1	0|1|3	4	1.33	3	0|0|0	0.33	1	0.33	1	0.33	1.98	13.33	0.13
KRAS	AP2A1	AP2A1	0|2|1	3	1	3	0|0|0	0.33	1	0.33	1	0.33	1.98	10	0.15
KRAS	AP2A2	AP2A2	3|4|5	12	4	3	0|0|1	1	1	1	1	1	6.57	12	0
KRAS	CYTH1	CYTH1	2|1|0	3	1	3	0|0|0	0.33	1	0.33	1	0.33	1.98	10	0.15
KRAS	PAPOLA	PAPOLA	1|0|1	2	0.67	3	0|0|0	0	0	0	0	0	1.98	6.67	0.31
KRAS	TJAP1	TJAP1	1|0|0	1	0.33	3	0|0|0	0	0	0	0	0	1.98	3.33	0.31
KRAS	DPH1	DPH1	1|1|0	2	0.67	3	0|0|0	0	0	0	0	0	1.98	6.67	0.31
KRAS	DPH2	DPH2	2|1|1	4	1.33	3	0|0|0	0.33	1	0.33	1	0.33	4.49	13.33	0.15
KRAS	SLC16A1	SLC16A1	3|2|5	10	3.33	3	2|4|2	0.21	0.55	0.21	0.55	0.21	-4.1	1.25	0.27
KRAS	NSUN2	NSUN2	16|14|9	39	13	3	8|8|3	0.44	0.9	0.44	0.9	0.44	-6.88	2.05	0.11
KRAS	NSUN5	NSUN5	0|0|1	1	0.33	3	0|0|0	0	0	0	0	0	1.98	3.33	0.31
KRAS	TUBG1	TUBG1	4|5|3	12	4	3	3|3|1	0.49	0.79	0.49	0.79	0.49	-1.44	1.71	0.11
KRAS	ARHGAP31	ARHGAP31	1|0|0	1	0.33	3	0|0|0	0	0	0	0	0	1.98	3.33	0.31
KRAS	DCAF7	DCAF7	4|5|5	14	4.67	3	1|2|0	0.99	1	0.99	1	0.99	4.33	4.67	0
KRAS	ARHGAP35	ARHGAP35	1|3|3	7	2.33	3	0|0|0	0.67	1	0.67	1	0.67	4.49	23.33	0.03
KRAS	TARS	TARS	4|8|8	20	6.67	3	1|2|2	0.97	1	0.97	1	0.97	2.23	4	0
KRAS	WIPF2	WIPF2	2|1|0	3	1	3	0|0|0	0.33	1	0.33	1	0.33	1.98	10	0.15
KRAS	TUFM	TUFM	35|32|29	96	32	3	25|23|17	0	0	0	0	0	-32.05	1.48	0.31
KRAS	OSBPL9	OSBPL9	0|2|4	6	2	3	0|0|0	0.67	1	0.67	1	0.67	1.98	20	0.04
KRAS	DYNLL1	DYNLL1	3|3|2	8	2.67	3	1|1|0	0.97	0.98	0.97	0.98	0.97	2.94	4	0
KRAS	LAMP1	LAMP1	1|1|1	3	1	3	0|0|0	0	0	0	0	0	4.49	10	0.31
KRAS	CKB	CKB	8|10|10	28	9.33	3	8|3|2	0.51	0.66	0.51	0.66	0.51	-1.41	2.15	0.11
KRAS	ZFR	ZFR	1|1|1	3	1	3	0|1|0	0	0	0	0	0	2.58	3	0.31
KRAS	ARL2	ARL2	0|2|0	2	0.67	3	0|0|0	0.33	1	0.33	1	0.33	1.98	6.67	0.15
KRAS	POLR3D	POLR3D	0|0|1	1	0.33	3	0|0|0	0	0	0	0	0	1.98	3.33	0.31
KRAS	POLR3E	POLR3E	1|0|0	1	0.33	3	0|0|0	0	0	0	0	0	1.98	3.33	0.31
KRAS	SLK	SLK	0|0|2	2	0.67	3	0|0|0	0.33	1	0.33	1	0.33	1.98	6.67	0.15
KRAS	POLR3A	POLR3A	3|0|2	5	1.67	3	0|0|0	0.67	1	0.67	1	0.67	1.98	16.67	0.05
KRAS	TXNDC5	TXNDC5	1|1|1	3	1	3	0|0|0	0	0	0	0	0	4.49	10	0.31
KRAS	CPPED1	CPPED1	0|1|1	2	0.67	3	0|0|0	0	0	0	0	0	1.98	6.67	0.31
KRAS	GPS1	GPS1	0|1|3	4	1.33	3	0|0|0	0.33	1	0.33	1	0.33	1.98	13.33	0.13
KRAS	IGF2BP2	IGF2BP2	0|1|2	3	1	3	0|0|0	0.33	1	0.33	1	0.33	1.98	10	0.15
KRAS	CALM2	CALM2	1|3|3	7	2.33	3	2|1|0	0.64	0.96	0.64	0.96	0.64	0.35	2.33	0.09
KRAS	SPG20	SPG20	6|3|7	16	5.33	3	0|0|0	1	1	1	1	1	8.36	53.33	0
KRAS	GSDMA	GSDMA	1|0|1	2	0.67	3	2|3|0	0	0	0	0	0	-3.94	0.4	0.31
KRAS	DCD	DCD	0|2|1	3	1	3	3|2|1	0	0	0	0	0	-5.25	0.5	0.31
KRAS	DNMT1	DNMT1	1|2|6	9	3	3	0|0|0	0.67	1	0.67	1	0.67	4.49	30	0.04
KRAS	NDC1	NDC1	0|2|1	3	1	3	0|0|0	0.33	1	0.33	1	0.33	1.98	10	0.15
KRAS	PSD3	PSD3	3|3|3	9	3	3	0|0|0	1	1	1	1	1	8.36	30	0
KRAS	PLK1	PLK1	0|2|2	4	1.33	3	0|0|0	0.67	1	0.67	1	0.67	1.98	13.33	0.06
KRAS	DLGAP5	DLGAP5	2|6|3	11	3.67	3	0|0|0	1	1	1	1	1	6.52	36.67	0
KRAS	WDR62	WDR62	1|2|5	8	2.67	3	0|0|0	0.67	1	0.67	1	0.67	4.49	26.67	0.04
KRAS	MBNL1	MBNL1	1|1|0	2	0.67	3	1|0|1	0	0	0	0	0	-0.06	1	0.31
KRAS	CUL7	CUL7	2|2|3	7	2.33	3	0|0|0	1	1	1	1	1	6.52	23.33	0
KRAS	CUL1	CUL1	1|1|0	2	0.67	3	0|0|0	0	0	0	0	0	1.98	6.67	0.31
KRAS	PSMG1	PSMG1	1|0|0	1	0.33	3	0|0|0	0	0	0	0	0	1.98	3.33	0.31
KRAS	TRIM28	TRIM28	10|13|9	32	10.67	3	5|6|5	0.33	0.86	0.33	0.86	0.33	-3.45	2	0.12
KRAS	C1orf226	C1orf226	1|1|2	4	1.33	3	0|0|0	0.33	1	0.33	1	0.33	4.49	13.33	0.15
KRAS	SLC25A3	SLC25A3	5|6|6	17	5.67	3	3|2|2	0.88	0.93	0.88	0.93	0.88	1.32	2.43	0.01
KRAS	TRIM25	TRIM25	10|18|21	49	16.33	3	0|0|0	1	1	1	1	1	19.72	163.33	0
KRAS	SLC25A1	SLC25A1	5|7|8	20	6.67	3	1|4|1	0.97	1	0.97	1	0.97	2.36	3.33	0
KRAS	PRMT1	PRMT1	4|4|4	12	4	3	1|0|0	1	1	1	1	1	9.05	12	0
KRAS	SLC25A6	SLC25A6	6|8|4	18	6	3	2|2|1	0.96	1	0.96	1	0.96	2.23	3.6	0
KRAS	SLC25A5	SLC25A5	19|21|22	62	20.67	3	13|11|8	0.01	0.02	0.01	0.02	0.01	-8.03	1.94	0.29
KRAS	PRMT5	PRMT5	1|1|5	7	2.33	3	1|1|1	0.33	1	0.33	1	0.33	0.35	2.33	0.25
KRAS	HMGCR	HMGCR	0|0|1	1	0.33	3	0|0|0	0	0	0	0	0	1.98	3.33	0.31
KRAS	FBXL18	FBXL18	0|0|1	1	0.33	3	0|0|0	0	0	0	0	0	1.98	3.33	0.31
KRAS	COIL	COIL	5|2|4	11	3.67	3	0|0|0	1	1	1	1	1	6.52	36.67	0
KRAS	MTPAP	MTPAP	0|0|1	1	0.33	3	0|1|0	0	0	0	0	0	1.17	1	0.31
KRAS	CARHSP1	CARHSP1	1|2|2	5	1.67	3	0|0|0	0.67	1	0.67	1	0.67	4.49	16.67	0.06
KRAS	DNAJA2	DNAJA2	3|7|1	11	3.67	3	0|1|1	0.66	1	0.66	1	0.66	1.55	5.5	0.09
KRAS	DNAJA3	DNAJA3	4|3|2	9	3	3	1|1|0	0.98	1	0.98	1	0.98	2.94	4.5	0
KRAS	RBM42	RBM42	1|0|0	1	0.33	3	0|0|0	0	0	0	0	0	1.98	3.33	0.31
KRAS	DNAJA1	DNAJA1	16|14|7	37	12.33	3	1|2|1	1	1	1	1	1	6.78	9.25	0
KRAS	PTPN13	PTPN13	25|25|31	81	27	3	0|0|0	1	1	1	1	1	42.05	270	0
KRAS	PTPN12	PTPN12	0|1|1	2	0.67	3	0|0|0	0	0	0	0	0	1.98	6.67	0.31
KRAS	KIF5B	KIF5B	13|20|19	52	17.33	3	1|2|0	1	1	1	1	1	15.89	17.33	0
KRAS	KIF5C	KIF5C	1|2|3	6	2	3	0|0|0	0.67	1	0.67	1	0.67	4.49	20	0.05
KRAS	AKT2	AKT2	6|5|3	14	4.67	3	0|0|0	1	1	1	1	1	8.36	46.67	0
KRAS	ARCN1	ARCN1	2|1|1	4	1.33	3	1|0|0	0.33	0.99	0.33	0.99	0.33	2.58	4	0.25
KRAS	PTPN14	PTPN14	1|3|1	5	1.67	3	0|0|0	0.33	1	0.33	1	0.33	4.49	16.67	0.13
KRAS	NKAP	NKAP	2|1|4	7	2.33	3	2|3|2	0.16	0.49	0.16	0.49	0.16	-4.49	1	0.27
KRAS	UTRN	UTRN	57|77|67	201	67	3	0|0|0	1	1	1	1	1	88.14	670	0
KRAS	LYAR	LYAR	2|2|2	6	2	3	9|7|3	0	0	0	0	0	-18.33	0.32	0.31
KRAS	EDARADD	EDARADD	0|0|1	1	0.33	3	0|0|0	0	0	0	0	0	1.98	3.33	0.31
KRAS	DMD	DMD	1|2|1	4	1.33	3	0|0|0	0.33	1	0.33	1	0.33	4.49	13.33	0.15
KRAS	MMGT1	MMGT1	1|2|0	3	1	3	1|1|0	0.32	0.95	0.32	0.95	0.32	-0.06	1.5	0.26
KRAS	CNOT1	CNOT1	9|7|14	30	10	3	0|0|0	1	1	1	1	1	15.03	100	0
KRAS	RRAS2	RRAS2	3|3|3	9	3	3	0|0|0	1	1	1	1	1	8.36	30	0
KRAS	GAB2	GAB2	0|1|1	2	0.67	3	0|0|0	0	0	0	0	0	1.98	6.67	0.31
KRAS	GAPDH	GAPDH	22|22|13	57	19	3	14|16|8	0	0	0	0	0	-23.31	1.5	0.3
KRAS	GAB1	GAB1	7|5|5	17	5.67	3	0|0|0	1	1	1	1	1	11.79	56.67	0
KRAS	ARHGAP8	ARHGAP8	0|1|1	2	0.67	3	1|0|0	0	0	0	0	0	1.17	2	0.31
KRAS	IFNGR1	IFNGR1	3|1|0	4	1.33	3	0|0|0	0.33	1	0.33	1	0.33	1.98	13.33	0.13
KRAS	RICTOR	RICTOR	1|1|3	5	1.67	3	0|0|0	0.33	1	0.33	1	0.33	4.49	16.67	0.13
KRAS	SIPA1L3	SIPA1L3	0|1|1	2	0.67	3	0|0|0	0	0	0	0	0	1.98	6.67	0.31
KRAS	PPM1G	PPM1G	3|3|1	7	2.33	3	1|1|0	0.66	0.98	0.66	0.98	0.66	1.55	3.5	0.09
KRAS	ABCF3	ABCF3	3|1|2	6	2	3	0|0|0	0.67	1	0.67	1	0.67	4.49	20	0.05
KRAS	ABCF2	ABCF2	4|2|2	8	2.67	3	0|0|0	1	1	1	1	1	6.52	26.67	0
KRAS	SRSF3	SRSF3	3|1|3	7	2.33	3	1|1|0	0.66	0.98	0.66	0.98	0.66	1.55	3.5	0.09
KRAS	USP47	USP47	1|0|1	2	0.67	3	0|0|0	0	0	0	0	0	1.98	6.67	0.31
KRAS	MAP3K7	MAP3K7	2|2|0	4	1.33	3	0|0|0	0.67	1	0.67	1	0.67	1.98	13.33	0.06
KRAS	RAPH1	RAPH1	5|4|1	10	3.33	3	0|0|0	0.67	1	0.67	1	0.67	4.49	33.33	0.02
KRAS	PPP6C	PPP6C	1|1|2	4	1.33	3	0|0|0	0.33	1	0.33	1	0.33	4.49	13.33	0.15
KRAS	ZYX	ZYX	4|5|4	13	4.33	3	0|0|0	1	1	1	1	1	10.11	43.33	0
KRAS	ANXA11	ANXA11	25|29|24	78	26	3	2|1|0	1	1	1	1	1	31.23	26	0
KRAS	PJA2	PJA2	0|0|1	1	0.33	3	0|0|0	0	0	0	0	0	1.98	3.33	0.31
KRAS	CISD2	CISD2	1|2|3	6	2	3	0|0|0	0.67	1	0.67	1	0.67	4.49	20	0.05
KRAS	CLNS1A	CLNS1A	0|2|1	3	1	3	1|0|0	0.33	0.99	0.33	0.99	0.33	1.17	3	0.25
KRAS	UMPS	UMPS	1|2|3	6	2	3	0|0|0	0.67	1	0.67	1	0.67	4.49	20	0.05
KRAS	HSPA4L	HSPA4L	4|5|4	13	4.33	3	0|0|0	1	1	1	1	1	10.11	43.33	0
KRAS	SMAP2	SMAP2	2|3|1	6	2	3	0|0|0	0.67	1	0.67	1	0.67	4.49	20	0.05
KRAS	PTPN9	PTPN9	0|0|1	1	0.33	3	0|0|0	0	0	0	0	0	1.98	3.33	0.31
KRAS	KPRP	KPRP	6|4|8	18	6	3	4|11|3	0	0	0	0	0	-12.6	1	0.29
KRAS	PTPN3	PTPN3	1|1|1	3	1	3	0|0|0	0	0	0	0	0	4.49	10	0.31
KRAS	PTPN1	PTPN1	3|7|6	16	5.33	3	0|1|0	1	1	1	1	1	6.57	16	0
KRAS	ATOX1	ATOX1	0|0|1	1	0.33	3	0|0|0	0	0	0	0	0	1.98	3.33	0.31
KRAS	BTF3	BTF3	1|0|1	2	0.67	3	0|0|0	0	0	0	0	0	1.98	6.67	0.31
KRAS	SLC3A2	SLC3A2	13|11|14	38	12.67	3	0|0|0	1	1	1	1	1	21.25	126.67	0
KRAS	ZPR1	ZPR1	0|1|1	2	0.67	3	0|0|0	0	0	0	0	0	1.98	6.67	0.31
KRAS	GRK6	GRK6	1|2|0	3	1	3	0|0|0	0.33	1	0.33	1	0.33	1.98	10	0.15
KRAS	LRCH1	LRCH1	2|0|1	3	1	3	0|0|0	0.33	1	0.33	1	0.33	1.98	10	0.15
KRAS	LRCH2	LRCH2	7|5|3	15	5	3	0|0|0	1	1	1	1	1	8.36	50	0
KRAS	LRCH3	LRCH3	1|1|3	5	1.67	3	0|0|0	0.33	1	0.33	1	0.33	4.49	16.67	0.13
KRAS	BAG2	BAG2	7|5|6	18	6	3	2|1|0	1	1	1	1	1	5.44	6	0
KRAS	BAG3	BAG3	6|11|4	21	7	3	0|0|0	1	1	1	1	1	10.11	70	0
KRAS	BAG4	BAG4	1|1|1	3	1	3	0|0|0	0	0	0	0	0	4.49	10	0.31
KRAS	BAG5	BAG5	1|1|2	4	1.33	3	0|0|0	0.33	1	0.33	1	0.33	4.49	13.33	0.15
KRAS	CIAPIN1	CIAPIN1	7|10|9	26	8.67	3	0|0|0	1	1	1	1	1	15.03	86.67	0
KRAS	MYO1E	MYO1E	4|6|4	14	4.67	3	0|0|0	1	1	1	1	1	10.11	46.67	0
KRAS	MYO1D	MYO1D	6|17|31	54	18	3	6|2|1	0.87	1	0.87	1	0.87	0.46	6	0.01
KRAS	MYO1C	MYO1C	2|17|21	40	13.33	3	2|2|0	0.88	1	0.88	1	0.88	0.52	10	0.01
KRAS	RTKN	RTKN	2|1|2	5	1.67	3	0|0|0	0.67	1	0.67	1	0.67	4.49	16.67	0.06
KRAS	MSRB3	MSRB3	0|1|1	2	0.67	3	0|0|0	0	0	0	0	0	1.98	6.67	0.31
KRAS	RPS7	RPS7	21|16|15	52	17.33	3	7|5|3	1	1	1	1	1	5.36	3.47	0
KRAS	RPS6	RPS6	13|13|11	37	12.33	3	5|6|7	0.29	0.41	0.29	0.41	0.29	-3.01	2.06	0.27
KRAS	RPS5	RPS5	13|10|5	28	9.33	3	5|4|1	0.7	1	0.7	1	0.7	-2.08	2.8	0.01
KRAS	RPS3	RPS3	31|31|21	83	27.67	3	11|10|5	0.93	1	0.93	1	0.93	1.41	3.19	0
KRAS	RPS2	RPS2	11|10|12	33	11	3	4|5|2	0.98	1	0.98	1	0.98	3.38	3	0
KRAS	VDAC3	VDAC3	7|8|5	20	6.67	3	1|2|1	1	1	1	1	1	4.52	5	0
KRAS	VDAC1	VDAC1	5|7|3	15	5	3	8|4|2	0.01	0.02	0.01	0.02	0.01	-9.63	1.07	0.29
KRAS	RPS9	RPS9	17|16|15	48	16	3	8|12|5	0.02	0.04	0.02	0.04	0.02	-5.7	1.92	0.28
KRAS	RPS8	RPS8	16|11|15	42	14	3	8|8|5	0.27	0.56	0.27	0.56	0.27	-6.42	2	0.27
KRAS	ADI1	ADI1	1|2|2	5	1.67	3	0|0|0	0.67	1	0.67	1	0.67	4.49	16.67	0.06
KRAS	PGBD5	PGBD5	1|0|0	1	0.33	3	0|0|0	0	0	0	0	0	1.98	3.33	0.31
KRAS	CTPS1	CTPS1	13|13|13	39	13	3	2|5|0	1	1	1	1	1	6.32	5.57	0
KRAS	DHX57	DHX57	0|1|2	3	1	3	0|0|0	0.33	1	0.33	1	0.33	1.98	10	0.15
KRAS	PSMA2	PSMA2	0|1|0	1	0.33	3	0|0|0	0	0	0	0	0	1.98	3.33	0.31
KRAS	AKAP8L	AKAP8L	1|1|0	2	0.67	3	0|0|0	0	0	0	0	0	1.98	6.67	0.31
KRAS	PSMA1	PSMA1	1|0|0	1	0.33	3	3|2|0	0	0	0	0	0	-3.94	0.2	0.31
KRAS	PSMA6	PSMA6	3|1|0	4	1.33	3	3|4|3	0	0	0	0	0	-11.05	0.4	0.31
KRAS	PSMA4	PSMA4	3|4|3	10	3.33	3	3|1|0	0.92	0.96	0.92	0.96	0.92	2.14	2.5	0
KRAS	PSMA5	PSMA5	2|1|2	5	1.67	3	0|2|0	0.64	0.96	0.64	0.96	0.64	1.86	2.5	0.09
KRAS	DSG2	DSG2	17|22|21	60	20	3	0|0|0	1	1	1	1	1	30.28	200	0
KRAS	DSG1	DSG1	8|2|2	12	4	3	10|11|7	0	0	0	0	0	-30.94	0.43	0.31
KRAS	SRC	SRC	0|5|3	8	2.67	3	0|0|0	0.67	1	0.67	1	0.67	1.98	26.67	0.02
KRAS	CEP55	CEP55	8|10|3	21	7	3	0|0|0	1	1	1	1	1	8.36	70	0
KRAS	XP32	XP32	0|0|1	1	0.33	3	1|2|0	0	0	0	0	0	-1.05	0.33	0.31
KRAS	SRI	SRI	6|7|4	17	5.67	3	0|0|0	1	1	1	1	1	10.11	56.67	0
KRAS	SRM	SRM	1|0|2	3	1	3	0|1|1	0.32	0.95	0.32	0.95	0.32	-0.06	1.5	0.26
KRAS	MSH6	MSH6	12|12|9	33	11	3	3|6|0	0.98	0.99	0.98	0.99	0.98	3.18	3.67	0
KRAS	ATXN10	ATXN10	4|5|5	14	4.67	3	0|0|0	1	1	1	1	1	10.11	46.67	0
KRAS	CP	CP	1|1|0	2	0.67	3	3|2|0	0	0	0	0	0	-3.94	0.4	0.31
KRAS	FSCN1	FSCN1	1|3|2	6	2	3	0|0|1	0.66	1	0.66	1	0.66	2.58	6	0.09
KRAS	TRAFD1	TRAFD1	4|7|2	13	4.33	3	0|1|0	1	1	1	1	1	4.37	13	0
KRAS	RPSA	RPSA	6|6|5	17	5.67	3	5|1|1	0.88	0.92	0.88	0.92	0.88	1.39	2.43	0.01
KRAS	ERCC6L	ERCC6L	5|2|2	9	3	3	0|0|0	1	1	1	1	1	6.52	30	0
KRAS	NFKBIB	NFKBIB	0|0|1	1	0.33	3	0|0|0	0	0	0	0	0	1.98	3.33	0.31
KRAS	EIF2AK2	EIF2AK2	5|4|3	12	4	3	0|0|0	1	1	1	1	1	8.36	40	0
KRAS	AGPAT6	AGPAT6	0|0|1	1	0.33	3	0|0|0	0	0	0	0	0	1.98	3.33	0.31
KRAS	WAPAL	WAPAL	0|1|1	2	0.67	3	0|0|0	0	0	0	0	0	1.98	6.67	0.31
KRAS	KIAA1217	KIAA1217	0|1|1	2	0.67	3	0|0|0	0	0	0	0	0	1.98	6.67	0.31
KRAS	CSNK2B	CSNK2B	1|1|0	2	0.67	3	1|0|0	0	0	0	0	0	1.17	2	0.31
KRAS	MYO10	MYO10	2|2|1	5	1.67	3	0|0|0	0.67	1	0.67	1	0.67	4.49	16.67	0.06
KRAS	TMPO	TMPO	4|17|3	24	8	3	3|4|2	0.36	1	0.36	1	0.36	-3.8	2.67	0.11
KRAS	VARS	VARS	5|3|3	11	3.67	3	1|0|1	0.99	1	0.99	1	0.99	4.15	5.5	0
KRAS	ATAD1	ATAD1	0|2|1	3	1	3	0|0|0	0.33	1	0.33	1	0.33	1.98	10	0.15
KRAS	FOXO1	FOXO1	1|1|1	3	1	3	0|0|0	0	0	0	0	0	4.49	10	0.31
KRAS	KIAA1522	KIAA1522	11|17|17	45	15	3	0|0|0	1	1	1	1	1	21.25	150	0
KRAS	ITGAV	ITGAV	4|2|3	9	3	3	0|0|0	1	1	1	1	1	6.52	30	0
KRAS	KIAA1033	KIAA1033	1|0|0	1	0.33	3	0|0|0	0	0	0	0	0	1.98	3.33	0.31
KRAS	FMR1	FMR1	1|1|2	4	1.33	3	0|0|0	0.33	1	0.33	1	0.33	4.49	13.33	0.15
KRAS	LPGAT1	LPGAT1	2|2|1	5	1.67	3	0|0|0	0.67	1	0.67	1	0.67	4.49	16.67	0.06
KRAS	AP3B1	AP3B1	15|12|8	35	11.67	3	0|1|0	1	1	1	1	1	20.87	35	0
KRAS	POLE	POLE	1|0|1	2	0.67	3	0|0|0	0	0	0	0	0	1.98	6.67	0.31
KRAS	RPL29	RPL29	3|1|1	5	1.67	3	4|4|4	0	0	0	0	0	-11.13	0.42	0.31
KRAS	RPL28	RPL28	6|8|13	27	9	3	6|6|4	0.29	0.86	0.29	0.86	0.29	-7.67	1.69	0.27
KRAS	PCYOX1	PCYOX1	0|0|1	1	0.33	3	0|0|0	0	0	0	0	0	1.98	3.33	0.31
KRAS	RPL24	RPL24	5|6|5	16	5.33	3	3|2|1	0.94	0.98	0.94	0.98	0.94	2.42	2.67	0
KRAS	RPL27	RPL27	8|6|6	20	6.67	3	7|5|4	0	0.01	0	0.01	0	-7.67	1.25	0.29
KRAS	RPL26	RPL26	1|1|1	3	1	3	0|2|1	0	0	0	0	0	0.35	1	0.31
KRAS	NAP1L4	NAP1L4	1|3|1	5	1.67	3	0|0|0	0.33	1	0.33	1	0.33	4.49	16.67	0.13
KRAS	RPL23	RPL23	7|8|9	24	8	3	7|6|3	0.01	0.03	0.01	0.03	0.01	-6.24	1.5	0.28
KRAS	RPL22	RPL22	3|4|3	10	3.33	3	5|5|3	0	0	0	0	0	-8.57	0.77	0.31
KRAS	MAPKAP1	MAPKAP1	1|1|1	3	1	3	0|0|0	0	0	0	0	0	4.49	10	0.31
KRAS	ATG3	ATG3	0|1|1	2	0.67	3	0|0|0	0	0	0	0	0	1.98	6.67	0.31
KRAS	RGS7	RGS7	2|1|2	5	1.67	3	0|0|0	0.67	1	0.67	1	0.67	4.49	16.67	0.06
KRAS	LPCAT2	LPCAT2	0|0|1	1	0.33	3	0|0|0	0	0	0	0	0	1.98	3.33	0.31
KRAS	LPCAT1	LPCAT1	3|2|3	8	2.67	3	0|0|0	1	1	1	1	1	6.52	26.67	0
KRAS	P4HB	P4HB	4|1|3	8	2.67	3	6|5|2	0	0	0	0	0	-12.55	0.62	0.31
KRAS	PIGA	PIGA	0|0|1	1	0.33	3	0|0|0	0	0	0	0	0	1.98	3.33	0.31
KRAS	UTP20	UTP20	0|1|0	1	0.33	3	0|0|0	0	0	0	0	0	1.98	3.33	0.31
KRAS	PEAK1	PEAK1	2|0|1	3	1	3	0|0|0	0.33	1	0.33	1	0.33	1.98	10	0.15
KRAS	PIGK	PIGK	1|0|2	3	1	3	0|0|0	0.33	1	0.33	1	0.33	1.98	10	0.15
KRAS	TMEM194A	TMEM194A	0|1|1	2	0.67	3	0|0|0	0	0	0	0	0	1.98	6.67	0.31
KRAS	ILKAP	ILKAP	1|0|0	1	0.33	3	0|0|0	0	0	0	0	0	1.98	3.33	0.31
KRAS	PIGU	PIGU	0|1|0	1	0.33	3	0|0|0	0	0	0	0	0	1.98	3.33	0.31
KRAS	EPCAM	EPCAM	1|2|3	6	2	3	0|0|0	0.67	1	0.67	1	0.67	4.49	20	0.05
KRAS	ANKLE2	ANKLE2	4|6|8	18	6	3	0|0|0	1	1	1	1	1	10.11	60	0
KRAS	MTM1	MTM1	1|1|0	2	0.67	3	0|0|0	0	0	0	0	0	1.98	6.67	0.31
KRAS	INPPL1	INPPL1	2|2|2	6	2	3	0|0|0	1	1	1	1	1	6.52	20	0
KRAS	PPP1CA	PPP1CA	13|11|11	35	11.67	3	1|0|0	1	1	1	1	1	31.07	35	0
KRAS	SRRM2	SRRM2	1|0|2	3	1	3	1|2|1	0.22	0.65	0.22	0.65	0.22	-2.54	0.75	0.27
KRAS	PDK3	PDK3	1|0|1	2	0.67	3	0|2|0	0	0	0	0	0	-0.19	1	0.31
KRAS	KANK1	KANK1	0|1|0	1	0.33	3	0|0|0	0	0	0	0	0	1.98	3.33	0.31
KRAS	WBP2	WBP2	2|2|1	5	1.67	3	0|0|0	0.67	1	0.67	1	0.67	4.49	16.67	0.06
KRAS	SEC61A1	SEC61A1	2|1|3	6	2	3	0|0|0	0.67	1	0.67	1	0.67	4.49	20	0.05
KRAS	KLK13	KLK13	1|0|0	1	0.33	3	1|2|1	0	0	0	0	0	-2.54	0.25	0.31
KRAS	SRP9	SRP9	0|0|1	1	0.33	3	0|0|0	0	0	0	0	0	1.98	3.33	0.31
KRAS	PUF60	PUF60	1|0|0	1	0.33	3	3|2|0	0	0	0	0	0	-3.94	0.2	0.31
KRAS	PHKB	PHKB	1|0|0	1	0.33	3	0|0|0	0	0	0	0	0	1.98	3.33	0.31
KRAS	PLIN3	PLIN3	0|1|1	2	0.67	3	0|0|0	0	0	0	0	0	1.98	6.67	0.31
KRAS	CANX	CANX	5|4|5	14	4.67	3	2|1|0	0.99	1	0.99	1	0.99	4.33	4.67	0
KRAS	SLC39A10	SLC39A10	8|9|6	23	7.67	3	0|0|0	1	1	1	1	1	13.42	76.67	0
KRAS	ATG2B	ATG2B	0|0|1	1	0.33	3	0|0|0	0	0	0	0	0	1.98	3.33	0.31
KRAS	CDC23	CDC23	0|0|1	1	0.33	3	0|0|0	0	0	0	0	0	1.98	3.33	0.31
KRAS	SLC39A14	SLC39A14	3|2|1	6	2	3	0|0|0	0.67	1	0.67	1	0.67	4.49	20	0.05
KRAS	PALM2-AKAP2	PALM2;PALM2-AKAP2	1|1|0	2	0.67	3	0|0|0	0	0	0	0	0	1.98	6.67	0.31
KRAS	KIAA0355	KIAA0355	2|2|2	6	2	3	0|0|0	1	1	1	1	1	6.52	20	0
KRAS	EIF1AX	EIF1AX	1|1|0	2	0.67	3	1|0|1	0	0	0	0	0	-0.06	1	0.31
KRAS	HSDL1	HSDL1	1|1|0	2	0.67	3	0|0|0	0	0	0	0	0	1.98	6.67	0.31
KRAS	HSP90AB1	HSP90AB1	43|37|34	114	38	3	30|23|14	0	0	0	0	0	-28.08	1.7	0.31
KRAS	ARHGAP22	ARHGAP22	0|0|1	1	0.33	3	0|0|0	0	0	0	0	0	1.98	3.33	0.31
KRAS	ARHGAP21	ARHGAP21	7|7|7	21	7	3	0|0|0	1	1	1	1	1	15.03	70	0
KRAS	DVL1	DVL1	0|0|1	1	0.33	3	0|0|0	0	0	0	0	0	1.98	3.33	0.31
KRAS	UBR4	UBR4	16|17|13	46	15.33	3	8|10|2	0.4	0.68	0.4	0.68	0.4	-3.04	2.3	0.11
KRAS	MRPS5	MRPS5	1|1|1	3	1	3	0|0|0	0	0	0	0	0	4.49	10	0.31
KRAS	RBFA	RBFA	1|0|0	1	0.33	3	0|0|0	0	0	0	0	0	1.98	3.33	0.31
KRAS	VAPB	VAPB	2|1|2	5	1.67	3	0|0|0	0.67	1	0.67	1	0.67	4.49	16.67	0.06
KRAS	NKRF	NKRF	0|0|3	3	1	3	0|0|0	0.33	1	0.33	1	0.33	1.98	10	0.13
KRAS	SMAD2	SMAD2	2|0|0	2	0.67	3	0|0|0	0.33	1	0.33	1	0.33	1.98	6.67	0.15
KRAS	ATG2A	ATG2A	0|1|1	2	0.67	3	0|0|0	0	0	0	0	0	1.98	6.67	0.31
KRAS	SRGAP2	SRGAP2	9|14|9	32	10.67	3	0|0|0	1	1	1	1	1	18.17	106.67	0
KRAS	NUCB1	NUCB1	1|0|2	3	1	3	0|0|0	0.33	1	0.33	1	0.33	1.98	10	0.15
KRAS	PA2G4	PA2G4	1|1|1	3	1	3	3|0|0	0	0	0	0	0	0.79	1	0.31
KRAS	HSDL2	HSDL2	1|0|1	2	0.67	3	0|0|1	0	0	0	0	0	1.17	2	0.31
KRAS	KRAS	KRAS	0|0|0	0	0	3	1|1|0	0	0	0	0	0	-0.06	0	0.31
KRAS	TWF1	TWF1	3|2|3	8	2.67	3	0|0|0	1	1	1	1	1	6.52	26.67	0
KRAS	TWF2	TWF2	2|1|0	3	1	3	0|0|0	0.33	1	0.33	1	0.33	1.98	10	0.15
KRAS	SRPR	SRPR	3|4|2	9	3	3	0|0|0	1	1	1	1	1	6.52	30	0
KRAS	TMA16	TMA16	1|0|0	1	0.33	3	0|0|0	0	0	0	0	0	1.98	3.33	0.31
KRAS	PPP2CA	PPP2CA	4|2|4	10	3.33	3	0|0|1	1	1	1	1	1	4.37	10	0
KRAS	EIF4G2	EIF4G2	4|2|1	7	2.33	3	0|3|0	0.63	0.98	0.63	0.98	0.63	0.79	2.33	0.1
KRAS	EEF1D	EEF1D	7|7|6	20	6.67	3	2|2|3	0.96	0.98	0.96	0.98	0.96	2.62	2.86	0
KRAS	CCNY	CCNY	2|3|2	7	2.33	3	0|0|0	1	1	1	1	1	6.52	23.33	0
KRAS	ADAM9	ADAM9	7|5|4	16	5.33	3	0|0|0	1	1	1	1	1	10.11	53.33	0
KRAS	FAT3	FAT3	0|0|2	2	0.67	3	0|0|0	0.33	1	0.33	1	0.33	1.98	6.67	0.15
KRAS	EIF4G3	EIF4G3	1|2|3	6	2	3	0|0|0	0.67	1	0.67	1	0.67	4.49	20	0.05
KRAS	GRB2	GRB2	2|3|2	7	2.33	3	0|0|0	1	1	1	1	1	6.52	23.33	0
KRAS	EEF1G	EEF1G	15|15|12	42	14	3	5|7|4	0.87	0.99	0.87	0.99	0.87	0.54	2.62	0.01
KRAS	FEM1A	FEM1A	0|1|1	2	0.67	3	0|0|0	0	0	0	0	0	1.98	6.67	0.31
KRAS	EIF4G1	EIF4G1	33|33|31	97	32.33	3	2|3|2	1	1	1	1	1	33.19	13.86	0
KRAS	RASSF8	RASSF8	1|1|0	2	0.67	3	0|0|0	0	0	0	0	0	1.98	6.67	0.31
KRAS	RPL8	RPL8	6|8|10	24	8	3	3|5|3	0.6	0.97	0.6	0.97	0.6	-1.86	2.18	0.1
KRAS	RPL9	RPL9	11|11|8	30	10	3	8|4|3	0.37	0.54	0.37	0.54	0.37	-3.67	2	0.11
KRAS	RPL6	RPL6	7|9|9	25	8.33	3	5|4|3	0.55	0.74	0.55	0.74	0.55	-1.63	2.08	0.1
KRAS	PCM1	PCM1	2|2|8	12	4	3	0|0|2	0.97	1	0.97	1	0.97	3.16	6	0
KRAS	RPL4	RPL4	13|17|18	48	16	3	8|6|1	0.94	0.99	0.94	0.99	0.94	1.59	3.2	0
KRAS	RPL5	RPL5	1|2|2	5	1.67	3	1|2|4	0	0	0	0	0	-4.49	0.71	0.31
KRAS	TBRG4	TBRG4	2|1|0	3	1	3	0|0|0	0.33	1	0.33	1	0.33	1.98	10	0.15
KRAS	RPL3	RPL3	10|8|7	25	8.33	3	7|6|7	0	0	0	0	0	-10.92	1.25	0.29
KRAS	RASSF7	RASSF7	4|2|1	7	2.33	3	0|0|0	0.67	1	0.67	1	0.67	4.49	23.33	0.04
KRAS	CD151	CD151	0|0|1	1	0.33	3	0|0|0	0	0	0	0	0	1.98	3.33	0.31
KRAS	NHP2	NHP2	1|0|1	2	0.67	3	0|1|0	0	0	0	0	0	1.17	2	0.31
KRAS	LSM8	LSM8	1|1|0	2	0.67	3	0|0|0	0	0	0	0	0	1.98	6.67	0.31
KRAS	LUC7L	LUC7L	3|0|0	3	1	3	4|3|1	0.02	0.07	0.02	0.07	0.02	-8.2	0.38	0.28
KRAS	NCKAP1	NCKAP1	14|21|17	52	17.33	3	0|0|0	1	1	1	1	1	25.8	173.33	0
KRAS	ATP5C1	ATP5C1	2|1|3	6	2	3	2|3|0	0.37	0.72	0.37	0.72	0.37	-2.02	1.2	0.11
KRAS	CHD4	CHD4	3|7|3	13	4.33	3	0|0|1	1	1	1	1	1	6.57	13	0
KRAS	SCD	SCD	4|2|2	8	2.67	3	2|0|0	0.97	0.99	0.97	0.99	0.97	3.16	4	0
KRAS	CAP1	CAP1	3|4|3	10	3.33	3	0|0|1	1	1	1	1	1	6.57	10	0
KRAS	MAEA	MAEA	0|0|2	2	0.67	3	0|0|0	0.33	1	0.33	1	0.33	1.98	6.67	0.15
KRAS	SKIV2L	SKIV2L	2|2|4	8	2.67	3	0|0|0	1	1	1	1	1	6.52	26.67	0
KRAS	CRMP1	CRMP1	1|0|0	1	0.33	3	0|0|0	0	0	0	0	0	1.98	3.33	0.31
KRAS	TROAP	TROAP	1|1|1	3	1	3	0|0|0	0	0	0	0	0	4.49	10	0.31
KRAS	MRPL10	MRPL10	0|2|0	2	0.67	3	0|0|0	0.33	1	0.33	1	0.33	1.98	6.67	0.15
KRAS	TTC4	TTC4	1|0|0	1	0.33	3	0|0|0	0	0	0	0	0	1.98	3.33	0.31
KRAS	GALK1	GALK1	2|7|2	11	3.67	3	0|3|0	0.94	1	0.94	1	0.94	2.31	3.67	0
KRAS	RAB3GAP2	RAB3GAP2	1|1|2	4	1.33	3	0|0|0	0.33	1	0.33	1	0.33	4.49	13.33	0.15
KRAS	RCN2	RCN2	11|8|9	28	9.33	3	3|4|2	0.98	1	0.98	1	0.98	3	3.11	0
KRAS	MRPL16	MRPL16	3|1|2	6	2	3	0|1|0	0.66	1	0.66	1	0.66	2.58	6	0.09
KRAS	RAB3GAP1	RAB3GAP1	2|0|2	4	1.33	3	0|0|0	0.67	1	0.67	1	0.67	1.98	13.33	0.06
KRAS	CDC25C	CDC25C	1|1|1	3	1	3	0|0|0	0	0	0	0	0	4.49	10	0.31
KRAS	RHOQ	RHOQ	0|1|0	1	0.33	3	0|0|0	0	0	0	0	0	1.98	3.33	0.31
KRAS	RNF41	RNF41	0|0|1	1	0.33	3	0|0|0	0	0	0	0	0	1.98	3.33	0.31
KRAS	PSME3	PSME3	7|5|3	15	5	3	1|1|0	0.99	1	0.99	1	0.99	4.15	7.5	0
KRAS	ANKRD27	ANKRD27	0|1|2	3	1	3	0|0|0	0.33	1	0.33	1	0.33	1.98	10	0.15
KRAS	ANKRD26	ANKRD26	1|1|3	5	1.67	3	0|0|0	0.33	1	0.33	1	0.33	4.49	16.67	0.13
KRAS	POLR2A	POLR2A	2|5|4	11	3.67	3	0|0|0	1	1	1	1	1	6.52	36.67	0
KRAS	DYNC1LI1	DYNC1LI1	0|1|1	2	0.67	3	0|1|1	0	0	0	0	0	-0.06	1	0.31
KRAS	POLR2C	POLR2C	3|1|3	7	2.33	3	0|0|0	0.67	1	0.67	1	0.67	4.49	23.33	0.03
KRAS	KIAA1211	KIAA1211	1|0|0	1	0.33	3	0|0|0	0	0	0	0	0	1.98	3.33	0.31
KRAS	RHOC	RHOC	2|2|1	5	1.67	3	0|0|0	0.67	1	0.67	1	0.67	4.49	16.67	0.06
KRAS	ITPR3	ITPR3	0|1|4	5	1.67	3	0|1|0	0.33	1	0.33	1	0.33	1.17	5	0.12
KRAS	RHOA	RHOA	14|13|10	37	12.33	3	0|1|1	1	1	1	1	1	13.72	18.5	0
KRAS	RHOG	RHOG	2|3|3	8	2.67	3	0|0|0	1	1	1	1	1	6.52	26.67	0
KRAS	POLR2H	POLR2H	0|1|0	1	0.33	3	0|0|0	0	0	0	0	0	1.98	3.33	0.31
KRAS	F11R	F11R	4|4|4	12	4	3	0|0|0	1	1	1	1	1	10.11	40	0
KRAS	ANKRD28	ANKRD28	1|0|1	2	0.67	3	0|0|0	0	0	0	0	0	1.98	6.67	0.31
KRAS	MPG	MPG	1|1|0	2	0.67	3	0|0|0	0	0	0	0	0	1.98	6.67	0.31
KRAS	PLSCR3	PLSCR3	3|3|2	8	2.67	3	0|0|0	1	1	1	1	1	6.52	26.67	0
KRAS	PLSCR1	PLSCR1	7|4|7	18	6	3	0|0|0	1	1	1	1	1	10.11	60	0
KRAS	USP54	USP54	1|2|1	4	1.33	3	0|0|0	0.33	1	0.33	1	0.33	4.49	13.33	0.15
KRAS	CASKIN2	CASKIN2	5|4|4	13	4.33	3	0|0|0	1	1	1	1	1	10.11	43.33	0
KRAS	SNCA	SNCA	1|2|1	4	1.33	3	0|0|0	0.33	1	0.33	1	0.33	4.49	13.33	0.15
KRAS	ASCC3	ASCC3	0|6|6	12	4	3	0|0|0	0.67	1	0.67	1	0.67	1.98	40	0.02
KRAS	ASCC2	ASCC2	0|0|1	1	0.33	3	0|0|0	0	0	0	0	0	1.98	3.33	0.31
KRAS	AIFM1	AIFM1	5|5|3	13	4.33	3	2|3|2	0.59	0.79	0.59	0.79	0.59	-1.44	1.86	0.1
KRAS	AGO3	AGO3	1|1|2	4	1.33	3	0|0|0	0.33	1	0.33	1	0.33	4.49	13.33	0.15
KRAS	VBP1	VBP1	2|2|2	6	2	3	0|0|0	1	1	1	1	1	6.52	20	0
KRAS	FAM120B	FAM120B	2|3|1	6	2	3	0|0|0	0.67	1	0.67	1	0.67	4.49	20	0.05
KRAS	FAM120A	FAM120A	0|1|0	1	0.33	3	0|0|0	0	0	0	0	0	1.98	3.33	0.31
KRAS	SCML2	SCML2	1|2|1	4	1.33	3	0|0|0	0.33	1	0.33	1	0.33	4.49	13.33	0.15
KRAS	ARHGAP5	ARHGAP5	3|3|2	8	2.67	3	0|0|0	1	1	1	1	1	6.52	26.67	0
KRAS	SHKBP1	SHKBP1	10|13|9	32	10.67	3	0|0|0	1	1	1	1	1	18.17	106.67	0
KRAS	NCOR1	NCOR1	0|0|1	1	0.33	3	0|0|0	0	0	0	0	0	1.98	3.33	0.31
KRAS	AVEN	AVEN	0|0|1	1	0.33	3	0|0|0	0	0	0	0	0	1.98	3.33	0.31
KRAS	REPS1	REPS1	3|6|3	12	4	3	0|0|0	1	1	1	1	1	8.36	40	0
KRAS	TRIM33	TRIM33	0|1|1	2	0.67	3	0|0|0	0	0	0	0	0	1.98	6.67	0.31
KRAS	NEURL4	NEURL4	0|2|2	4	1.33	3	0|0|0	0.67	1	0.67	1	0.67	1.98	13.33	0.06
KRAS	CTNNA2	CTNNA2	1|1|1	3	1	3	0|0|0	0	0	0	0	0	4.49	10	0.31
KRAS	RPL7	RPL7	8|7|13	28	9.33	3	4|2|2	0.98	1	0.98	1	0.98	2.81	3.5	0
KRAS	TMEM30A	TMEM30A	2|1|3	6	2	3	0|0|0	0.67	1	0.67	1	0.67	4.49	20	0.05
KRAS	NFKB1	NFKB1	1|1|2	4	1.33	3	0|0|0	0.33	1	0.33	1	0.33	4.49	13.33	0.15
KRAS	NFKB2	NFKB2	0|3|3	6	2	3	0|0|0	0.67	1	0.67	1	0.67	1.98	20	0.03
KRAS	TES	TES	3|5|6	14	4.67	3	0|0|0	1	1	1	1	1	8.36	46.67	0
KRAS	PTPMT1	PTPMT1	0|1|0	1	0.33	3	0|0|0	0	0	0	0	0	1.98	3.33	0.31
KRAS	ARMT1	ARMT1	2|0|0	2	0.67	3	0|0|0	0.33	1	0.33	1	0.33	1.98	6.67	0.15
KRAS	DNPEP	DNPEP	1|1|1	3	1	3	0|0|0	0	0	0	0	0	4.49	10	0.31
KRAS	RAP2C	RAP2C	1|3|1	5	1.67	3	0|0|0	0.33	1	0.33	1	0.33	4.49	16.67	0.13
KRAS	ECD	ECD	0|1|0	1	0.33	3	0|0|0	0	0	0	0	0	1.98	3.33	0.31
KRAS	CLPTM1L	CLPTM1L	1|1|0	2	0.67	3	0|0|0	0	0	0	0	0	1.98	6.67	0.31
KRAS	GGA2	GGA2	1|0|0	1	0.33	3	0|0|0	0	0	0	0	0	1.98	3.33	0.31
KRAS	USO1	USO1	1|0|1	2	0.67	3	1|1|1	0	0	0	0	0	-1.05	0.67	0.31
KRAS	PLCD3	PLCD3	0|5|1	6	2	3	0|0|0	0.33	1	0.33	1	0.33	1.98	20	0.12
KRAS	HIST1H1E	HIST1H1E	3|4|4	11	3.67	3	5|6|10	0	0	0	0	0	-18.87	0.52	0.31
KRAS	PHLPP1	PHLPP1	0|0|1	1	0.33	3	0|0|0	0	0	0	0	0	1.98	3.33	0.31
KRAS	HIST1H1C	HIST1H1C	1|1|1	3	1	3	1|2|1	0	0	0	0	0	-0.85	0.75	0.31
KRAS	FHOD1	FHOD1	0|0|2	2	0.67	3	0|0|0	0.33	1	0.33	1	0.33	1.98	6.67	0.15
KRAS	ANKZF1	ANKZF1	0|1|2	3	1	3	0|0|0	0.33	1	0.33	1	0.33	1.98	10	0.15
KRAS	TACC1	TACC1	2|1|6	9	3	3	0|0|0	0.67	1	0.67	1	0.67	4.49	30	0.04
KRAS	TACC2	TACC2	0|0|1	1	0.33	3	0|0|0	0	0	0	0	0	1.98	3.33	0.31
KRAS	TACC3	TACC3	1|3|6	10	3.33	3	0|0|0	0.67	1	0.67	1	0.67	4.49	33.33	0.02
KRAS	PIAS1	PIAS1	0|1|1	2	0.67	3	0|0|0	0	0	0	0	0	1.98	6.67	0.31
KRAS	PRKACA	PRKACA	1|1|0	2	0.67	3	0|0|0	0	0	0	0	0	1.98	6.67	0.31
KRAS	DDX12P	DDX12P	0|1|2	3	1	3	0|0|0	0.33	1	0.33	1	0.33	1.98	10	0.15
KRAS	PRKACB	PRKACB	1|1|1	3	1	3	0|0|0	0	0	0	0	0	4.49	10	0.31
KRAS	STAMBPL1	STAMBPL1	0|1|0	1	0.33	3	0|0|0	0	0	0	0	0	1.98	3.33	0.31
KRAS	PSMB5	PSMB5	1|1|2	4	1.33	3	1|0|0	0.33	0.99	0.33	0.99	0.33	2.58	4	0.25
KRAS	KIF20B	KIF20B	0|0|2	2	0.67	3	0|0|0	0.33	1	0.33	1	0.33	1.98	6.67	0.15
KRAS	KIF20A	KIF20A	1|3|6	10	3.33	3	0|0|0	0.67	1	0.67	1	0.67	4.49	33.33	0.02
KRAS	MKI67	MKI67	9|32|1	42	14	3	1|0|1	0.67	1	0.67	1	0.67	1.55	21	0.02
KRAS	ZNF318	ZNF318	0|1|2	3	1	3	0|0|0	0.33	1	0.33	1	0.33	1.98	10	0.15
KRAS	HIST1H2AH	HIST1H2AH	5|4|3	12	4	3	4|6|5	0	0	0	0	0	-11.04	0.8	0.31
KRAS	ANKHD1	ANKHD1	9|11|11	31	10.33	3	0|0|0	1	1	1	1	1	18.17	103.33	0
KRAS	HSPBP1	HSPBP1	2|2|2	6	2	3	0|0|1	0.99	0.99	0.99	0.99	0.99	4.37	6	0
KRAS	PTPN23	PTPN23	0|1|5	6	2	3	0|0|0	0.33	1	0.33	1	0.33	1.98	20	0.12
KRAS	NTMT1	NTMT1	1|2|1	4	1.33	3	0|0|0	0.33	1	0.33	1	0.33	4.49	13.33	0.15
KRAS	HADHB	HADHB	4|3|1	8	2.67	3	0|2|2	0.62	0.97	0.62	0.97	0.62	-0.92	2	0.1
KRAS	HADHA	HADHA	0|0|1	1	0.33	3	0|1|0	0	0	0	0	0	1.17	1	0.31
KRAS	SAE1	SAE1	4|5|4	13	4.33	3	0|2|2	0.98	0.99	0.98	0.99	0.98	3.48	3.25	0
KRAS	RPS19BP1	RPS19BP1	1|1|0	2	0.67	3	0|1|0	0	0	0	0	0	1.17	2	0.31
KRAS	LTN1	LTN1	2|2|2	6	2	3	0|0|0	1	1	1	1	1	6.52	20	0
KRAS	CTU2	CTU2	0|1|0	1	0.33	3	0|0|0	0	0	0	0	0	1.98	3.33	0.31
KRAS	AFTPH	AFTPH	0|0|1	1	0.33	3	0|0|0	0	0	0	0	0	1.98	3.33	0.31
KRAS	C9orf142	C9orf142	0|0|1	1	0.33	3	0|0|0	0	0	0	0	0	1.98	3.33	0.31
KRAS	GOLGB1	GOLGB1	0|2|4	6	2	3	0|0|0	0.67	1	0.67	1	0.67	1.98	20	0.04
KRAS	NACC1	NACC1	0|2|0	2	0.67	3	0|0|0	0.33	1	0.33	1	0.33	1.98	6.67	0.15
KRAS	VPS13A	VPS13A	1|0|0	1	0.33	3	0|0|0	0	0	0	0	0	1.98	3.33	0.31
KRAS	VPS13C	VPS13C	1|1|0	2	0.67	3	0|0|0	0	0	0	0	0	1.98	6.67	0.31
KRAS	TRAF2	TRAF2	2|3|4	9	3	3	0|0|0	1	1	1	1	1	6.52	30	0
KRAS	ISYNA1	ISYNA1	8|11|13	32	10.67	3	0|0|0	1	1	1	1	1	16.61	106.67	0
KRAS	PGRMC1	PGRMC1	1|1|2	4	1.33	3	2|4|2	0	0	0	0	0	-5.81	0.5	0.31
KRAS	TRAF7	TRAF7	1|0|1	2	0.67	3	0|0|0	0	0	0	0	0	1.98	6.67	0.31
KRAS	NUP160	NUP160	1|0|0	1	0.33	3	0|0|0	0	0	0	0	0	1.98	3.33	0.31
KRAS	HOOK1	HOOK1	1|1|2	4	1.33	3	0|0|0	0.33	1	0.33	1	0.33	4.49	13.33	0.15
KRAS	PDCD10	PDCD10	0|1|1	2	0.67	3	0|0|0	0	0	0	0	0	1.98	6.67	0.31
KRAS	ARKL1	ARKL1	0|1|0	1	0.33	3	0|0|0	0	0	0	0	0	1.98	3.33	0.31
KRAS	LRRC59	LRRC59	8|5|6	19	6.33	3	4|4|0	0.78	0.97	0.78	0.97	0.78	0.31	2.38	0.01
KRAS	NEBL	NEBL	3|2|2	7	2.33	3	0|0|0	1	1	1	1	1	6.52	23.33	0
KRAS	PCDH9	PCDH9	5|3|1	9	3	3	0|0|0	0.67	1	0.67	1	0.67	4.49	30	0.02
KRAS	DIS3	DIS3	4|3|2	9	3	3	1|3|1	0.66	0.9	0.66	0.9	0.66	-0.54	1.8	0.09
KRAS	RPL38	RPL38	6|6|4	16	5.33	3	8|8|3	0	0	0	0	0	-14.33	0.84	0.31
KRAS	RPL39	RPL39	2|2|3	7	2.33	3	2|1|1	0.73	0.88	0.73	0.88	0.73	0.64	1.75	0.01
KRAS	RPL36	RPL36	2|1|1	4	1.33	3	1|0|1	0.32	0.95	0.32	0.95	0.32	1.55	2	0.26
KRAS	TAB2	TAB2	1|1|1	3	1	3	0|0|0	0	0	0	0	0	4.49	10	0.31
KRAS	RPL34	RPL34	5|4|5	14	4.67	3	2|4|1	0.69	0.79	0.69	0.79	0.69	-0.03	2	0.01
KRAS	RPL35	RPL35	11|7|10	28	9.33	3	11|10|7	0	0	0	0	0	-20.49	1	0.3
KRAS	RPL32	RPL32	2|2|3	7	2.33	3	2|2|2	0.14	0.43	0.14	0.43	0.14	-1.72	1.17	0.28
KRAS	RPL30	RPL30	1|1|1	3	1	3	2|1|0	0	0	0	0	0	0.35	1	0.31
KRAS	RPL31	RPL31	2|0|2	4	1.33	3	3|3|2	0	0	0	0	0	-8.2	0.5	0.31
KRAS	TARBP1	TARBP1	0|1|0	1	0.33	3	0|0|0	0	0	0	0	0	1.98	3.33	0.31
KRAS	GNA13	GNA13	3|7|6	16	5.33	3	0|0|0	1	1	1	1	1	8.36	53.33	0
KRAS	GNA11	GNA11	6|8|5	19	6.33	3	0|0|0	1	1	1	1	1	11.79	63.33	0
KRAS	SDHA	SDHA	0|1|0	1	0.33	3	0|0|0	0	0	0	0	0	1.98	3.33	0.31
KRAS	TBC1D10B	TBC1D10B	12|15|14	41	13.67	3	0|0|0	1	1	1	1	1	22.77	136.67	0
KRAS	TBC1D10A	TBC1D10A	1|2|1	4	1.33	3	0|0|0	0.33	1	0.33	1	0.33	4.49	13.33	0.15
KRAS	SMARCC2	SMARCC2	2|2|2	6	2	3	0|0|0	1	1	1	1	1	6.52	20	0
KRAS	ZCCHC11	ZCCHC11	0|3|5	8	2.67	3	0|0|0	0.67	1	0.67	1	0.67	1.98	26.67	0.02
KRAS	PPAP2B	PPAP2B	0|1|2	3	1	3	0|0|0	0.33	1	0.33	1	0.33	1.98	10	0.15
KRAS	PPAP2A	PPAP2A	1|0|0	1	0.33	3	0|0|0	0	0	0	0	0	1.98	3.33	0.31
KRAS	BUB1B	BUB1B	4|3|8	15	5	3	0|0|0	1	1	1	1	1	8.36	50	0
KRAS	TMCO1	TMCO1	3|2|1	6	2	3	1|1|0	0.64	0.98	0.64	0.98	0.64	1.55	3	0.09
KRAS	CTTNBP2	CTTNBP2	1|0|1	2	0.67	3	0|0|0	0	0	0	0	0	1.98	6.67	0.31
KRAS	SUMO2	SUMO2	1|1|0	2	0.67	3	1|1|2	0	0	0	0	0	-2.54	0.5	0.31
KRAS	PSPC1	PSPC1	2|1|0	3	1	3	0|0|0	0.33	1	0.33	1	0.33	1.98	10	0.15
KRAS	IGHG1	IGHG1	1|0|1	2	0.67	3	5|5|0	0	0	0	0	0	-10.74	0.2	0.31
KRAS	IL6ST	IL6ST	1|1|2	4	1.33	3	0|0|0	0.33	1	0.33	1	0.33	4.49	13.33	0.15
KRAS	SBF1	SBF1	19|19|17	55	18.33	3	0|0|0	1	1	1	1	1	30.28	183.33	0
KRAS	MOCS2	MOCS2	1|1|0	2	0.67	3	0|0|0	0	0	0	0	0	1.98	6.67	0.31
KRAS	SBF2	SBF2	1|1|0	2	0.67	3	0|0|0	0	0	0	0	0	1.98	6.67	0.31
KRAS	DBN1	DBN1	7|6|8	21	7	3	0|0|0	1	1	1	1	1	13.42	70	0
KRAS	MAP4K3	MAP4K3	0|2|0	2	0.67	3	0|0|0	0.33	1	0.33	1	0.33	1.98	6.67	0.15
KRAS	ADD2	ADD2	0|2|1	3	1	3	0|0|0	0.33	1	0.33	1	0.33	1.98	10	0.15
KRAS	DLG1	DLG1	16|24|27	67	22.33	3	0|0|0	1	1	1	1	1	28.79	223.33	0
KRAS	CMAS	CMAS	0|0|1	1	0.33	3	0|0|0	0	0	0	0	0	1.98	3.33	0.31
KRAS	DLG3	DLG3	2|4|2	8	2.67	3	0|0|0	1	1	1	1	1	6.52	26.67	0
KRAS	SMG6	SMG6	0|1|0	1	0.33	3	0|0|0	0	0	0	0	0	1.98	3.33	0.31
KRAS	DLG5	DLG5	0|0|1	1	0.33	3	0|0|0	0	0	0	0	0	1.98	3.33	0.31
KRAS	BLOC1S1	BLOC1S1	0|1|0	1	0.33	3	0|0|0	0	0	0	0	0	1.98	3.33	0.31
KRAS	CDC73	CDC73	0|1|0	1	0.33	3	0|0|0	0	0	0	0	0	1.98	3.33	0.31
KRAS	RAB3IP	RAB3IP	0|1|0	1	0.33	3	0|0|0	0	0	0	0	0	1.98	3.33	0.31
KRAS	SMG9	SMG9	0|1|0	1	0.33	3	0|0|0	0	0	0	0	0	1.98	3.33	0.31
KRAS	GRWD1	GRWD1	0|1|1	2	0.67	3	0|0|0	0	0	0	0	0	1.98	6.67	0.31
KRAS	METTL13	METTL13	3|2|5	10	3.33	3	0|1|0	1	1	1	1	1	4.37	10	0
KRAS	IGF1R	IGF1R	5|6|6	17	5.67	3	0|0|0	1	1	1	1	1	11.79	56.67	0
KRAS	CTNNAL1	CTNNAL1	3|3|4	10	3.33	3	0|0|0	1	1	1	1	1	8.36	33.33	0
KRAS	SLC38A2	SLC38A2	3|3|3	9	3	3	0|0|0	1	1	1	1	1	8.36	30	0
KRAS	CAMK2D	CAMK2D	4|5|7	16	5.33	3	0|1|0	1	1	1	1	1	9.05	16	0
KRAS	SRP14	SRP14	1|1|1	3	1	3	0|0|0	0	0	0	0	0	4.49	10	0.31
KRAS	BCAT1	BCAT1	1|0|0	1	0.33	3	0|0|0	0	0	0	0	0	1.98	3.33	0.31
KRAS	PPP4R1	PPP4R1	1|0|3	4	1.33	3	0|0|0	0.33	1	0.33	1	0.33	1.98	13.33	0.13
KRAS	OSBPL8	OSBPL8	2|5|5	12	4	3	0|0|0	1	1	1	1	1	6.52	40	0
KRAS	KIAA1598	KIAA1598	2|6|7	15	5	3	0|0|0	1	1	1	1	1	6.52	50	0
KRAS	STK4	STK4	2|2|2	6	2	3	0|0|0	1	1	1	1	1	6.52	20	0
KRAS	DEPDC1B	DEPDC1B	1|1|1	3	1	3	0|0|0	0	0	0	0	0	4.49	10	0.31
KRAS	RSU1	RSU1	1|1|0	2	0.67	3	0|0|0	0	0	0	0	0	1.98	6.67	0.31
KRAS	OSBPL6	OSBPL6	0|0|1	1	0.33	3	0|0|0	0	0	0	0	0	1.98	3.33	0.31
KRAS	R3HCC1L	R3HCC1L	1|1|2	4	1.33	3	0|0|0	0.33	1	0.33	1	0.33	4.49	13.33	0.15
KRAS	OSBPL5	OSBPL5	0|1|1	2	0.67	3	0|0|0	0	0	0	0	0	1.98	6.67	0.31
KRAS	UBE4A	UBE4A	1|0|1	2	0.67	3	0|0|0	0	0	0	0	0	1.98	6.67	0.31
KRAS	DBNL	DBNL	1|15|14	30	10	3	0|0|0	0.67	1	0.67	1	0.67	4.49	100	0.01
KRAS	AKAP1	AKAP1	3|8|10	21	7	3	0|0|0	1	1	1	1	1	8.36	70	0
KRAS	AKAP2	AKAP2	7|10|10	27	9	3	0|0|0	1	1	1	1	1	15.03	90	0
KRAS	IST1	IST1	3|5|2	10	3.33	3	0|0|0	1	1	1	1	1	6.52	33.33	0
KRAS	TUBB4B	TUBB4B	52|50|43	145	48.33	3	26|18|11	0.19	0.42	0.19	0.42	0.19	-7.32	2.64	0.27
KRAS	TUBB4A	TUBB4A	2|1|1	4	1.33	3	0|0|0	0.33	1	0.33	1	0.33	4.49	13.33	0.15
KRAS	AKAP8	AKAP8	0|1|0	1	0.33	3	0|0|0	0	0	0	0	0	1.98	3.33	0.31
KRAS	AKAP9	AKAP9	1|0|2	3	1	3	0|0|0	0.33	1	0.33	1	0.33	1.98	10	0.15
KRAS	EIF2A	EIF2A	1|1|0	2	0.67	3	0|0|0	0	0	0	0	0	1.98	6.67	0.31
KRAS	TEX2	TEX2	0|0|2	2	0.67	3	0|0|0	0.33	1	0.33	1	0.33	1.98	6.67	0.15
KRAS	ARHGAP17	ARHGAP17	1|1|1	3	1	3	0|0|0	0	0	0	0	0	4.49	10	0.31
KRAS	ARHGAP12	ARHGAP12	1|1|0	2	0.67	3	0|0|0	0	0	0	0	0	1.98	6.67	0.31
KRAS	YBX1	YBX1	3|3|4	10	3.33	3	5|3|6	0	0	0	0	0	-9.82	0.71	0.31
KRAS	YBX3	YBX3	0|0|1	1	0.33	3	0|0|0	0	0	0	0	0	1.98	3.33	0.31
KRAS	PHPT1	PHPT1	3|1|1	5	1.67	3	0|0|0	0.33	1	0.33	1	0.33	4.49	16.67	0.13
KRAS	CAPZB	CAPZB	4|8|5	17	5.67	3	0|0|0	1	1	1	1	1	10.11	56.67	0
KRAS	RRP1B	RRP1B	3|4|8	15	5	3	1|0|0	1	1	1	1	1	6.57	15	0
KRAS	PGLS	PGLS	0|4|3	7	2.33	3	0|0|0	0.67	1	0.67	1	0.67	1.98	23.33	0.03
KRAS	HSP90B1	HSP90B1	10|6|4	20	6.67	3	9|7|8	0	0	0	0	0	-20.8	0.83	0.3
KRAS	FEN1	FEN1	2|0|0	2	0.67	3	0|0|0	0.33	1	0.33	1	0.33	1.98	6.67	0.15
KRAS	POLR1C	POLR1C	1|1|2	4	1.33	3	0|0|0	0.33	1	0.33	1	0.33	4.49	13.33	0.15
KRAS	MTA1	MTA1	0|1|2	3	1	3	0|0|0	0.33	1	0.33	1	0.33	1.98	10	0.15
KRAS	TMEM132E	TMEM132E	3|3|1	7	2.33	3	0|0|0	0.67	1	0.67	1	0.67	4.49	23.33	0.03
KRAS	MRPL14	MRPL14	2|2|2	6	2	3	1|1|0	0.95	0.95	0.95	0.95	0.95	2.94	3	0
KRAS	STIP1	STIP1	7|10|6	23	7.67	3	0|0|1	1	1	1	1	1	14.65	23	0
KRAS	PEG10	PEG10	4|5|2	11	3.67	3	0|0|0	1	1	1	1	1	6.52	36.67	0
KRAS	HIP1R	HIP1R	14|9|3	26	8.67	3	0|0|0	1	1	1	1	1	8.36	86.67	0
KRAS	WDR41	WDR41	1|1|3	5	1.67	3	0|0|0	0.33	1	0.33	1	0.33	4.49	16.67	0.13
KRAS	RCN1	RCN1	0|2|1	3	1	3	3|3|1	0	0	0	0	0	-6.74	0.43	0.31
KRAS	WDR47	WDR47	0|3|1	4	1.33	3	0|0|0	0.33	1	0.33	1	0.33	1.98	13.33	0.13
KRAS	PIKFYVE	PIKFYVE	0|1|0	1	0.33	3	0|0|0	0	0	0	0	0	1.98	3.33	0.31
KRAS	CETN2	CETN2	1|1|1	3	1	3	0|0|0	0	0	0	0	0	4.49	10	0.31
KRAS	UACA	UACA	7|8|8	23	7.67	3	0|0|0	1	1	1	1	1	15.03	76.67	0
KRAS	AHSA1	AHSA1	2|1|1	4	1.33	3	0|0|0	0.33	1	0.33	1	0.33	4.49	13.33	0.15
KRAS	H3F3B	H3F3B	5|6|3	14	4.67	3	5|6|4	0	0	0	0	0	-11.04	0.93	0.29
KRAS	MRI1	MRI1	2|1|1	4	1.33	3	0|1|0	0.33	0.99	0.33	0.99	0.33	2.58	4	0.25
KRAS	GTF2I	GTF2I	0|1|2	3	1	3	0|0|0	0.33	1	0.33	1	0.33	1.98	10	0.15
KRAS	MAPK1IP1L	MAPK1IP1L	1|1|1	3	1	3	0|1|0	0	0	0	0	0	2.58	3	0.31
KRAS	SENP6	SENP6	1|0|0	1	0.33	3	0|0|0	0	0	0	0	0	1.98	3.33	0.31
KRAS	DST	DST	6|11|8	25	8.33	3	0|0|0	1	1	1	1	1	13.42	83.33	0
KRAS	UCK2	UCK2	4|4|3	11	3.67	3	0|1|0	1	1	1	1	1	6.57	11	0
KRAS	SENP3	SENP3	1|1|0	2	0.67	3	0|0|0	0	0	0	0	0	1.98	6.67	0.31
KRAS	CHUK	CHUK	1|2|1	4	1.33	3	0|0|0	0.33	1	0.33	1	0.33	4.49	13.33	0.15
KRAS	DSP	DSP	66|71|59	196	65.33	3	38|58|25	0	0	0	0	0	-56.22	1.62	0.31
KRAS	UBE2L3	UBE2L3	0|1|0	1	0.33	3	0|0|0	0	0	0	0	0	1.98	3.33	0.31
KRAS	ASAP1	ASAP1	1|1|1	3	1	3	0|0|0	0	0	0	0	0	4.49	10	0.31
KRAS	ARPC4	ARPC4	0|0|1	1	0.33	3	0|0|0	0	0	0	0	0	1.98	3.33	0.31
KRAS	TYRO3	TYRO3	1|1|2	4	1.33	3	0|0|0	0.33	1	0.33	1	0.33	4.49	13.33	0.15
KRAS	PDAP1	PDAP1	1|1|0	2	0.67	3	0|0|0	0	0	0	0	0	1.98	6.67	0.31
KRAS	GSTO1	GSTO1	0|1|1	2	0.67	3	0|0|0	0	0	0	0	0	1.98	6.67	0.31
KRAS	DNAJC9	DNAJC9	2|0|2	4	1.33	3	0|0|0	0.67	1	0.67	1	0.67	1.98	13.33	0.06
KRAS	CAMSAP2	CAMSAP2	0|0|1	1	0.33	3	0|0|0	0	0	0	0	0	1.98	3.33	0.31
KRAS	CAMSAP3	CAMSAP3	1|5|4	10	3.33	3	0|0|0	0.67	1	0.67	1	0.67	4.49	33.33	0.02
KRAS	DNAJC6	DNAJC6	0|0|1	1	0.33	3	0|0|0	0	0	0	0	0	1.98	3.33	0.31
KRAS	DNAJC7	DNAJC7	2|4|3	9	3	3	0|0|0	1	1	1	1	1	6.52	30	0
KRAS	DNAJC2	DNAJC2	0|1|2	3	1	3	0|0|0	0.33	1	0.33	1	0.33	1.98	10	0.15
KRAS	TTC37	TTC37	3|2|2	7	2.33	3	0|0|0	1	1	1	1	1	6.52	23.33	0
KRAS	RRP12	RRP12	3|5|8	16	5.33	3	5|6|1	0.14	0.4	0.14	0.4	0.14	-7.13	1.33	0.28
KRAS	GFPT1	GFPT1	12|13|16	41	13.67	3	1|2|0	1	1	1	1	1	14.53	13.67	0
KRAS	CRTAP	CRTAP	2|0|2	4	1.33	3	0|0|0	0.67	1	0.67	1	0.67	1.98	13.33	0.06
KRAS	ECHDC1	ECHDC1	1|0|0	1	0.33	3	0|0|0	0	0	0	0	0	1.98	3.33	0.31
KRAS	DCUN1D5	DCUN1D5	3|2|1	6	2	3	0|0|0	0.67	1	0.67	1	0.67	4.49	20	0.05
KRAS	SPECC1L-ADORA2A	SPECC1L;SPECC1L-ADORA2A	0|3|2	5	1.67	3	0|0|0	0.67	1	0.67	1	0.67	1.98	16.67	0.05
KRAS	ACP1	ACP1	1|1|1	3	1	3	1|1|1	0	0	0	0	0	0.35	1	0.31
KRAS	RALBP1	RALBP1	3|1|1	5	1.67	3	0|0|0	0.33	1	0.33	1	0.33	4.49	16.67	0.13
KRAS	POLR2B	POLR2B	8|10|9	27	9	3	0|0|0	1	1	1	1	1	16.61	90	0
KRAS	RAP1B	RAP1B	0|0|1	1	0.33	3	0|0|0	0	0	0	0	0	1.98	3.33	0.31
KRAS	RAP1A	RAP1A	5|5|8	18	6	3	1|1|1	1	1	1	1	1	5.44	6	0
KRAS	PRKDC	PRKDC	91|70|60	221	73.67	3	22|29|9	0.77	1	0.77	1	0.77	-0.71	3.68	0.01
KRAS	MKRN2	MKRN2	2|1|2	5	1.67	3	0|0|0	0.67	1	0.67	1	0.67	4.49	16.67	0.06
KRAS	EML4	EML4	0|2|4	6	2	3	0|0|0	0.67	1	0.67	1	0.67	1.98	20	0.04
KRAS	RHOB	RHOB	6|3|3	12	4	3	0|0|0	1	1	1	1	1	8.36	40	0
KRAS	DOS	DOS	0|0|2	2	0.67	3	0|0|0	0.33	1	0.33	1	0.33	1.98	6.67	0.15
KRAS	GLS	GLS	1|0|0	1	0.33	3	0|1|0	0	0	0	0	0	1.17	1	0.31
KRAS	CDIPT	CDIPT	1|0|0	1	0.33	3	0|1|0	0	0	0	0	0	1.17	1	0.31
KRAS	TIPRL	TIPRL	2|2|2	6	2	3	0|0|0	1	1	1	1	1	6.52	20	0
KRAS	PRKAB2	PRKAB2	0|0|2	2	0.67	3	0|0|0	0.33	1	0.33	1	0.33	1.98	6.67	0.15
KRAS	SPCS2	SPCS2	4|4|3	11	3.67	3	0|0|0	1	1	1	1	1	8.36	36.67	0
KRAS	FAM91A1	FAM91A1	1|1|0	2	0.67	3	0|0|0	0	0	0	0	0	1.98	6.67	0.31
KRAS	NR2F1	NR2F1	0|0|2	2	0.67	3	0|0|0	0.33	1	0.33	1	0.33	1.98	6.67	0.15
KRAS	ACAT1	ACAT1	0|2|1	3	1	3	0|1|0	0.33	0.99	0.33	0.99	0.33	1.17	3	0.25
KRAS	ACAT2	ACAT2	0|1|0	1	0.33	3	0|0|0	0	0	0	0	0	1.98	3.33	0.31
KRAS	PBK	PBK	2|3|2	7	2.33	3	0|0|0	1	1	1	1	1	6.52	23.33	0
KRAS	IKBKB	IKBKB	0|0|1	1	0.33	3	0|0|0	0	0	0	0	0	1.98	3.33	0.31
KRAS	LIMD1	LIMD1	2|2|3	7	2.33	3	0|0|0	1	1	1	1	1	6.52	23.33	0
KRAS	DDB1	DDB1	1|1|2	4	1.33	3	1|0|0	0.33	0.99	0.33	0.99	0.33	2.58	4	0.25
KRAS	RIF1	RIF1	2|2|6	10	3.33	3	0|0|0	1	1	1	1	1	6.52	33.33	0
KRAS	CEP44	CEP44	1|2|1	4	1.33	3	0|0|0	0.33	1	0.33	1	0.33	4.49	13.33	0.15
KRAS	MCAM	MCAM	5|4|3	12	4	3	0|0|0	1	1	1	1	1	8.36	40	0
KRAS	FDPS	FDPS	0|0|1	1	0.33	3	0|0|0	0	0	0	0	0	1.98	3.33	0.31
KRAS	SLC27A4	SLC27A4	1|0|1	2	0.67	3	0|0|0	0	0	0	0	0	1.98	6.67	0.31
KRAS	CAPZA2	CAPZA2	3|2|4	9	3	3	1|0|0	1	1	1	1	1	4.37	9	0
KRAS	CAPZA1	CAPZA1	9|9|9	27	9	3	1|1|2	1	1	1	1	1	9.17	6.75	0
KRAS	SLC17A8	SLC17A8	1|1|0	2	0.67	3	0|0|0	0	0	0	0	0	1.98	6.67	0.31
KRAS	GEMIN2	GEMIN2	1|2|2	5	1.67	3	0|0|0	0.67	1	0.67	1	0.67	4.49	16.67	0.06
KRAS	PRRC1	PRRC1	1|1|1	3	1	3	0|0|0	0	0	0	0	0	4.49	10	0.31
KRAS	TBCE	TBCE	2|4|0	6	2	3	0|0|0	0.67	1	0.67	1	0.67	1.98	20	0.04
KRAS	TBCD	TBCD	1|2|0	3	1	3	0|0|0	0.33	1	0.33	1	0.33	1.98	10	0.15
KRAS	GEMIN6	GEMIN6	1|0|0	1	0.33	3	0|0|0	0	0	0	0	0	1.98	3.33	0.31
KRAS	TBCB	TBCB	9|10|5	24	8	3	0|2|1	1	1	1	1	1	5.44	8	0
KRAS	TBCA	TBCA	2|3|3	8	2.67	3	1|0|1	0.97	0.98	0.97	0.98	0.97	2.94	4	0
KRAS	GEMIN5	GEMIN5	12|12|17	41	13.67	3	0|1|0	1	1	1	1	1	34.65	41	0
KRAS	HSPE1	HSPE1	4|2|0	6	2	3	6|3|1	0.01	0.04	0.01	0.04	0.01	-10.86	0.6	0.28
KRAS	PBRM1	PBRM1	0|0|1	1	0.33	3	0|0|0	0	0	0	0	0	1.98	3.33	0.31
KRAS	CDK5RAP2	CDK5RAP2	1|1|2	4	1.33	3	0|0|0	0.33	1	0.33	1	0.33	4.49	13.33	0.15
KRAS	SARS	SARS	1|1|1	3	1	3	0|0|0	0	0	0	0	0	4.49	10	0.31
KRAS	CDK5RAP1	CDK5RAP1	1|1|1	3	1	3	0|0|0	0	0	0	0	0	4.49	10	0.31
KRAS	PRKD2	PRKD2	0|0|2	2	0.67	3	0|0|0	0.33	1	0.33	1	0.33	1.98	6.67	0.15
KRAS	WDR81	WDR81	0|0|1	1	0.33	3	0|0|0	0	0	0	0	0	1.98	3.33	0.31
KRAS	ANKFY1	ANKFY1	0|1|1	2	0.67	3	0|0|0	0	0	0	0	0	1.98	6.67	0.31
KRAS	CTTN	CTTN	81|81|50	212	70.67	3	0|0|0	1	1	1	1	1	78.13	706.67	0
KRAS	ITCH	ITCH	5|5|2	12	4	3	0|0|0	1	1	1	1	1	6.52	40	0
KRAS	DHFR	DHFR	3|1|2	6	2	3	1|0|0	0.66	1	0.66	1	0.66	2.58	6	0.09
KRAS	ERC1	ERC1	4|3|6	13	4.33	3	0|0|0	1	1	1	1	1	8.36	43.33	0
KRAS	CHMP4B	CHMP4B	0|0|1	1	0.33	3	0|1|1	0	0	0	0	0	-0.06	0.5	0.31
KRAS	WRNIP1	WRNIP1	1|0|4	5	1.67	3	0|1|0	0.33	1	0.33	1	0.33	1.17	5	0.12
KRAS	PLCG1	PLCG1	6|10|9	25	8.33	3	0|0|0	1	1	1	1	1	13.42	83.33	0
KRAS	EPS8	EPS8	25|22|11	58	19.33	3	0|0|0	1	1	1	1	1	21.25	193.33	0
KRAS	EIF2S3	EIF2S3	2|2|2	6	2	3	1|2|2	0.37	0.37	0.37	0.37	0.37	-0.54	1.2	0.11
KRAS	COBLL1	COBLL1	7|5|4	16	5.33	3	0|0|0	1	1	1	1	1	10.11	53.33	0
KRAS	DDX17	DDX17	4|6|7	17	5.67	3	3|5|4	0.07	0.16	0.07	0.16	0.07	-5.87	1.42	0.28
KRAS	PMPCB	PMPCB	0|1|0	1	0.33	3	0|1|1	0	0	0	0	0	-0.06	0.5	0.31
KRAS	ZNF121	ZNF121	0|1|1	2	0.67	3	0|0|0	0	0	0	0	0	1.98	6.67	0.31
KRAS	RBM27	RBM27	0|1|0	1	0.33	3	0|0|0	0	0	0	0	0	1.98	3.33	0.31
KRAS	CDK16	CDK16	0|1|1	2	0.67	3	0|0|0	0	0	0	0	0	1.98	6.67	0.31
KRAS	CDK17	CDK17	1|0|0	1	0.33	3	0|0|0	0	0	0	0	0	1.98	3.33	0.31
KRAS	TMEM55B	TMEM55B	1|0|1	2	0.67	3	0|0|0	0	0	0	0	0	1.98	6.67	0.31
KRAS	NEO1	NEO1	1|3|2	6	2	3	0|0|0	0.67	1	0.67	1	0.67	4.49	20	0.05
KRAS	PSMC1	PSMC1	7|7|7	21	7	3	1|1|1	1	1	1	1	1	7.91	7	0
KRAS	PSMC2	PSMC2	10|9|6	25	8.33	3	3|6|2	0.67	0.97	0.67	0.97	0.67	-1.87	2.27	0.01
KRAS	PSMC3	PSMC3	5|4|6	15	5	3	0|0|0	1	1	1	1	1	10.11	50	0
KRAS	PSMC4	PSMC4	19|15|12	46	15.33	3	4|4|5	0.99	1	0.99	1	0.99	3.76	3.54	0
KRAS	PSMC5	PSMC5	16|10|4	30	10	3	3|4|3	0.67	1	0.67	1	0.67	-3.52	3	0.01
KRAS	PSMC6	PSMC6	4|1|2	7	2.33	3	0|1|0	0.66	1	0.66	1	0.66	2.58	7	0.08
KRAS	EFR3B	EFR3B	3|4|6	13	4.33	3	0|0|0	1	1	1	1	1	8.36	43.33	0
KRAS	HEATR3	HEATR3	1|3|2	6	2	3	0|0|0	0.67	1	0.67	1	0.67	4.49	20	0.05
KRAS	HPS6	HPS6	0|0|1	1	0.33	3	0|0|0	0	0	0	0	0	1.98	3.33	0.31
KRAS	MDC1	MDC1	0|10|15	25	8.33	3	0|0|1	0.67	1	0.67	1	0.67	1.17	25	0.01
KRAS	KIF18A	KIF18A	0|0|1	1	0.33	3	0|0|0	0	0	0	0	0	1.98	3.33	0.31
KRAS	KIF18B	KIF18B	0|3|2	5	1.67	3	0|0|0	0.67	1	0.67	1	0.67	1.98	16.67	0.05
KRAS	TRIP12	TRIP12	2|2|4	8	2.67	3	0|0|0	1	1	1	1	1	6.52	26.67	0
KRAS	TRIP13	TRIP13	10|9|7	26	8.67	3	0|1|0	1	1	1	1	1	17.7	26	0
KRAS	SEC61B	SEC61B	1|0|1	2	0.67	3	1|0|1	0	0	0	0	0	-0.06	1	0.31
KRAS	CPVL	CPVL	0|2|1	3	1	3	1|1|0	0.32	0.95	0.32	0.95	0.32	-0.06	1.5	0.26
KRAS	TFG	TFG	11|9|6	26	8.67	3	0|0|0	1	1	1	1	1	13.42	86.67	0
KRAS	NUP35	NUP35	1|0|1	2	0.67	3	0|0|0	0	0	0	0	0	1.98	6.67	0.31
KRAS	MLK4	MLK4	2|1|2	5	1.67	3	0|0|0	0.67	1	0.67	1	0.67	4.49	16.67	0.06
KRAS	NCLN	NCLN	4|4|3	11	3.67	3	1|1|1	0.98	0.99	0.98	0.99	0.98	3.12	3.67	0
KRAS	PIH1D1	PIH1D1	0|1|0	1	0.33	3	0|0|0	0	0	0	0	0	1.98	3.33	0.31
KRAS	EEA1	EEA1	0|0|1	1	0.33	3	0|0|0	0	0	0	0	0	1.98	3.33	0.31
KRAS	NCL	NCL	5|3|6	14	4.67	3	9|2|6	0	0	0	0	0	-13.4	0.82	0.3
KRAS	SLC1A4	SLC1A4	1|1|1	3	1	3	0|0|0	0	0	0	0	0	4.49	10	0.31
KRAS	SLC1A5	SLC1A5	6|7|8	21	7	3	1|2|1	1	1	1	1	1	5.65	5.25	0
KRAS	CHERP	CHERP	3|4|4	11	3.67	3	1|1|0	0.99	1	0.99	1	0.99	4.15	5.5	0
KRAS	TGM1	TGM1	0|0|1	1	0.33	3	1|6|0	0	0	0	0	0	-6.18	0.14	0.31
KRAS	MT-CO2	MT-CO2	2|3|2	7	2.33	3	2|2|1	0.48	0.71	0.48	0.71	0.48	-0.54	1.4	0.11
KRAS	TGM3	TGM3	0|0|1	1	0.33	3	0|4|1	0	0	0	0	0	-3.78	0.2	0.31
KRAS	USP48	USP48	0|0|1	1	0.33	3	0|0|0	0	0	0	0	0	1.98	3.33	0.31
KRAS	KIAA1549	KIAA1549	0|0|1	1	0.33	3	0|0|0	0	0	0	0	0	1.98	3.33	0.31
KRAS	IDI1	IDI1	3|2|2	7	2.33	3	0|0|0	1	1	1	1	1	6.52	23.33	0
KRAS	IMPDH1	IMPDH1	3|3|3	9	3	3	0|0|0	1	1	1	1	1	8.36	30	0
KRAS	PPP2R1A	PPP2R1A	9|9|6	24	8	3	2|1|0	1	1	1	1	1	6.65	8	0
KRAS	LRRC40	LRRC40	5|9|5	19	6.33	3	0|0|0	1	1	1	1	1	11.79	63.33	0
KRAS	DCTPP1	DCTPP1	4|5|5	14	4.67	3	2|1|0	0.99	1	0.99	1	0.99	4.33	4.67	0
KRAS	ESYT2	ESYT2	3|2|3	8	2.67	3	0|1|1	0.97	0.98	0.97	0.98	0.97	2.94	4	0
KRAS	LRRC47	LRRC47	3|3|2	8	2.67	3	1|1|0	0.97	0.98	0.97	0.98	0.97	2.94	4	0
KRAS	GNL3	GNL3	2|6|6	14	4.67	3	4|2|2	0.55	0.82	0.55	0.82	0.55	-4.1	1.75	0.1
KRAS	EIF3I	EIF3I	2|1|1	4	1.33	3	1|1|0	0.32	0.95	0.32	0.95	0.32	1.55	2	0.26
KRAS	EIF3J	EIF3J	1|0|0	1	0.33	3	0|0|0	0	0	0	0	0	1.98	3.33	0.31
KRAS	EIF3K	EIF3K	2|2|4	8	2.67	3	1|0|0	0.99	1	0.99	1	0.99	4.37	8	0
KRAS	EIF3L	EIF3L	6|19|19	44	14.67	3	7|2|2	0.72	1	0.72	1	0.72	-1.66	4	0.01
KRAS	EIF3M	EIF3M	1|2|3	6	2	3	0|0|0	0.67	1	0.67	1	0.67	4.49	20	0.05
KRAS	COG3	COG3	0|0|1	1	0.33	3	0|0|0	0	0	0	0	0	1.98	3.33	0.31
KRAS	EIF3A	EIF3A	16|10|16	42	14	3	3|3|5	0.99	1	0.99	1	0.99	3.38	3.82	0
KRAS	EIF3B	EIF3B	7|7|9	23	7.67	3	0|1|1	1	1	1	1	1	9.5	11.5	0
KRAS	EIF3C	EIF3C	13|17|10	40	13.33	3	4|3|1	1	1	1	1	1	6.42	5	0
KRAS	EIF3D	EIF3D	3|6|7	16	5.33	3	0|1|0	1	1	1	1	1	6.57	16	0
KRAS	EIF3E	EIF3E	3|5|3	11	3.67	3	1|3|1	0.8	0.97	0.8	0.97	0.8	0.88	2.2	0.01
KRAS	EIF3F	EIF3F	1|3|2	6	2	3	0|0|1	0.66	1	0.66	1	0.66	2.58	6	0.09
KRAS	EIF3G	EIF3G	3|6|4	13	4.33	3	0|0|0	1	1	1	1	1	8.36	43.33	0
KRAS	RARS	RARS	18|12|14	44	14.67	3	2|3|1	1	1	1	1	1	10.47	7.33	0
KRAS	MTMR9	MTMR9	1|0|0	1	0.33	3	0|0|0	0	0	0	0	0	1.98	3.33	0.31
KRAS	DYRK1A	DYRK1A	1|5|3	9	3	3	0|0|0	0.67	1	0.67	1	0.67	4.49	30	0.02
KRAS	MTMR6	MTMR6	1|0|1	2	0.67	3	0|0|0	0	0	0	0	0	1.98	6.67	0.31
KRAS	FGFR1	FGFR1	0|0|1	1	0.33	3	0|0|0	0	0	0	0	0	1.98	3.33	0.31
KRAS	NOL11	NOL11	0|1|1	2	0.67	3	0|0|0	0	0	0	0	0	1.98	6.67	0.31
KRAS	MTMR1	MTMR1	3|4|4	11	3.67	3	0|0|0	1	1	1	1	1	8.36	36.67	0
KRAS	CDKN2A	CDKN2A	2|3|1	6	2	3	0|0|0	0.67	1	0.67	1	0.67	4.49	20	0.05
KRAS	DAAM1	DAAM1	1|0|0	1	0.33	3	0|0|0	0	0	0	0	0	1.98	3.33	0.31
KRAS	BAZ1A	BAZ1A	0|2|6	8	2.67	3	0|0|0	0.67	1	0.67	1	0.67	1.98	26.67	0.04
KRAS	BAZ1B	BAZ1B	1|0|0	1	0.33	3	0|0|0	0	0	0	0	0	1.98	3.33	0.31
KRAS	TPR	TPR	1|0|0	1	0.33	3	0|0|0	0	0	0	0	0	1.98	3.33	0.31
KRAS	PHGDH	PHGDH	16|18|20	54	18	3	4|8|7	0.97	1	0.97	1	0.97	2.4	2.84	0
KRAS	YIF1A	YIF1A	1|0|0	1	0.33	3	0|0|0	0	0	0	0	0	1.98	3.33	0.31
KRAS	WRAP73	WRAP73	1|1|1	3	1	3	0|0|0	0	0	0	0	0	4.49	10	0.31
KRAS	NTPCR	NTPCR	4|5|4	13	4.33	3	1|2|0	0.99	1	0.99	1	0.99	4.33	4.33	0
KRAS	COG1	COG1	1|0|0	1	0.33	3	0|0|0	0	0	0	0	0	1.98	3.33	0.31
KRAS	CNN3	CNN3	17|16|8	41	13.67	3	0|0|0	1	1	1	1	1	16.61	136.67	0
KRAS	PTGES3	PTGES3	2|2|2	6	2	3	0|0|0	1	1	1	1	1	6.52	20	0
KRAS	CSTF2T	CSTF2T	1|0|2	3	1	3	0|0|0	0.33	1	0.33	1	0.33	1.98	10	0.15
KRAS	TIAL1	TIAL1	2|1|0	3	1	3	1|0|0	0.33	0.99	0.33	0.99	0.33	1.17	3	0.25
KRAS	ATP5O	ATP5O	1|1|0	2	0.67	3	1|1|3	0	0	0	0	0	-3.96	0.4	0.31
KRAS	DHRS7B	DHRS7B	3|1|1	5	1.67	3	0|0|0	0.33	1	0.33	1	0.33	4.49	16.67	0.13
KRAS	RPL37A	RPL37A	4|5|3	12	4	3	2|3|1	0.7	0.92	0.7	0.92	0.7	-0.27	2	0.01
KRAS	FUBP3	FUBP3	3|5|6	14	4.67	3	0|1|0	1	1	1	1	1	6.57	14	0
KRAS	FUBP1	FUBP1	2|1|0	3	1	3	1|0|2	0.29	0.86	0.29	0.86	0.29	-1.05	1	0.27
KRAS	PPFIBP2	PPFIBP2	0|0|1	1	0.33	3	0|0|0	0	0	0	0	0	1.98	3.33	0.31
KRAS	NCSTN	NCSTN	5|4|4	13	4.33	3	0|0|0	1	1	1	1	1	10.11	43.33	0
KRAS	KATNA1	KATNA1	1|2|1	4	1.33	3	0|0|0	0.33	1	0.33	1	0.33	4.49	13.33	0.15
KRAS	VANGL1	VANGL1	12|12|8	32	10.67	3	0|2|0	1	1	1	1	1	7.66	16	0
KRAS	VANGL2	VANGL2	2|3|2	7	2.33	3	0|0|0	1	1	1	1	1	6.52	23.33	0
KRAS	MTDH	MTDH	2|2|1	5	1.67	3	1|1|1	0.57	0.86	0.57	0.86	0.57	0.35	1.67	0.1
KRAS	EXOSC6	EXOSC6	0|1|1	2	0.67	3	0|0|0	0	0	0	0	0	1.98	6.67	0.31
KRAS	AP2B1	AP2B1	0|1|3	4	1.33	3	0|0|0	0.33	1	0.33	1	0.33	1.98	13.33	0.13
KRAS	TULP3	TULP3	0|0|1	1	0.33	3	0|0|0	0	0	0	0	0	1.98	3.33	0.31
KRAS	SOGA1	SOGA1	0|1|8	9	3	3	0|0|0	0.33	1	0.33	1	0.33	1.98	30	0.12
KRAS	TUBD1	TUBD1	0|1|1	2	0.67	3	0|0|0	0	0	0	0	0	1.98	6.67	0.31
KRAS	RRBP1	RRBP1	0|0|1	1	0.33	3	0|0|0	0	0	0	0	0	1.98	3.33	0.31
KRAS	GNAI1	GNAI1	0|1|4	5	1.67	3	0|0|0	0.33	1	0.33	1	0.33	1.98	16.67	0.12
KRAS	PPP1R14B	PPP1R14B	1|0|0	1	0.33	3	0|0|0	0	0	0	0	0	1.98	3.33	0.31
KRAS	INCENP	INCENP	0|0|1	1	0.33	3	0|0|0	0	0	0	0	0	1.98	3.33	0.31
KRAS	TRIM4	TRIM4	1|0|0	1	0.33	3	0|0|0	0	0	0	0	0	1.98	3.33	0.31
KRAS	FARP2	FARP2	6|9|5	20	6.67	3	0|0|0	1	1	1	1	1	11.79	66.67	0
KRAS	FARP1	FARP1	3|4|5	12	4	3	0|0|0	1	1	1	1	1	8.36	40	0
KRAS	COPB1	COPB1	13|9|3	25	8.33	3	1|1|0	0.99	1	0.99	1	0.99	4.15	12.5	0
KRAS	ICMT	ICMT	1|1|1	3	1	3	0|0|0	0	0	0	0	0	4.49	10	0.31
KRAS	SEP11	2011-09-01	1|1|0	2	0.67	3	0|1|1	0	0	0	0	0	-0.06	1	0.31
KRAS	SRRT	SRRT	1|1|1	3	1	3	0|0|0	0	0	0	0	0	4.49	10	0.31
KRAS	FBRS	FBRS	1|0|0	1	0.33	3	0|1|0	0	0	0	0	0	1.17	1	0.31
KRAS	TBC1D1	TBC1D1	0|0|1	1	0.33	3	0|0|0	0	0	0	0	0	1.98	3.33	0.31
KRAS	FGFR1OP	FGFR1OP	0|1|0	1	0.33	3	0|0|0	0	0	0	0	0	1.98	3.33	0.31
KRAS	VPS51	VPS51	0|1|0	1	0.33	3	0|0|0	0	0	0	0	0	1.98	3.33	0.31
KRAS	PCDH19	PCDH19	2|2|2	6	2	3	0|0|0	1	1	1	1	1	6.52	20	0
KRAS	RALB	RALB	2|3|2	7	2.33	3	0|0|0	1	1	1	1	1	6.52	23.33	0
KRAS	RALA	RALA	7|11|7	25	8.33	3	0|0|0	1	1	1	1	1	15.03	83.33	0
KRAS	CALCOCO1	CALCOCO1	0|0|1	1	0.33	3	0|0|0	0	0	0	0	0	1.98	3.33	0.31
KRAS	STXBP1	STXBP1	5|6|5	16	5.33	3	0|0|0	1	1	1	1	1	11.79	53.33	0
KRAS	STXBP3	STXBP3	8|5|2	15	5	3	0|0|0	1	1	1	1	1	6.52	50	0
KRAS	STXBP2	STXBP2	1|0|0	1	0.33	3	0|0|0	0	0	0	0	0	1.98	3.33	0.31
KRAS	STXBP4	STXBP4	3|0|1	4	1.33	3	0|0|0	0.33	1	0.33	1	0.33	1.98	13.33	0.13
KRAS	FASN	FASN	62|75|64	201	67	3	13|12|6	1	1	1	1	1	35.42	6.48	0
KRAS	BRIP1	BRIP1	0|0|1	1	0.33	3	0|0|0	0	0	0	0	0	1.98	3.33	0.31
KRAS	ACSL3	ACSL3	6|4|3	13	4.33	3	0|1|0	1	1	1	1	1	6.57	13	0
KRAS	CALCOCO2	CALCOCO2	0|0|2	2	0.67	3	0|0|0	0.33	1	0.33	1	0.33	1.98	6.67	0.15
KRAS	SET	SET	1|0|0	1	0.33	3	1|2|1	0	0	0	0	0	-2.54	0.25	0.31
KRAS	SKP2	SKP2	1|0|2	3	1	3	0|0|0	0.33	1	0.33	1	0.33	1.98	10	0.15
KRAS	SKP1	SKP1	1|1|1	3	1	3	0|0|0	0	0	0	0	0	4.49	10	0.31
KRAS	DNAJB1	DNAJB1	1|0|0	1	0.33	3	0|0|1	0	0	0	0	0	1.17	1	0.31
KRAS	CRYBG3	CRYBG3	0|0|1	1	0.33	3	0|0|0	0	0	0	0	0	1.98	3.33	0.31
KRAS	SAMD1	SAMD1	0|1|0	1	0.33	3	0|0|0	0	0	0	0	0	1.98	3.33	0.31
KRAS	TTC28	TTC28	1|2|1	4	1.33	3	0|0|0	0.33	1	0.33	1	0.33	4.49	13.33	0.15
KRAS	SH3RF3	SH3RF3	0|0|1	1	0.33	3	0|0|0	0	0	0	0	0	1.98	3.33	0.31
KRAS	HNRNPAB	HNRNPAB	2|3|1	6	2	3	0|0|0	0.67	1	0.67	1	0.67	4.49	20	0.05
KRAS	SUGP2	SUGP2	0|0|1	1	0.33	3	0|0|0	0	0	0	0	0	1.98	3.33	0.31
KRAS	FANCI	FANCI	1|1|0	2	0.67	3	0|0|0	0	0	0	0	0	1.98	6.67	0.31
KRAS	PATL1	PATL1	0|2|0	2	0.67	3	0|0|0	0.33	1	0.33	1	0.33	1.98	6.67	0.15
KRAS	HNRNPA3	HNRNPA3	3|1|2	6	2	3	2|0|2	0.5	0.88	0.5	0.88	0.5	-0.92	1.5	0.11
KRAS	HNRNPA0	HNRNPA0	2|3|2	7	2.33	3	4|6|3	0	0	0	0	0	-10.36	0.54	0.31
KRAS	HNRNPA1	HNRNPA1	10|10|6	26	8.67	3	8|7|7	0	0	0	0	0	-14.76	1.18	0.3
KRAS	U2SURP	U2SURP	1|4|4	9	3	3	1|0|0	0.67	1	0.67	1	0.67	2.58	9	0.02
KRAS	CARM1	CARM1	5|5|6	16	5.33	3	0|0|0	1	1	1	1	1	11.79	53.33	0
KRAS	ENO1	ENO1	27|21|17	65	21.67	3	26|14|10	0	0	0	0	0	-31.04	1.3	0.31
KRAS	EIF4E2	EIF4E2	1|1|2	4	1.33	3	0|0|0	0.33	1	0.33	1	0.33	4.49	13.33	0.15
KRAS	CLU	CLU	0|0|1	1	0.33	3	2|0|0	0	0	0	0	0	-0.19	0.5	0.31
KRAS	EPB41	EPB41	11|10|12	33	11	3	0|0|0	1	1	1	1	1	19.72	110	0
KRAS	TAOK1	TAOK1	5|1|1	7	2.33	3	0|0|0	0.33	1	0.33	1	0.33	4.49	23.33	0.12
KRAS	TAOK2	TAOK2	12|7|9	28	9.33	3	0|0|0	1	1	1	1	1	15.03	93.33	0
KRAS	TAOK3	TAOK3	0|1|1	2	0.67	3	0|0|0	0	0	0	0	0	1.98	6.67	0.31
KRAS	KNSTRN	KNSTRN	1|2|1	4	1.33	3	0|0|0	0.33	1	0.33	1	0.33	4.49	13.33	0.15
KRAS	C9orf72	C9orf72	0|0|1	1	0.33	3	0|0|0	0	0	0	0	0	1.98	3.33	0.31
KRAS	LLGL2	LLGL2	0|1|2	3	1	3	0|0|0	0.33	1	0.33	1	0.33	1.98	10	0.15
KRAS	LRRFIP1	LRRFIP1	2|4|5	11	3.67	3	0|0|0	1	1	1	1	1	6.52	36.67	0
KRAS	LLGL1	LLGL1	15|28|23	66	22	3	0|0|0	1	1	1	1	1	27.3	220	0
KRAS	IRS4	IRS4	51|55|59	165	55	3	8|10|3	1	1	1	1	1	22.56	7.86	0
KRAS	SKIV2L2	SKIV2L2	0|2|4	6	2	3	0|0|0	0.67	1	0.67	1	0.67	1.98	20	0.04
KRAS	IRS2	IRS2	4|4|6	14	4.67	3	0|0|0	1	1	1	1	1	10.11	46.67	0
KRAS	HNRNPH2	HNRNPH2	2|1|0	3	1	3	0|0|0	0.33	1	0.33	1	0.33	1.98	10	0.15
KRAS	CDK1	CDK1	13|15|15	43	14.33	3	7|5|7	0.57	0.76	0.57	0.76	0.57	-1.47	2.26	0.1
KRAS	CDK2	CDK2	4|2|3	9	3	3	0|0|0	1	1	1	1	1	6.52	30	0
KRAS	CDK4	CDK4	4|3|2	9	3	3	0|0|0	1	1	1	1	1	6.52	30	0
KRAS	CDK5	CDK5	4|3|1	8	2.67	3	0|0|0	0.67	1	0.67	1	0.67	4.49	26.67	0.03
KRAS	CDK6	CDK6	0|1|0	1	0.33	3	0|0|0	0	0	0	0	0	1.98	3.33	0.31
KRAS	RAB29	RAB29	0|0|2	2	0.67	3	1|0|0	0.33	0.99	0.33	0.99	0.33	1.17	2	0.25
KRAS	COBL	COBL	1|2|1	4	1.33	3	0|0|0	0.33	1	0.33	1	0.33	4.49	13.33	0.15
KRAS	YRDC	YRDC	1|0|1	2	0.67	3	0|0|0	0	0	0	0	0	1.98	6.67	0.31
KRAS	RAP2B	RAP2B	0|0|2	2	0.67	3	0|0|0	0.33	1	0.33	1	0.33	1.98	6.67	0.15
KRAS	PTK2	PTK2	5|4|3	12	4	3	0|0|0	1	1	1	1	1	8.36	40	0
KRAS	PTK7	PTK7	0|0|2	2	0.67	3	0|0|0	0.33	1	0.33	1	0.33	1.98	6.67	0.15
KRAS	HELLS	HELLS	2|3|3	8	2.67	3	0|1|0	0.99	1	0.99	1	0.99	4.37	8	0
KRAS	PHB2	PHB2	10|12|11	33	11	3	10|6|3	0.02	0.04	0.02	0.04	0.02	-5.47	1.74	0.28
KRAS	MSH2	MSH2	11|10|9	30	10	3	2|2|0	1	1	1	1	1	11.93	7.5	0
KRAS	SF3B1	SF3B1	0|1|1	2	0.67	3	0|1|0	0	0	0	0	0	1.17	2	0.31
KRAS	PRKAA2	PRKAA2	0|2|3	5	1.67	3	0|0|0	0.67	1	0.67	1	0.67	1.98	16.67	0.05
KRAS	SF3B3	SF3B3	4|3|2	9	3	3	0|1|2	0.93	0.99	0.93	0.99	0.93	1.8	3	0
KRAS	SF3B2	SF3B2	2|0|0	2	0.67	3	1|1|0	0.32	0.95	0.32	0.95	0.32	-0.06	1	0.26
KRAS	EXOSC3	EXOSC3	0|0|1	1	0.33	3	0|0|0	0	0	0	0	0	1.98	3.33	0.31
KRAS	SORBS1	SORBS1	6|7|4	17	5.67	3	0|0|0	1	1	1	1	1	10.11	56.67	0
KRAS	SEMA6A	SEMA6A	0|1|0	1	0.33	3	0|0|0	0	0	0	0	0	1.98	3.33	0.31
KRAS	ELAC2	ELAC2	1|2|0	3	1	3	0|1|1	0.32	0.95	0.32	0.95	0.32	-0.06	1.5	0.26
KRAS	ADCK4	ADCK4	0|0|1	1	0.33	3	0|0|0	0	0	0	0	0	1.98	3.33	0.31
KRAS	SUN1	SUN1	0|0|2	2	0.67	3	0|0|0	0.33	1	0.33	1	0.33	1.98	6.67	0.15
KRAS	ADCK3	ADCK3	2|4|2	8	2.67	3	0|1|0	0.99	1	0.99	1	0.99	4.37	8	0
KRAS	HSPD1	HSPD1	16|12|7	35	11.67	3	14|15|11	0	0	0	0	0	-35.84	0.87	0.31
KRAS	NARFL	NARFL	0|0|1	1	0.33	3	0|0|0	0	0	0	0	0	1.98	3.33	0.31
KRAS	TMEM57	TMEM57	0|2|2	4	1.33	3	0|0|0	0.67	1	0.67	1	0.67	1.98	13.33	0.06
KRAS	ARHGDIA	ARHGDIA	4|4|3	11	3.67	3	6|2|3	0.01	0.01	0.01	0.01	0.01	-6.18	1	0.29
KRAS	EPRS	EPRS	23|11|19	53	17.67	3	6|4|2	0.99	1	0.99	1	0.99	3.57	4.42	0
KRAS	XPR1	XPR1	0|0|1	1	0.33	3	0|0|0	0	0	0	0	0	1.98	3.33	0.31
KRAS	NFXL1	NFXL1	0|0|1	1	0.33	3	0|0|0	0	0	0	0	0	1.98	3.33	0.31
KRAS	PACSIN3	PACSIN3	2|2|1	5	1.67	3	0|0|0	0.67	1	0.67	1	0.67	4.49	16.67	0.06
KRAS	PACSIN2	PACSIN2	20|17|12	49	16.33	3	0|0|0	1	1	1	1	1	22.77	163.33	0
KRAS	PRKCI	PRKCI	5|5|5	15	5	3	0|0|0	1	1	1	1	1	11.79	50	0
KRAS	PRKCH	PRKCH	1|1|1	3	1	3	0|0|0	0	0	0	0	0	4.49	10	0.31
KRAS	COPA	COPA	16|20|17	53	17.67	3	4|5|2	1	1	1	1	1	10.35	4.82	0
KRAS	COPE	COPE	4|4|4	12	4	3	0|1|0	1	1	1	1	1	9.05	12	0
KRAS	PRKCA	PRKCA	0|2|2	4	1.33	3	0|0|0	0.67	1	0.67	1	0.67	1.98	13.33	0.06
KRAS	TANC1	TANC1	1|0|1	2	0.67	3	0|0|0	0	0	0	0	0	1.98	6.67	0.31
KRAS	TANC2	TANC2	3|2|5	10	3.33	3	0|0|0	1	1	1	1	1	6.52	33.33	0
KRAS	KBTBD11	KBTBD11	0|2|2	4	1.33	3	0|0|0	0.67	1	0.67	1	0.67	1.98	13.33	0.06
KRAS	LMAN2	LMAN2	2|3|1	6	2	3	1|0|0	0.66	1	0.66	1	0.66	2.58	6	0.09
KRAS	HBA1	HBA1	1|0|0	1	0.33	3	0|4|1	0	0	0	0	0	-3.78	0.2	0.31
KRAS	MRPL28	MRPL28	0|0|1	1	0.33	3	0|0|0	0	0	0	0	0	1.98	3.33	0.31
KRAS	LMNA	LMNA	1|2|1	4	1.33	3	1|4|6	0	0	0	0	0	-9.69	0.36	0.31
KRAS	SCML1	SCML1	1|2|1	4	1.33	3	0|0|0	0.33	1	0.33	1	0.33	4.49	13.33	0.15
KRAS	AGTPBP1	AGTPBP1	2|2|3	7	2.33	3	0|1|0	0.99	1	0.99	1	0.99	4.37	7	0
KRAS	PM20D2	PM20D2	2|6|4	12	4	3	0|0|0	1	1	1	1	1	6.52	40	0
KRAS	SEC11A	SEC11A	1|1|1	3	1	3	0|0|0	0	0	0	0	0	4.49	10	0.31
KRAS	TOE1	TOE1	0|1|1	2	0.67	3	0|0|0	0	0	0	0	0	1.98	6.67	0.31
KRAS	DDX21	DDX21	4|3|4	11	3.67	3	1|1|0	0.99	1	0.99	1	0.99	4.15	5.5	0
KRAS	DDX20	DDX20	8|9|9	26	8.67	3	0|2|0	1	1	1	1	1	7.66	13	0
KRAS	ITPR1	ITPR1	0|0|1	1	0.33	3	0|0|0	0	0	0	0	0	1.98	3.33	0.31
KRAS	DDX28	DDX28	1|1|3	5	1.67	3	0|1|0	0.33	1	0.33	1	0.33	2.58	5	0.15
KRAS	SCRIB	SCRIB	1|1|1	3	1	3	0|0|0	0	0	0	0	0	4.49	10	0.31
KRAS	TWISTNB	TWISTNB	0|0|1	1	0.33	3	0|0|0	0	0	0	0	0	1.98	3.33	0.31
KRAS	DTNB	DTNB	0|0|2	2	0.67	3	0|0|0	0.33	1	0.33	1	0.33	1.98	6.67	0.15
KRAS	FLVCR1	FLVCR1	2|2|2	6	2	3	0|0|0	1	1	1	1	1	6.52	20	0
KRAS	ADD3	ADD3	2|4|6	12	4	3	0|0|0	1	1	1	1	1	6.52	40	0
KRAS	ACTG1	ACTG1	1|0|0	1	0.33	3	0|0|0	0	0	0	0	0	1.98	3.33	0.31
KRAS	ADD1	ADD1	4|6|4	14	4.67	3	0|0|0	1	1	1	1	1	10.11	46.67	0
KRAS	RPN1	RPN1	16|15|12	43	14.33	3	4|5|2	1	1	1	1	1	5.81	3.91	0
KRAS	AAAS	AAAS	1|1|2	4	1.33	3	0|1|0	0.33	0.99	0.33	0.99	0.33	2.58	4	0.25
KRAS	TPI1	TPI1	5|2|1	8	2.67	3	7|8|6	0	0	0	0	0	-23.8	0.38	0.31
KRAS	PPIL4	PPIL4	0|1|0	1	0.33	3	1|2|0	0	0	0	0	0	-1.05	0.33	0.31
KRAS	CWC22	CWC22	1|1|1	3	1	3	0|0|0	0	0	0	0	0	4.49	10	0.31
KRAS	TOMM6	TOMM6	1|0|1	2	0.67	3	0|0|0	0	0	0	0	0	1.98	6.67	0.31
KRAS	TIAM1	TIAM1	7|4|3	14	4.67	3	0|0|0	1	1	1	1	1	8.36	46.67	0
KRAS	TRUB1	TRUB1	1|1|0	2	0.67	3	0|0|0	0	0	0	0	0	1.98	6.67	0.31
KRAS	PARD6B	PARD6B	2|6|6	14	4.67	3	0|0|0	1	1	1	1	1	6.52	46.67	0
KRAS	MARCKS	MARCKS	4|6|4	14	4.67	3	0|0|0	1	1	1	1	1	10.11	46.67	0
KRAS	MARVELD2	MARVELD2	8|9|2	19	6.33	3	0|0|0	1	1	1	1	1	6.52	63.33	0
KRAS	NUP214	NUP214	1|0|3	4	1.33	3	0|0|0	0.33	1	0.33	1	0.33	1.98	13.33	0.13
KRAS	LUC7L3	LUC7L3	3|2|1	6	2	3	2|3|0	0.37	0.72	0.37	0.72	0.37	-2.02	1.2	0.11
KRAS	LUC7L2	LUC7L2	14|7|6	27	9	3	18|17|8	0	0	0	0	0	-41.68	0.63	0.31
KRAS	ERBB2	ERBB2	5|6|10	21	7	3	0|0|0	1	1	1	1	1	11.79	70	0
KRAS	ZNF207	ZNF207	0|1|0	1	0.33	3	0|1|0	0	0	0	0	0	1.17	1	0.31
KRAS	IARS	IARS	5|8|10	23	7.67	3	1|1|0	1	1	1	1	1	6.75	11.5	0
KRAS	ERBB4	ERBB4	0|1|0	1	0.33	3	0|0|0	0	0	0	0	0	1.98	3.33	0.31
KRAS	IDH2	IDH2	0|0|2	2	0.67	3	1|0|1	0.32	0.95	0.32	0.95	0.32	-0.06	1	0.26
KRAS	CTSD	CTSD	1|0|0	1	0.33	3	0|2|0	0	0	0	0	0	-0.19	0.5	0.31
KRAS	SH3GLB1	SH3GLB1	3|3|5	11	3.67	3	0|0|0	1	1	1	1	1	8.36	36.67	0
KRAS	SH3GLB2	SH3GLB2	4|9|11	24	8	3	0|0|0	1	1	1	1	1	10.11	80	0
KRAS	PASK	PASK	1|1|1	3	1	3	0|0|0	0	0	0	0	0	4.49	10	0.31
KRAS	RPL14	RPL14	6|4|4	14	4.67	3	3|5|2	0.13	0.33	0.13	0.33	0.13	-3.52	1.4	0.28
KRAS	RPL15	RPL15	5|6|7	18	6	3	2|3|2	0.9	0.98	0.9	0.98	0.9	1.32	2.57	0
KRAS	RPL17	RPL17	15|11|12	38	12.67	3	9|7|4	0.18	0.51	0.18	0.51	0.18	-5.28	1.9	0.27
KRAS	RPL10	RPL10	10|13|9	32	10.67	3	1|6|3	0.97	1	0.97	1	0.97	2.59	3.2	0
KRAS	RPL11	RPL11	6|5|5	16	5.33	3	5|6|2	0.01	0.02	0.01	0.02	0.01	-5.59	1.23	0.29
KRAS	RPL12	RPL12	4|4|6	14	4.67	3	4|2|1	0.64	0.93	0.64	0.93	0.64	-0.03	2	0.09
KRAS	RPL13	RPL13	15|8|15	38	12.67	3	7|10|11	0	0	0	0	0	-18.9	1.36	0.3
KRAS	PRKAR2B	PRKAR2B	0|1|1	2	0.67	3	0|0|0	0	0	0	0	0	1.98	6.67	0.31
KRAS	GPATCH4	GPATCH4	0|1|1	2	0.67	3	0|1|0	0	0	0	0	0	1.17	2	0.31
KRAS	SF1	SF1	1|1|0	2	0.67	3	0|1|1	0	0	0	0	0	-0.06	1	0.31
KRAS	RPL18	RPL18	8|9|10	27	9	3	4|6|4	0.28	0.53	0.28	0.53	0.28	-2.54	1.93	0.27
KRAS	RPL19	RPL19	5|5|7	17	5.67	3	8|8|7	0	0	0	0	0	-17.66	0.74	0.31
KRAS	GPATCH1	GPATCH1	1|0|1	2	0.67	3	0|0|0	0	0	0	0	0	1.98	6.67	0.31
KRAS	PCYT1A	PCYT1A	2|2|0	4	1.33	3	0|0|0	0.67	1	0.67	1	0.67	1.98	13.33	0.06
KRAS	PES1	PES1	1|1|3	5	1.67	3	0|1|1	0.33	0.98	0.33	0.98	0.33	1.55	2.5	0.26
KRAS	RAI14	RAI14	20|21|25	66	22	3	0|0|0	1	1	1	1	1	34.72	220	0
KRAS	SPEN	SPEN	0|0|1	1	0.33	3	0|0|0	0	0	0	0	0	1.98	3.33	0.31
KRAS	SYP	SYP	1|1|1	3	1	3	0|0|0	0	0	0	0	0	4.49	10	0.31
KRAS	FKBP1A	FKBP1A	1|1|1	3	1	3	0|1|1	0	0	0	0	0	1.55	1.5	0.31
KRAS	SURF6	SURF6	0|0|1	1	0.33	3	0|0|0	0	0	0	0	0	1.98	3.33	0.31
KRAS	TNRC6B	TNRC6B	0|1|0	1	0.33	3	0|0|0	0	0	0	0	0	1.98	3.33	0.31
KRAS	EMD	EMD	5|7|7	19	6.33	3	0|2|2	1	1	1	1	1	5.01	4.75	0
KRAS	STX3	STX3	0|0|2	2	0.67	3	0|0|0	0.33	1	0.33	1	0.33	1.98	6.67	0.15
KRAS	HGH1	HGH1	0|1|0	1	0.33	3	0|0|0	0	0	0	0	0	1.98	3.33	0.31
KRAS	CLUH	CLUH	0|1|1	2	0.67	3	0|0|0	0	0	0	0	0	1.98	6.67	0.31
KRAS	HELZ	HELZ	1|4|4	9	3	3	1|1|0	0.66	1	0.66	1	0.66	1.55	4.5	0.08
KRAS	MATR3	MATR3	9|11|12	32	10.67	3	2|5|4	0.96	1	0.96	1	0.96	2.12	2.91	0
KRAS	DAXX	DAXX	1|1|1	3	1	3	0|0|0	0	0	0	0	0	4.49	10	0.31
KRAS	AP2S1	AP2S1	1|1|1	3	1	3	0|1|0	0	0	0	0	0	2.58	3	0.31
KRAS	USP24	USP24	3|2|1	6	2	3	0|0|0	0.67	1	0.67	1	0.67	4.49	20	0.05
KRAS	CDC16	CDC16	0|1|0	1	0.33	3	0|0|0	0	0	0	0	0	1.98	3.33	0.31
KRAS	VPS37C	VPS37C	1|1|1	3	1	3	0|0|0	0	0	0	0	0	4.49	10	0.31
KRAS	VPS37B	VPS37B	5|6|3	14	4.67	3	0|0|0	1	1	1	1	1	8.36	46.67	0
KRAS	ECH1	ECH1	0|0|1	1	0.33	3	2|1|2	0	0	0	0	0	-3.96	0.2	0.31
KRAS	PNPLA6	PNPLA6	1|0|1	2	0.67	3	0|0|0	0	0	0	0	0	1.98	6.67	0.31
KRAS	MAP1A	MAP1A	0|0|1	1	0.33	3	0|0|0	0	0	0	0	0	1.98	3.33	0.31
KRAS	MAP1B	MAP1B	15|26|26	67	22.33	3	1|0|0	1	1	1	1	1	45.86	67	0
KRAS	UNC5B	UNC5B	0|1|0	1	0.33	3	0|0|0	0	0	0	0	0	1.98	3.33	0.31
KRAS	ERP29	ERP29	0|0|1	1	0.33	3	0|0|0	0	0	0	0	0	1.98	3.33	0.31
KRAS	PHKA1	PHKA1	2|1|0	3	1	3	0|0|0	0.33	1	0.33	1	0.33	1.98	10	0.15
KRAS	SFPQ	SFPQ	7|6|4	17	5.67	3	6|9|5	0	0	0	0	0	-15.64	0.85	0.3
KRAS	MAP1S	MAP1S	4|6|1	11	3.67	3	0|0|0	0.67	1	0.67	1	0.67	4.49	36.67	0.02
KRAS	UBA2	UBA2	9|8|7	24	8	3	1|2|1	1	1	1	1	1	6.78	6	0
KRAS	CCP110	CCP110	0|1|1	2	0.67	3	0|0|0	0	0	0	0	0	1.98	6.67	0.31
KRAS	UBA1	UBA1	16|20|17	53	17.67	3	7|6|4	1	1	1	1	1	4.51	3.12	0
KRAS	PWP2	PWP2	0|0|1	1	0.33	3	1|0|0	0	0	0	0	0	1.17	1	0.31
KRAS	SRCAP	SRCAP	0|0|1	1	0.33	3	0|0|0	0	0	0	0	0	1.98	3.33	0.31
KRAS	NAA15	NAA15	2|4|2	8	2.67	3	1|0|0	0.99	1	0.99	1	0.99	4.37	8	0
KRAS	TP53	TP53	7|6|5	18	6	3	2|4|3	0.58	0.85	0.58	0.85	0.58	-0.95	2	0.1
KRAS	GNAQ	GNAQ	1|1|4	6	2	3	0|0|0	0.33	1	0.33	1	0.33	4.49	20	0.12
KRAS	UBE2O	UBE2O	2|2|5	9	3	3	0|0|0	1	1	1	1	1	6.52	30	0
KRAS	LSM1	LSM1	1|1|2	4	1.33	3	0|0|0	0.33	1	0.33	1	0.33	4.49	13.33	0.15
KRAS	DDX39A	DDX39A	1|0|1	2	0.67	3	0|0|0	0	0	0	0	0	1.98	6.67	0.31
KRAS	GNAZ	GNAZ	1|1|1	3	1	3	0|0|0	0	0	0	0	0	4.49	10	0.31
KRAS	UBE2S	UBE2S	1|0|1	2	0.67	3	0|0|0	0	0	0	0	0	1.98	6.67	0.31
KRAS	AGFG1	AGFG1	1|1|0	2	0.67	3	0|0|0	0	0	0	0	0	1.98	6.67	0.31
KRAS	RPS12	RPS12	6|9|6	21	7	3	0|0|0	1	1	1	1	1	13.42	70	0
KRAS	RPL18A	RPL18A	3|3|8	14	4.67	3	3|1|0	0.93	1	0.93	1	0.93	2.14	3.5	0
KRAS	ILK	ILK	1|1|0	2	0.67	3	0|0|0	0	0	0	0	0	1.98	6.67	0.31
KRAS	RPS15A	RPS15A	9|10|7	26	8.67	3	3|4|2	0.94	1	0.94	1	0.94	1.73	2.89	0
KRAS	PSMD12	PSMD12	1|1|0	2	0.67	3	0|0|0	0	0	0	0	0	1.98	6.67	0.31
KRAS	UPF1	UPF1	16|20|19	55	18.33	3	1|0|0	1	1	1	1	1	49.73	55	0
KRAS	GLUL	GLUL	0|0|1	1	0.33	3	0|0|0	0	0	0	0	0	1.98	3.33	0.31
KRAS	UPF2	UPF2	0|1|1	2	0.67	3	0|0|0	0	0	0	0	0	1.98	6.67	0.31
KRAS	C17orf49	C17orf49	0|1|1	2	0.67	3	0|0|0	0	0	0	0	0	1.98	6.67	0.31
KRAS	ARHGEF1	ARHGEF1	1|0|2	3	1	3	0|0|0	0.33	1	0.33	1	0.33	1.98	10	0.15
KRAS	HARS	HARS	3|3|2	8	2.67	3	0|0|0	1	1	1	1	1	6.52	26.67	0
KRAS	VPS45	VPS45	1|1|0	2	0.67	3	0|0|0	0	0	0	0	0	1.98	6.67	0.31
KRAS	SRPRB	SRPRB	5|4|5	14	4.67	3	1|2|2	0.95	0.97	0.95	0.97	0.95	2.23	2.8	0
KRAS	SEP9	2009-09-01	5|4|4	13	4.33	3	0|0|0	1	1	1	1	1	10.11	43.33	0
KRAS	SEP7	2007-09-01	5|8|3	16	5.33	3	0|0|1	1	1	1	1	1	6.57	16	0
KRAS	SEP6	2006-09-01	2|2|0	4	1.33	3	0|0|0	0.67	1	0.67	1	0.67	1.98	13.33	0.06
KRAS	PNO1	PNO1	1|1|0	2	0.67	3	0|0|0	0	0	0	0	0	1.98	6.67	0.31
KRAS	MASTL	MASTL	1|1|1	3	1	3	0|0|0	0	0	0	0	0	4.49	10	0.31
KRAS	SEP2	2002-09-01	6|6|7	19	6.33	3	0|1|0	1	1	1	1	1	14.65	19	0
KRAS	CASK	CASK	26|38|33	97	32.33	3	0|0|0	1	1	1	1	1	43.51	323.33	0
KRAS	CAST	CAST	1|2|6	9	3	3	0|0|0	0.67	1	0.67	1	0.67	4.49	30	0.04
KRAS	DAG1	DAG1	16|14|11	41	13.67	3	0|0|0	1	1	1	1	1	21.25	136.67	0
KRAS	RABEP1	RABEP1	0|0|1	1	0.33	3	0|0|0	0	0	0	0	0	1.98	3.33	0.31
KRAS	DUS3L	DUS3L	0|1|0	1	0.33	3	0|0|0	0	0	0	0	0	1.98	3.33	0.31
KRAS	ARL3	ARL3	1|1|1	3	1	3	0|0|0	0	0	0	0	0	4.49	10	0.31
KRAS	CNPY2	CNPY2	0|0|1	1	0.33	3	0|0|0	0	0	0	0	0	1.98	3.33	0.31
KRAS	RPL36A	RPL36A	6|4|3	13	4.33	3	5|4|3	0.02	0.05	0.02	0.05	0.02	-7.31	1.08	0.28
KRAS	PPCDC	PPCDC	1|1|1	3	1	3	0|0|0	0	0	0	0	0	4.49	10	0.31
KRAS	EPB41L3	EPB41L3	50|54|49	153	51	3	2|0|0	1	1	1	1	1	31.46	76.5	0
KRAS	RPS18	RPS18	13|12|12	37	12.33	3	12|9|6	0	0	0	0	0	-11.94	1.37	0.3
KRAS	EPB41L5	EPB41L5	4|2|1	7	2.33	3	0|0|0	0.67	1	0.67	1	0.67	4.49	23.33	0.04
KRAS	WAC	WAC	1|1|0	2	0.67	3	0|0|0	0	0	0	0	0	1.98	6.67	0.31
KRAS	NDUFA9	NDUFA9	5|4|4	13	4.33	3	1|1|0	1	1	1	1	1	5.42	6.5	0
KRAS	MCM2	MCM2	0|1|0	1	0.33	3	0|0|0	0	0	0	0	0	1.98	3.33	0.31
KRAS	ABCA13	ABCA13	0|0|1	1	0.33	3	0|0|0	0	0	0	0	0	1.98	3.33	0.31
KRAS	MAST4	MAST4	0|0|1	1	0.33	3	0|0|0	0	0	0	0	0	1.98	3.33	0.31
KRAS	VPS4A	VPS4A	2|2|3	7	2.33	3	0|0|0	1	1	1	1	1	6.52	23.33	0
KRAS	SALL2	SALL2	2|1|0	3	1	3	0|0|0	0.33	1	0.33	1	0.33	1.98	10	0.15
KRAS	UBE2M	UBE2M	2|0|1	3	1	3	0|0|0	0.33	1	0.33	1	0.33	1.98	10	0.15
KRAS	QARS	QARS	6|10|6	22	7.33	3	0|0|1	1	1	1	1	1	14.65	22	0
KRAS	FAM171A2	FAM171A2	2|2|3	7	2.33	3	0|0|0	1	1	1	1	1	6.52	23.33	0
KRAS	TARDBP	TARDBP	5|4|3	12	4	3	2|2|1	0.86	0.97	0.86	0.97	0.86	0.88	2.4	0.01
KRAS	RAB9A	RAB9A	2|1|2	5	1.67	3	1|1|0	0.63	0.95	0.63	0.95	0.63	1.55	2.5	0.09
KRAS	NAA10	NAA10	0|1|0	1	0.33	3	0|0|0	0	0	0	0	0	1.98	3.33	0.31
KRAS	C5orf34	C5orf34	1|0|1	2	0.67	3	0|0|0	0	0	0	0	0	1.98	6.67	0.31
KRAS	GNAS	GNAS	11|16|14	41	13.67	3	3|1|2	1	1	1	1	1	9.32	6.83	0
KRAS	CDH4	CDH4	0|0|2	2	0.67	3	0|0|0	0.33	1	0.33	1	0.33	1.98	6.67	0.15
KRAS	FARSB	FARSB	3|2|2	7	2.33	3	0|0|0	1	1	1	1	1	6.52	23.33	0
KRAS	FARSA	FARSA	1|2|3	6	2	3	1|0|0	0.66	1	0.66	1	0.66	2.58	6	0.09
KRAS	STX12	STX12	6|7|7	20	6.67	3	0|0|0	1	1	1	1	1	13.42	66.67	0
KRAS	BLMH	BLMH	1|0|1	2	0.67	3	0|0|0	0	0	0	0	0	1.98	6.67	0.31
KRAS	C12orf57	C12orf57	1|1|0	2	0.67	3	0|0|0	0	0	0	0	0	1.98	6.67	0.31
KRAS	MOGS	MOGS	0|2|1	3	1	3	0|0|0	0.33	1	0.33	1	0.33	1.98	10	0.15
KRAS	EFHD2	EFHD2	2|1|1	4	1.33	3	0|0|0	0.33	1	0.33	1	0.33	4.49	13.33	0.15
KRAS	CUTA	CUTA	1|2|0	3	1	3	0|0|0	0.33	1	0.33	1	0.33	1.98	10	0.15
KRAS	UFM1	UFM1	2|2|1	5	1.67	3	0|0|0	0.67	1	0.67	1	0.67	4.49	16.67	0.06
KRAS	BIRC6	BIRC6	2|1|6	9	3	3	0|0|0	0.67	1	0.67	1	0.67	4.49	30	0.04
KRAS	GPRIN1	GPRIN1	4|3|6	13	4.33	3	1|1|0	0.99	1	0.99	1	0.99	4.15	6.5	0
KRAS	TTF2	TTF2	2|6|4	12	4	3	0|0|0	1	1	1	1	1	6.52	40	0
KRAS	AIP	AIP	4|6|6	16	5.33	3	0|1|0	1	1	1	1	1	9.05	16	0
KRAS	EIF6	EIF6	2|2|1	5	1.67	3	1|1|0	0.63	0.95	0.63	0.95	0.63	1.55	2.5	0.09
KRAS	OXR1	OXR1	1|1|1	3	1	3	0|0|0	0	0	0	0	0	4.49	10	0.31
KRAS	ATP11C	ATP11C	4|5|5	14	4.67	3	0|0|0	1	1	1	1	1	10.11	46.67	0
KRAS	ATP11A	ATP11A	1|3|2	6	2	3	0|0|0	0.67	1	0.67	1	0.67	4.49	20	0.05
KRAS	ANKRD17	ANKRD17	0|3|1	4	1.33	3	0|0|0	0.33	1	0.33	1	0.33	1.98	13.33	0.13
KRAS	SPTBN2	SPTBN2	0|1|2	3	1	3	0|0|0	0.33	1	0.33	1	0.33	1.98	10	0.15
KRAS	SPTBN1	SPTBN1	19|15|14	48	16	3	0|2|0	1	1	1	1	1	11.49	24	0
KRAS	ANKRD11	ANKRD11	1|0|0	1	0.33	3	0|0|0	0	0	0	0	0	1.98	3.33	0.31
KRAS	PAN2	PAN2	0|0|1	1	0.33	3	0|0|0	0	0	0	0	0	1.98	3.33	0.31
KRAS	RAB5B	RAB5B	0|1|0	1	0.33	3	0|0|0	0	0	0	0	0	1.98	3.33	0.31
KRAS	CBR1	CBR1	3|2|3	8	2.67	3	2|3|1	0.29	0.43	0.29	0.43	0.29	-1.72	1.33	0.27
KRAS	BCLAF1	BCLAF1	2|3|2	7	2.33	3	0|0|0	1	1	1	1	1	6.52	23.33	0
KRAS	TLN1	TLN1	26|33|27	86	28.67	3	0|0|0	1	1	1	1	1	43.51	286.67	0
KRAS	HIST1H2AC	HIST1H2AC	3|0|1	4	1.33	3	1|1|0	0.33	0.98	0.33	0.98	0.33	-0.06	2	0.26
KRAS	ANXA1	ANXA1	0|1|1	2	0.67	3	0|2|0	0	0	0	0	0	-0.19	1	0.31
KRAS	ANXA2	ANXA2	15|15|22	52	17.33	3	6|6|3	1	1	1	1	1	5.36	3.47	0
KRAS	ANXA5	ANXA5	0|1|0	1	0.33	3	2|0|0	0	0	0	0	0	-0.19	0.5	0.31
KRAS	ANXA4	ANXA4	0|1|1	2	0.67	3	0|0|0	0	0	0	0	0	1.98	6.67	0.31
KRAS	ANXA7	ANXA7	15|16|8	39	13	3	0|0|0	1	1	1	1	1	16.61	130	0
KRAS	ANXA6	ANXA6	15|20|12	47	15.67	3	0|0|0	1	1	1	1	1	22.77	156.67	0
KRAS	MCM7	MCM7	24|18|16	58	19.33	3	12|5|2	0.83	0.99	0.83	0.99	0.83	0.47	3.05	0.01
KRAS	MCM6	MCM6	14|9|5	28	9.33	3	3|6|4	0.49	1	0.49	1	0.49	-5.59	2.15	0.11
KRAS	MCM5	MCM5	6|6|7	19	6.33	3	1|3|1	0.99	1	0.99	1	0.99	4.7	3.8	0
KRAS	MCM4	MCM4	16|5|7	28	9.33	3	2|3|3	0.83	1	0.83	1	0.83	0.19	3.5	0.01
KRAS	MCM3	MCM3	8|5|3	16	5.33	3	1|5|1	0.68	0.98	0.68	0.98	0.68	-1.1	2.29	0.01
KRAS	SASS6	SASS6	3|3|4	10	3.33	3	0|0|0	1	1	1	1	1	8.36	33.33	0
KRAS	HLTF	HLTF	0|1|0	1	0.33	3	0|0|0	0	0	0	0	0	1.98	3.33	0.31
KRAS	SQSTM1	SQSTM1	3|3|6	12	4	3	0|0|0	1	1	1	1	1	8.36	40	0
KRAS	SAMHD1	SAMHD1	5|2|0	7	2.33	3	1|1|1	0.62	1	0.62	1	0.62	-1.05	2.33	0.1
KRAS	C14orf80	C14orf80	0|1|0	1	0.33	3	0|0|0	0	0	0	0	0	1.98	3.33	0.31
KRAS	NOC3L	NOC3L	0|1|1	2	0.67	3	0|1|1	0	0	0	0	0	-0.06	1	0.31
KRAS	RPA3	RPA3	1|1|1	3	1	3	1|0|0	0	0	0	0	0	2.58	3	0.31
KRAS	RPA2	RPA2	3|2|0	5	1.67	3	0|0|0	0.67	1	0.67	1	0.67	1.98	16.67	0.05
KRAS	POGZ	POGZ	0|0|1	1	0.33	3	0|0|0	0	0	0	0	0	1.98	3.33	0.31
KRAS	PRPF19	PRPF19	1|0|0	1	0.33	3	0|1|0	0	0	0	0	0	1.17	1	0.31
KRAS	NDUFS3	NDUFS3	4|1|2	7	2.33	3	2|2|1	0.42	0.9	0.42	0.9	0.42	-2.05	1.4	0.11
KRAS	NDUFS7	NDUFS7	1|1|0	2	0.67	3	1|1|0	0	0	0	0	0	-0.06	1	0.31
KRAS	NDUFS8	NDUFS8	2|0|0	2	0.67	3	0|0|0	0.33	1	0.33	1	0.33	1.98	6.67	0.15
KRAS	PALM	PALM	1|1|4	6	2	3	0|0|0	0.33	1	0.33	1	0.33	4.49	20	0.12
KRAS	AHCY	AHCY	4|4|7	15	5	3	5|3|1	0.34	0.84	0.34	0.84	0.34	-2.31	1.67	0.11
KRAS	UFD1L	UFD1L	1|0|1	2	0.67	3	0|0|0	0	0	0	0	0	1.98	6.67	0.31
KRAS	ILF3	ILF3	1|1|2	4	1.33	3	0|2|0	0.32	0.96	0.32	0.96	0.32	1.86	2	0.26
KRAS	ILF2	ILF2	2|1|4	7	2.33	3	1|1|0	0.65	1	0.65	1	0.65	1.55	3.5	0.09
KRAS	PARG	PARG	1|0|0	1	0.33	3	0|0|0	0	0	0	0	0	1.98	3.33	0.31
KRAS	CADM1	CADM1	3|4|1	8	2.67	3	0|0|0	0.67	1	0.67	1	0.67	4.49	26.67	0.03
KRAS	PROM1	PROM1	0|1|0	1	0.33	3	0|0|0	0	0	0	0	0	1.98	3.33	0.31
KRAS	NRCAM	NRCAM	3|5|7	15	5	3	0|0|0	1	1	1	1	1	8.36	50	0
KRAS	MRGBP	MRGBP	0|0|1	1	0.33	3	0|0|0	0	0	0	0	0	1.98	3.33	0.31
KRAS	PKMYT1	PKMYT1	1|0|1	2	0.67	3	0|0|0	0	0	0	0	0	1.98	6.67	0.31
KRAS	HECTD1	HECTD1	2|1|4	7	2.33	3	0|0|0	0.67	1	0.67	1	0.67	4.49	23.33	0.04
KRAS	KIFAP3	KIFAP3	0|1|0	1	0.33	3	0|0|0	0	0	0	0	0	1.98	3.33	0.31
KRAS	PI4K2A	PI4K2A	1|0|2	3	1	3	0|0|0	0.33	1	0.33	1	0.33	1.98	10	0.15
KRAS	HACD3	HACD3	6|5|5	16	5.33	3	2|2|1	0.98	0.99	0.98	0.99	0.98	3.5	3.2	0
KRAS	LSM11	LSM11	0|0|1	1	0.33	3	0|0|0	0	0	0	0	0	1.98	3.33	0.31
KRAS	KLC1	KLC1	5|6|9	20	6.67	3	0|0|0	1	1	1	1	1	11.79	66.67	0
KRAS	NHLRC2	NHLRC2	2|2|3	7	2.33	3	0|0|0	1	1	1	1	1	6.52	23.33	0
KRAS	TPX2	TPX2	9|9|10	28	9.33	3	0|0|0	1	1	1	1	1	18.17	93.33	0
KRAS	CCDC88A	CCDC88A	0|0|3	3	1	3	0|0|0	0.33	1	0.33	1	0.33	1.98	10	0.13
KRAS	DSC2	DSC2	2|1|3	6	2	3	0|0|0	0.67	1	0.67	1	0.67	4.49	20	0.05
KRAS	DSC3	DSC3	1|1|1	3	1	3	0|0|0	0	0	0	0	0	4.49	10	0.31
KRAS	INPP4A	INPP4A	3|4|4	11	3.67	3	0|0|0	1	1	1	1	1	8.36	36.67	0
KRAS	NDUFB10	NDUFB10	1|1|1	3	1	3	0|1|0	0	0	0	0	0	2.58	3	0.31
KRAS	GSE1	GSE1	0|0|1	1	0.33	3	0|0|0	0	0	0	0	0	1.98	3.33	0.31
KRAS	PYGB	PYGB	5|4|3	12	4	3	0|1|0	1	1	1	1	1	6.57	12	0
KRAS	MICAL3	MICAL3	1|0|0	1	0.33	3	0|0|0	0	0	0	0	0	1.98	3.33	0.31
KRAS	GOT2	GOT2	1|1|0	2	0.67	3	4|2|3	0	0	0	0	0	-9.56	0.22	0.31
KRAS	LYN	LYN	7|9|8	24	8	3	0|0|0	1	1	1	1	1	15.03	80	0
KRAS	PAFAH1B2	PAFAH1B2	1|1|1	3	1	3	1|0|0	0	0	0	0	0	2.58	3	0.31
KRAS	PYGL	PYGL	0|1|0	1	0.33	3	0|0|0	0	0	0	0	0	1.98	3.33	0.31
KRAS	ATAD5	ATAD5	0|0|1	1	0.33	3	0|0|0	0	0	0	0	0	1.98	3.33	0.31
KRAS	PFAS	PFAS	3|5|5	13	4.33	3	0|0|0	1	1	1	1	1	8.36	43.33	0
KRAS	DDX3X	DDX3X	26|27|21	74	24.67	3	4|7|3	1	1	1	1	1	13.14	5.29	0
KRAS	VWA8	VWA8	1|1|1	3	1	3	0|0|0	0	0	0	0	0	4.49	10	0.31
KRAS	SOD1	SOD1	6|5|2	13	4.33	3	0|0|0	1	1	1	1	1	6.52	43.33	0
KRAS	RANGAP1	RANGAP1	5|5|9	19	6.33	3	0|0|1	1	1	1	1	1	11.76	19	0
KRAS	LSG1	LSG1	1|0|1	2	0.67	3	0|0|0	0	0	0	0	0	1.98	6.67	0.31
KRAS	BRAT1	BRAT1	2|2|4	8	2.67	3	0|0|0	1	1	1	1	1	6.52	26.67	0
KRAS	H2AFV	H2AFV	2|0|0	2	0.67	3	1|1|0	0.32	0.95	0.32	0.95	0.32	-0.06	1	0.26
KRAS	ROBO1	ROBO1	13|17|9	39	13	3	0|0|0	1	1	1	1	1	18.17	130	0
KRAS	ADRM1	ADRM1	1|3|2	6	2	3	1|1|1	0.61	0.96	0.61	0.96	0.61	0.35	2	0.1
KRAS	ROBO2	ROBO2	1|2|1	4	1.33	3	0|0|0	0.33	1	0.33	1	0.33	4.49	13.33	0.15
KRAS	H2AFX	H2AFX	0|1|0	1	0.33	3	0|0|0	0	0	0	0	0	1.98	3.33	0.31
KRAS	H2AFY	H2AFY	0|0|1	1	0.33	3	2|4|2	0	0	0	0	0	-8.2	0.12	0.31
KRAS	DDX5	DDX5	5|5|2	12	4	3	1|0|1	0.98	1	0.98	1	0.98	2.94	6	0
KRAS	DDX6	DDX6	1|2|1	4	1.33	3	0|0|0	0.33	1	0.33	1	0.33	4.49	13.33	0.15
KRAS	INADL	INADL	1|1|3	5	1.67	3	0|0|0	0.33	1	0.33	1	0.33	4.49	16.67	0.13
KRAS	DDX1	DDX1	13|11|7	31	10.33	3	0|1|0	1	1	1	1	1	17.7	31	0
KRAS	GRIP1	GRIP1	0|3|1	4	1.33	3	0|0|0	0.33	1	0.33	1	0.33	1.98	13.33	0.13
KRAS	RNF5	RNF5	1|1|1	3	1	3	0|0|0	0	0	0	0	0	4.49	10	0.31
KRAS	RNF2	RNF2	1|0|0	1	0.33	3	0|0|0	0	0	0	0	0	1.98	3.33	0.31
KRAS	NUP205	NUP205	5|4|4	13	4.33	3	0|2|1	0.99	1	0.99	1	0.99	4.33	4.33	0
KRAS	SLC19A1	SLC19A1	1|1|1	3	1	3	0|0|0	0	0	0	0	0	4.49	10	0.31
KRAS	RHOT2	RHOT2	3|2|2	7	2.33	3	0|0|0	1	1	1	1	1	6.52	23.33	0
KRAS	STMN2	STMN2	0|1|0	1	0.33	3	0|0|1	0	0	0	0	0	1.17	1	0.31
KRAS	SLC7A6	SLC7A6	1|4|2	7	2.33	3	0|0|0	0.67	1	0.67	1	0.67	4.49	23.33	0.04
KRAS	HLA-B	HLA-B	3|8|1	12	4	3	1|2|0	0.65	1	0.65	1	0.65	0.35	4	0.09
KRAS	HLA-A	HLA-A	17|19|20	56	18.67	3	1|3|0	1	1	1	1	1	12.8	14	0
KRAS	SLC7A5	SLC7A5	1|0|0	1	0.33	3	0|1|0	0	0	0	0	0	1.17	1	0.31
KRAS	DCLK1	DCLK1	1|1|2	4	1.33	3	0|0|0	0.33	1	0.33	1	0.33	4.49	13.33	0.15
KRAS	NR3C1	NR3C1	0|1|0	1	0.33	3	0|0|0	0	0	0	0	0	1.98	3.33	0.31
KRAS	NFKBIE	NFKBIE	0|1|0	1	0.33	3	0|0|0	0	0	0	0	0	1.98	3.33	0.31
KRAS	CLTA	CLTA	1|1|2	4	1.33	3	1|1|0	0.32	0.95	0.32	0.95	0.32	1.55	2	0.26
KRAS	RNH1	RNH1	2|1|1	4	1.33	3	0|0|0	0.33	1	0.33	1	0.33	4.49	13.33	0.15
KRAS	CLTC	CLTC	26|44|47	117	39	3	6|8|3	1	1	1	1	1	18.16	6.88	0
KRAS	TOMM22	TOMM22	2|1|0	3	1	3	0|1|0	0.33	0.99	0.33	0.99	0.33	1.17	3	0.25
KRAS	RRAGA	RRAGA	0|1|0	1	0.33	3	0|0|0	0	0	0	0	0	1.98	3.33	0.31
KRAS	ADRBK1	ADRBK1	1|1|1	3	1	3	0|0|0	0	0	0	0	0	4.49	10	0.31
KRAS	MMS19	MMS19	2|2|3	7	2.33	3	0|0|0	1	1	1	1	1	6.52	23.33	0
KRAS	NMD3	NMD3	1|1|0	2	0.67	3	0|0|0	0	0	0	0	0	1.98	6.67	0.31
KRAS	TRAF6	TRAF6	0|2|1	3	1	3	0|0|0	0.33	1	0.33	1	0.33	1.98	10	0.15
KRAS	HAUS8	HAUS8	2|2|1	5	1.67	3	0|0|0	0.67	1	0.67	1	0.67	4.49	16.67	0.06
KRAS	HAUS6	HAUS6	1|1|2	4	1.33	3	0|0|0	0.33	1	0.33	1	0.33	4.49	13.33	0.15
KRAS	UBE3C	UBE3C	1|1|0	2	0.67	3	0|0|0	0	0	0	0	0	1.98	6.67	0.31
KRAS	HAUS4	HAUS4	0|0|2	2	0.67	3	0|0|0	0.33	1	0.33	1	0.33	1.98	6.67	0.15
KRAS	HAUS5	HAUS5	1|1|1	3	1	3	0|0|0	0	0	0	0	0	4.49	10	0.31
KRAS	HAUS2	HAUS2	0|1|1	2	0.67	3	0|0|0	0	0	0	0	0	1.98	6.67	0.31
KRAS	UBE3D	UBE3D	1|0|1	2	0.67	3	0|0|0	0	0	0	0	0	1.98	6.67	0.31
KRAS	DNAAF5	DNAAF5	1|1|1	3	1	3	0|0|0	0	0	0	0	0	4.49	10	0.31
KRAS	SDC1	SDC1	1|0|0	1	0.33	3	0|0|0	0	0	0	0	0	1.98	3.33	0.31
KRAS	UBXN4	UBXN4	1|2|2	5	1.67	3	0|0|0	0.67	1	0.67	1	0.67	4.49	16.67	0.06
KRAS	MRPL47	MRPL47	0|0|1	1	0.33	3	0|0|0	0	0	0	0	0	1.98	3.33	0.31
KRAS	TOP2B	TOP2B	1|1|3	5	1.67	3	0|0|0	0.33	1	0.33	1	0.33	4.49	16.67	0.13
KRAS	MPDZ	MPDZ	14|11|13	38	12.67	3	0|0|0	1	1	1	1	1	21.25	126.67	0
KRAS	TOP2A	TOP2A	2|1|3	6	2	3	1|0|0	0.66	1	0.66	1	0.66	2.58	6	0.09
KRAS	NACA	NACA	1|1|1	3	1	3	1|1|1	0	0	0	0	0	0.35	1	0.31
KRAS	SDAD1	SDAD1	1|0|1	2	0.67	3	0|1|1	0	0	0	0	0	-0.06	1	0.31
KRAS	FAF1	FAF1	0|0|1	1	0.33	3	0|0|0	0	0	0	0	0	1.98	3.33	0.31
KRAS	FAF2	FAF2	2|1|3	6	2	3	1|2|1	0.51	0.88	0.51	0.88	0.51	-0.85	1.5	0.11
KRAS	PGM3	PGM3	0|4|3	7	2.33	3	0|1|0	0.67	1	0.67	1	0.67	1.17	7	0.05
KRAS	SLC26A2	SLC26A2	0|0|1	1	0.33	3	0|0|0	0	0	0	0	0	1.98	3.33	0.31
KRAS	ABCB10	ABCB10	1|0|0	1	0.33	3	0|1|0	0	0	0	0	0	1.17	1	0.31
KRAS	MIA3	MIA3	1|2|3	6	2	3	0|0|0	0.67	1	0.67	1	0.67	4.49	20	0.05
KRAS	HIST1H2BO	HIST1H2BO	0|0|1	1	0.33	3	0|1|1	0	0	0	0	0	-0.06	0.5	0.31
KRAS	HIST1H2BH	HIST1H2BH	4|7|7	18	6	3	9|11|15	0	0	0	0	0	-35.63	0.51	0.31
KRAS	GATAD1	GATAD1	0|0|1	1	0.33	3	0|0|0	0	0	0	0	0	1.98	3.33	0.31
KRAS	SSSCA1	SSSCA1	1|0|0	1	0.33	3	0|0|0	0	0	0	0	0	1.98	3.33	0.31
KRAS	STAT1	STAT1	3|2|4	9	3	3	0|0|0	1	1	1	1	1	6.52	30	0
KRAS	CDC27	CDC27	0|1|1	2	0.67	3	0|0|0	0	0	0	0	0	1.98	6.67	0.31
KRAS	GLOD4	GLOD4	2|2|1	5	1.67	3	1|0|0	0.66	0.99	0.66	0.99	0.66	2.58	5	0.09
KRAS	SDC4	SDC4	1|0|0	1	0.33	3	0|0|0	0	0	0	0	0	1.98	3.33	0.31
KRAS	XPNPEP1	XPNPEP1	0|0|1	1	0.33	3	0|0|0	0	0	0	0	0	1.98	3.33	0.31
KRAS	NUP153	NUP153	0|2|8	10	3.33	3	0|0|0	0.67	1	0.67	1	0.67	1.98	33.33	0.03
KRAS	PAK2	PAK2	2|4|1	7	2.33	3	0|0|0	0.67	1	0.67	1	0.67	4.49	23.33	0.04
KRAS	NUP155	NUP155	6|7|6	19	6.33	3	0|3|0	0.99	1	0.99	1	0.99	5.06	6.33	0
KRAS	IPO9	IPO9	5|3|3	11	3.67	3	0|0|0	1	1	1	1	1	8.36	36.67	0
KRAS	BAIAP2	BAIAP2	22|25|17	64	21.33	3	0|0|0	1	1	1	1	1	30.28	213.33	0
KRAS	IPO4	IPO4	6|5|5	16	5.33	3	1|1|0	1	1	1	1	1	6.75	8	0
KRAS	IPO5	IPO5	6|4|3	13	4.33	3	0|0|0	1	1	1	1	1	8.36	43.33	0
KRAS	ACTR3	ACTR3	2|1|3	6	2	3	0|0|0	0.67	1	0.67	1	0.67	4.49	20	0.05
KRAS	NRBP1	NRBP1	0|1|0	1	0.33	3	0|0|0	0	0	0	0	0	1.98	3.33	0.31
KRAS	RPL35A	RPL35A	1|3|1	5	1.67	3	1|1|1	0.32	0.96	0.32	0.96	0.32	0.35	1.67	0.26
KRAS	ARRDC1	ARRDC1	2|2|0	4	1.33	3	0|0|0	0.67	1	0.67	1	0.67	1.98	13.33	0.06
KRAS	SDCBP	SDCBP	1|0|0	1	0.33	3	0|0|0	0	0	0	0	0	1.98	3.33	0.31
KRAS	CARS2	CARS2	1|0|0	1	0.33	3	0|0|0	0	0	0	0	0	1.98	3.33	0.31
KRAS	ALDH1B1	ALDH1B1	0|2|0	2	0.67	3	0|0|0	0.33	1	0.33	1	0.33	1.98	6.67	0.15
KRAS	DIABLO	DIABLO	1|0|0	1	0.33	3	0|1|0	0	0	0	0	0	1.17	1	0.31
KRAS	ADNP	ADNP	0|1|1	2	0.67	3	0|0|0	0	0	0	0	0	1.98	6.67	0.31
KRAS	TNPO3	TNPO3	2|0|1	3	1	3	0|0|0	0.33	1	0.33	1	0.33	1.98	10	0.15
KRAS	TNPO1	TNPO1	3|2|7	12	4	3	1|2|0	0.94	1	0.94	1	0.94	1.8	4	0
KRAS	GNL3L	GNL3L	2|4|2	8	2.67	3	0|0|0	1	1	1	1	1	6.52	26.67	0
KRAS	NAA25	NAA25	0|1|1	2	0.67	3	0|0|0	0	0	0	0	0	1.98	6.67	0.31
KRAS	POLDIP3	POLDIP3	1|0|3	4	1.33	3	1|2|1	0.29	0.88	0.29	0.88	0.29	-2.54	1	0.27
KRAS	POLDIP2	POLDIP2	0|1|1	2	0.67	3	0|0|0	0	0	0	0	0	1.98	6.67	0.31
KRAS	RAB22A	RAB22A	0|1|0	1	0.33	3	0|0|0	0	0	0	0	0	1.98	3.33	0.31
KRAS	MAPK1	MAPK1	1|2|1	4	1.33	3	0|0|0	0.33	1	0.33	1	0.33	4.49	13.33	0.15
KRAS	PPP1R12A	PPP1R12A	21|23|18	62	20.67	3	0|0|0	1	1	1	1	1	31.76	206.67	0
KRAS	PPP1R12C	PPP1R12C	2|3|5	10	3.33	3	0|0|0	1	1	1	1	1	6.52	33.33	0
KRAS	ALDH18A1	ALDH18A1	11|8|9	28	9.33	3	7|8|5	0	0.01	0	0.01	0	-9.48	1.4	0.29
KRAS	SNRNP70	SNRNP70	3|0|0	3	1	3	1|1|0	0.33	0.98	0.33	0.98	0.33	-0.06	1.5	0.26
KRAS	LRRC8A	LRRC8A	0|0|1	1	0.33	3	0|0|0	0	0	0	0	0	1.98	3.33	0.31
KRAS	OTULIN	OTULIN	2|3|1	6	2	3	0|0|0	0.67	1	0.67	1	0.67	4.49	20	0.05
KRAS	RDX	RDX	2|4|3	9	3	3	0|0|0	1	1	1	1	1	6.52	30	0
KRAS	FERMT2	FERMT2	12|17|9	38	12.67	3	0|0|0	1	1	1	1	1	18.17	126.67	0
KRAS	TGS1	TGS1	0|0|1	1	0.33	3	0|0|0	0	0	0	0	0	1.98	3.33	0.31
KRAS	BCOR	BCOR	0|0|1	1	0.33	3	0|0|0	0	0	0	0	0	1.98	3.33	0.31
KRAS	MMTAG2	MMTAG2	3|2|2	7	2.33	3	1|2|1	0.73	0.88	0.73	0.88	0.73	0.64	1.75	0.01
KRAS	FADS2	FADS2	2|1|3	6	2	3	5|1|1	0.08	0.25	0.08	0.25	0.08	-4.23	0.86	0.28
KRAS	RRAS	RRAS	0|2|1	3	1	3	0|0|0	0.33	1	0.33	1	0.33	1.98	10	0.15
KRAS	VPS35	VPS35	1|3|3	7	2.33	3	0|0|0	0.67	1	0.67	1	0.67	4.49	23.33	0.03
KRAS	SYNGR1	SYNGR1	0|0|1	1	0.33	3	0|0|0	0	0	0	0	0	1.98	3.33	0.31
KRAS	WDR91	WDR91	1|0|1	2	0.67	3	0|0|0	0	0	0	0	0	1.98	6.67	0.31
KRAS	SYNGR2	SYNGR2	3|3|2	8	2.67	3	0|0|0	1	1	1	1	1	6.52	26.67	0
KRAS	METTL4	METTL4	1|2|2	5	1.67	3	0|2|1	0.57	0.86	0.57	0.86	0.57	0.35	1.67	0.1
KRAS	AURKAIP1	AURKAIP1	0|0|1	1	0.33	3	0|0|0	0	0	0	0	0	1.98	3.33	0.31
KRAS	STAT5B	STAT5B	0|0|3	3	1	3	0|0|0	0.33	1	0.33	1	0.33	1.98	10	0.13
KRAS	RPL37	RPL37	1|2|0	3	1	3	3|0|0	0.3	0.91	0.3	0.91	0.3	-0.61	1	0.27
KRAS	CSE1L	CSE1L	11|8|8	27	9	3	2|6|2	0.89	0.99	0.89	0.99	0.89	1.68	2.7	0.01
KRAS	TAB1	TAB1	2|4|2	8	2.67	3	0|0|0	1	1	1	1	1	6.52	26.67	0
KRAS	FBL	FBL	9|12|15	36	12	3	4|5|3	0.91	1	0.91	1	0.91	1.03	3	0
KRAS	KCTD3	KCTD3	3|2|2	7	2.33	3	0|0|0	1	1	1	1	1	6.52	23.33	0
KRAS	EPB41L1	EPB41L1	1|4|3	8	2.67	3	0|0|0	0.67	1	0.67	1	0.67	4.49	26.67	0.03
KRAS	KCTD5	KCTD5	3|4|2	9	3	3	0|0|0	1	1	1	1	1	6.52	30	0
KRAS	NUMA1	NUMA1	16|26|43	85	28.33	3	2|5|2	1	1	1	1	1	12.06	9.44	0
KRAS	NDUFA4	NDUFA4	0|1|1	2	0.67	3	1|0|0	0	0	0	0	0	1.17	2	0.31
KRAS	HSPA1B	HSPA1B	50|52|53	155	51.67	3	29|19|10	0.02	0.03	0.02	0.03	0.02	-5.34	2.67	0.28
KRAS	NDUFA5	NDUFA5	1|1|2	4	1.33	3	1|0|0	0.33	0.99	0.33	0.99	0.33	2.58	4	0.25
KRAS	IKBKAP	IKBKAP	6|6|4	16	5.33	3	0|0|0	1	1	1	1	1	10.11	53.33	0
KRAS	FAM83B	FAM83B	1|2|1	4	1.33	3	0|0|0	0.33	1	0.33	1	0.33	4.49	13.33	0.15
KRAS	PCDH7	PCDH7	16|14|12	42	14	3	0|0|0	1	1	1	1	1	22.77	140	0
KRAS	AK2	AK2	1|2|0	3	1	3	0|0|0	0.33	1	0.33	1	0.33	1.98	10	0.15
KRAS	IDH3A	IDH3A	2|0|0	2	0.67	3	2|2|1	0.12	0.37	0.12	0.37	0.12	-3.96	0.4	0.28
KRAS	HCFC1	HCFC1	3|2|10	15	5	3	0|0|0	1	1	1	1	1	6.52	50	0
KRAS	CPNE3	CPNE3	3|7|5	15	5	3	0|0|0	1	1	1	1	1	8.36	50	0
KRAS	CPNE1	CPNE1	0|2|2	4	1.33	3	0|0|0	0.67	1	0.67	1	0.67	1.98	13.33	0.06
KRAS	NRAS	NRAS	2|1|2	5	1.67	3	0|0|0	0.67	1	0.67	1	0.67	4.49	16.67	0.06
KRAS	PDZD11	PDZD11	5|5|2	12	4	3	0|0|0	1	1	1	1	1	6.52	40	0
KRAS	RFTN1	RFTN1	0|2|2	4	1.33	3	0|0|0	0.67	1	0.67	1	0.67	1.98	13.33	0.06
KRAS	PXN	PXN	1|1|0	2	0.67	3	0|0|0	0	0	0	0	0	1.98	6.67	0.31
KRAS	CABLES1	CABLES1	1|1|1	3	1	3	0|0|0	0	0	0	0	0	4.49	10	0.31
KRAS	USP6NL	USP6NL	8|6|3	17	5.67	3	0|0|0	1	1	1	1	1	8.36	56.67	0
KRAS	CABLES2	CABLES2	0|0|2	2	0.67	3	0|0|0	0.33	1	0.33	1	0.33	1.98	6.67	0.15
KRAS	DGKE	DGKE	0|0|1	1	0.33	3	0|0|0	0	0	0	0	0	1.98	3.33	0.31
KRAS	UFL1	UFL1	1|3|3	7	2.33	3	0|0|0	0.67	1	0.67	1	0.67	4.49	23.33	0.03
KRAS	CNP	CNP	3|3|4	10	3.33	3	0|1|0	1	1	1	1	1	6.57	10	0
KRAS	DKC1	DKC1	0|1|2	3	1	3	0|0|0	0.33	1	0.33	1	0.33	1.98	10	0.15
KRAS	KIDINS220	KIDINS220	3|5|11	19	6.33	3	0|0|0	1	1	1	1	1	8.36	63.33	0
KRAS	USP10	USP10	7|10|14	31	10.33	3	1|0|0	1	1	1	1	1	17.7	31	0
KRAS	USP11	USP11	2|5|2	9	3	3	0|0|0	1	1	1	1	1	6.52	30	0
KRAS	SNRPN	SNRPN	2|3|3	8	2.67	3	1|1|1	0.92	0.96	0.92	0.96	0.92	1.8	2.67	0
KRAS	USP14	USP14	1|1|3	5	1.67	3	1|1|1	0.32	0.96	0.32	0.96	0.32	0.35	1.67	0.26
KRAS	USP15	USP15	3|8|1	12	4	3	0|0|0	0.67	1	0.67	1	0.67	4.49	40	0.02
KRAS	SSBP1	SSBP1	0|0|1	1	0.33	3	1|1|1	0	0	0	0	0	-1.05	0.33	0.31
KRAS	USP19	USP19	2|2|1	5	1.67	3	0|0|0	0.67	1	0.67	1	0.67	4.49	16.67	0.06
KRAS	NPM1	NPM1	8|7|11	26	8.67	3	10|4|4	0.01	0.04	0.01	0.04	0.01	-8.32	1.44	0.28
KRAS	SNRPG	SNRPG	1|1|0	2	0.67	3	1|0|1	0	0	0	0	0	-0.06	1	0.31
KRAS	NPM3	NPM3	1|1|2	4	1.33	3	1|0|0	0.33	0.99	0.33	0.99	0.33	2.58	4	0.25
KRAS	SNRPE	SNRPE	2|2|0	4	1.33	3	0|0|0	0.67	1	0.67	1	0.67	1.98	13.33	0.06
KRAS	UNC45A	UNC45A	5|5|5	15	5	3	0|0|0	1	1	1	1	1	11.79	50	0
KRAS	TXNDC12	TXNDC12	0|0|1	1	0.33	3	0|0|0	0	0	0	0	0	1.98	3.33	0.31
KRAS	SYMPK	SYMPK	1|0|1	2	0.67	3	0|0|0	0	0	0	0	0	1.98	6.67	0.31
KRAS	NEDD4L	NEDD4L	2|1|0	3	1	3	0|0|0	0.33	1	0.33	1	0.33	1.98	10	0.15
KRAS	ALKBH5	ALKBH5	1|0|1	2	0.67	3	0|0|0	0	0	0	0	0	1.98	6.67	0.31
KRAS	PDPK1	PDPK1	1|4|2	7	2.33	3	0|0|0	0.67	1	0.67	1	0.67	4.49	23.33	0.04
KRAS	ADAR	ADAR	2|1|2	5	1.67	3	0|0|0	0.67	1	0.67	1	0.67	4.49	16.67	0.06
KRAS	SCFD1	SCFD1	0|1|0	1	0.33	3	0|0|0	0	0	0	0	0	1.98	3.33	0.31
KRAS	DDX51	DDX51	0|1|0	1	0.33	3	0|0|0	0	0	0	0	0	1.98	3.33	0.31
KRAS	CRKL	CRKL	12|11|6	29	9.67	3	0|0|0	1	1	1	1	1	13.42	96.67	0
KRAS	PRKAG1	PRKAG1	3|4|2	9	3	3	0|0|0	1	1	1	1	1	6.52	30	0
KRAS	ADAM22	ADAM22	0|0|1	1	0.33	3	0|0|0	0	0	0	0	0	1.98	3.33	0.31
KRAS	JPH1	JPH1	1|1|1	3	1	3	0|0|0	0	0	0	0	0	4.49	10	0.31
KRAS	ANP32A	ANP32A	0|1|0	1	0.33	3	1|0|1	0	0	0	0	0	-0.06	0.5	0.31
KRAS	TYK2	TYK2	2|3|2	7	2.33	3	0|0|0	1	1	1	1	1	6.52	23.33	0
KRAS	LEMD3	LEMD3	1|0|2	3	1	3	0|0|0	0.33	1	0.33	1	0.33	1.98	10	0.15
KRAS	LEMD2	LEMD2	1|0|0	1	0.33	3	0|0|1	0	0	0	0	0	1.17	1	0.31
KRAS	C8orf33	C8orf33	2|6|2	10	3.33	3	0|0|0	1	1	1	1	1	6.52	33.33	0
KRAS	BYSL	BYSL	5|1|1	7	2.33	3	0|2|0	0.33	1	0.33	1	0.33	1.86	3.5	0.25
KRAS	OTUD7B	OTUD7B	1|3|2	6	2	3	0|0|0	0.67	1	0.67	1	0.67	4.49	20	0.05
KRAS	SUPT5H	SUPT5H	1|1|1	3	1	3	0|0|0	0	0	0	0	0	4.49	10	0.31
KRAS	ZFYVE16	ZFYVE16	4|5|5	14	4.67	3	0|0|0	1	1	1	1	1	10.11	46.67	0
KRAS	CTAGE5	CTAGE5	0|0|1	1	0.33	3	0|0|0	0	0	0	0	0	1.98	3.33	0.31
KRAS	NAPG	NAPG	4|3|1	8	2.67	3	0|0|0	0.67	1	0.67	1	0.67	4.49	26.67	0.03
KRAS	ESPL1	ESPL1	1|3|2	6	2	3	0|0|0	0.67	1	0.67	1	0.67	4.49	20	0.05
KRAS	NAPA	NAPA	0|1|0	1	0.33	3	0|0|0	0	0	0	0	0	1.98	3.33	0.31
KRAS	FAM171A1	FAM171A1	5|4|8	17	5.67	3	0|0|0	1	1	1	1	1	10.11	56.67	0
KRAS	SH3D19	SH3D19	0|0|1	1	0.33	3	0|0|0	0	0	0	0	0	1.98	3.33	0.31
KRAS	CDC42BPA	CDC42BPA	23|19|23	65	21.67	3	0|0|0	1	1	1	1	1	33.24	216.67	0
KRAS	ARHGEF10	ARHGEF10	0|0|1	1	0.33	3	0|0|0	0	0	0	0	0	1.98	3.33	0.31
KRAS	LARP1	LARP1	8|17|16	41	13.67	3	0|0|0	1	1	1	1	1	16.61	136.67	0
KRAS	ARHGEF12	ARHGEF12	0|1|4	5	1.67	3	0|0|0	0.33	1	0.33	1	0.33	1.98	16.67	0.12
KRAS	AP1M1	AP1M1	0|3|5	8	2.67	3	0|0|0	0.67	1	0.67	1	0.67	1.98	26.67	0.02
KRAS	LARP4	LARP4	5|8|7	20	6.67	3	0|0|0	1	1	1	1	1	11.79	66.67	0
KRAS	SF3A2	SF3A2	1|1|0	2	0.67	3	0|0|0	0	0	0	0	0	1.98	6.67	0.31
KRAS	ARHGEF18	ARHGEF18	0|0|1	1	0.33	3	0|0|0	0	0	0	0	0	1.98	3.33	0.31
KRAS	SF3A3	SF3A3	1|2|1	4	1.33	3	1|0|0	0.33	0.99	0.33	0.99	0.33	2.58	4	0.25
KRAS	ZNF687	ZNF687	0|0|1	1	0.33	3	0|0|0	0	0	0	0	0	1.98	3.33	0.31
KRAS	FXR1	FXR1	7|7|5	19	6.33	3	1|1|0	1	1	1	1	1	6.75	9.5	0
KRAS	FXR2	FXR2	4|6|7	17	5.67	3	0|0|0	1	1	1	1	1	10.11	56.67	0
KRAS	PCDHGC3	PCDHGC3	1|1|0	2	0.67	3	0|0|0	0	0	0	0	0	1.98	6.67	0.31
KRAS	CNDP2	CNDP2	1|0|0	1	0.33	3	0|0|0	0	0	0	0	0	1.98	3.33	0.31
KRAS	TC2N	TC2N	0|0|1	1	0.33	3	0|0|0	0	0	0	0	0	1.98	3.33	0.31
KRAS	DDX41	DDX41	1|2|3	6	2	3	0|1|0	0.66	1	0.66	1	0.66	2.58	6	0.09
KRAS	SYAP1	SYAP1	1|2|2	5	1.67	3	0|0|0	0.67	1	0.67	1	0.67	4.49	16.67	0.06
KRAS	DDX47	DDX47	1|0|4	5	1.67	3	1|0|0	0.33	1	0.33	1	0.33	1.17	5	0.12
KRAS	DDX46	DDX46	5|1|0	6	2	3	9|9|5	0	0	0	0	0	-30.13	0.26	0.31
KRAS	MFAP3	MFAP3	2|3|3	8	2.67	3	0|0|0	1	1	1	1	1	6.52	26.67	0
KRAS	KLC2	KLC2	0|1|2	3	1	3	0|0|0	0.33	1	0.33	1	0.33	1.98	10	0.15
KRAS	KLC4	KLC4	0|0|4	4	1.33	3	0|0|0	0.33	1	0.33	1	0.33	1.98	13.33	0.12
KRAS	STK38L	STK38L	2|1|0	3	1	3	0|0|0	0.33	1	0.33	1	0.33	1.98	10	0.15
KRAS	TSN	TSN	1|1|1	3	1	3	0|0|0	0	0	0	0	0	4.49	10	0.31
KRAS	ACTA1	ACTA1	0|2|1	3	1	3	0|0|0	0.33	1	0.33	1	0.33	1.98	10	0.15
KRAS	ELAVL1	ELAVL1	3|3|1	7	2.33	3	1|2|0	0.64	0.96	0.64	0.96	0.64	0.35	2.33	0.09
KRAS	LSM14A	LSM14A	5|6|4	15	5	3	0|0|0	1	1	1	1	1	10.11	50	0
KRAS	GPM6B	GPM6B	1|0|0	1	0.33	3	0|0|0	0	0	0	0	0	1.98	3.33	0.31
KRAS	PDS5A	PDS5A	4|3|3	10	3.33	3	0|1|1	0.99	1	0.99	1	0.99	4.15	5	0
KRAS	TARS2	TARS2	4|1|1	6	2	3	0|0|0	0.33	1	0.33	1	0.33	4.49	20	0.12
KRAS	IGSF3	IGSF3	2|1|4	7	2.33	3	0|0|0	0.67	1	0.67	1	0.67	4.49	23.33	0.04
KRAS	RNPS1	RNPS1	1|1|1	3	1	3	1|1|0	0	0	0	0	0	1.55	1.5	0.31
KRAS	CHCHD3	CHCHD3	3|2|1	6	2	3	0|2|1	0.61	0.96	0.61	0.96	0.61	0.35	2	0.1
KRAS	RPL7A	RPL7A	9|10|13	32	10.67	3	5|7|5	0.24	0.68	0.24	0.68	0.24	-4.6	1.88	0.27
KRAS	TADA2B	TADA2B	1|1|3	5	1.67	3	0|1|0	0.33	1	0.33	1	0.33	2.58	5	0.15
KRAS	PALLD	PALLD	15|10|6	31	10.33	3	0|0|0	1	1	1	1	1	13.42	103.33	0
KRAS	PAICS	PAICS	9|10|12	31	10.33	3	2|2|2	1	1	1	1	1	7.14	5.17	0
KRAS	NF2	NF2	2|3|2	7	2.33	3	0|0|0	1	1	1	1	1	6.52	23.33	0
KRAS	NF1	NF1	0|0|2	2	0.67	3	0|0|0	0.33	1	0.33	1	0.33	1.98	6.67	0.15
KRAS	VTA1	VTA1	3|3|3	9	3	3	0|0|0	1	1	1	1	1	8.36	30	0
KRAS	CCDC50	CCDC50	4|3|5	12	4	3	0|0|0	1	1	1	1	1	8.36	40	0
KRAS	SMG5	SMG5	0|0|1	1	0.33	3	0|0|0	0	0	0	0	0	1.98	3.33	0.31
KRAS	TSPYL1	TSPYL1	0|1|0	1	0.33	3	0|1|0	0	0	0	0	0	1.17	1	0.31
KRAS	TSPYL2	TSPYL2	1|1|1	3	1	3	2|1|0	0	0	0	0	0	0.35	1	0.31
KRAS	KIF7	KIF7	0|0|2	2	0.67	3	0|0|0	0.33	1	0.33	1	0.33	1.98	6.67	0.15
KRAS	STX16	STX16	0|1|0	1	0.33	3	0|0|0	0	0	0	0	0	1.98	3.33	0.31
KRAS	NCAPD2	NCAPD2	3|3|6	12	4	3	0|1|0	1	1	1	1	1	6.57	12	0
KRAS	NCAPD3	NCAPD3	0|1|1	2	0.67	3	0|0|0	0	0	0	0	0	1.98	6.67	0.31
KRAS	LGALS3	LGALS3	6|7|8	21	7	3	0|0|0	1	1	1	1	1	13.42	70	0
KRAS	PPP1R18	PPP1R18	2|4|3	9	3	3	0|0|0	1	1	1	1	1	6.52	30	0
KRAS	NUFIP2	NUFIP2	8|10|7	25	8.33	3	0|0|0	1	1	1	1	1	15.03	83.33	0
KRAS	SLC39A6	SLC39A6	6|6|9	21	7	3	0|0|0	1	1	1	1	1	13.42	70	0
KRAS	TCAF1	TCAF1	1|0|0	1	0.33	3	0|0|0	0	0	0	0	0	1.98	3.33	0.31
KRAS	WDR18	WDR18	1|1|0	2	0.67	3	0|0|0	0	0	0	0	0	1.98	6.67	0.31
KRAS	PSIP1	PSIP1	0|1|0	1	0.33	3	0|0|1	0	0	0	0	0	1.17	1	0.31
KRAS	MTHFD1L	MTHFD1L	2|2|2	6	2	3	0|1|0	0.99	0.99	0.99	0.99	0.99	4.37	6	0
KRAS	AKT3	AKT3	0|3|2	5	1.67	3	0|0|0	0.67	1	0.67	1	0.67	1.98	16.67	0.05
KRAS	SLC35B3	SLC35B3	0|0|1	1	0.33	3	0|0|0	0	0	0	0	0	1.98	3.33	0.31
KRAS	FBXO30	FBXO30	1|1|1	3	1	3	0|0|0	0	0	0	0	0	4.49	10	0.31
KRAS	FLOT1	FLOT1	3|1|1	5	1.67	3	0|0|0	0.33	1	0.33	1	0.33	4.49	16.67	0.13
KRAS	FLOT2	FLOT2	0|2|4	6	2	3	1|0|0	0.66	1	0.66	1	0.66	1.17	6	0.08
KRAS	EMC3	EMC3	1|0|1	2	0.67	3	0|0|0	0	0	0	0	0	1.98	6.67	0.31
KRAS	EMC1	EMC1	2|2|0	4	1.33	3	0|0|0	0.67	1	0.67	1	0.67	1.98	13.33	0.06
KRAS	ATXN2	ATXN2	1|3|2	6	2	3	0|0|0	0.67	1	0.67	1	0.67	4.49	20	0.05
KRAS	ZNF428	ZNF428	1|0|0	1	0.33	3	0|0|0	0	0	0	0	0	1.98	3.33	0.31
KRAS	ECSIT	ECSIT	0|0|1	1	0.33	3	0|0|0	0	0	0	0	0	1.98	3.33	0.31
KRAS	MYH10	MYH10	28|120|128	276	92	3	93|31|23	0	0	0	0	0	-132.86	1.88	0.31
KRAS	SOAT1	SOAT1	1|0|0	1	0.33	3	0|0|0	0	0	0	0	0	1.98	3.33	0.31
KRAS	MYH14	MYH14	3|36|51	90	30	3	21|4|5	0.66	1	0.66	1	0.66	-30.13	3	0.09
KRAS	CLCC1	CLCC1	1|0|0	1	0.33	3	0|0|0	0	0	0	0	0	1.98	3.33	0.31
KRAS	OTUD5	OTUD5	0|1|1	2	0.67	3	0|0|0	0	0	0	0	0	1.98	6.67	0.31
KRAS	TK1	TK1	7|7|8	22	7.33	3	0|0|0	1	1	1	1	1	15.03	73.33	0
KRAS	SRGAP1	SRGAP1	1|0|1	2	0.67	3	0|0|0	0	0	0	0	0	1.98	6.67	0.31
KRAS	AP3M1	AP3M1	5|5|6	16	5.33	3	0|0|0	1	1	1	1	1	11.79	53.33	0
KRAS	PELP1	PELP1	1|1|1	3	1	3	0|0|0	0	0	0	0	0	4.49	10	0.31
KRAS	AKAP12	AKAP12	2|3|4	9	3	3	0|0|0	1	1	1	1	1	6.52	30	0
KRAS	AKAP13	AKAP13	0|0|2	2	0.67	3	0|0|0	0.33	1	0.33	1	0.33	1.98	6.67	0.15
KRAS	REL	REL	2|2|4	8	2.67	3	0|0|0	1	1	1	1	1	6.52	26.67	0
KRAS	ANTXR1	ANTXR1	0|0|2	2	0.67	3	0|0|0	0.33	1	0.33	1	0.33	1.98	6.67	0.15
KRAS	TSC2	TSC2	0|0|1	1	0.33	3	0|0|0	0	0	0	0	0	1.98	3.33	0.31
KRAS	HINT1	HINT1	1|3|1	5	1.67	3	2|1|1	0.29	0.88	0.29	0.88	0.29	-0.85	1.25	0.27
KRAS	TSC1	TSC1	0|0|2	2	0.67	3	0|0|0	0.33	1	0.33	1	0.33	1.98	6.67	0.15
KRAS	NEDD8	NEDD8	1|1|0	2	0.67	3	1|0|0	0	0	0	0	0	1.17	2	0.31
KRAS	STRIP1	STRIP1	0|0|1	1	0.33	3	0|0|0	0	0	0	0	0	1.98	3.33	0.31
KRAS	ARHGEF11	ARHGEF11	0|1|2	3	1	3	0|0|0	0.33	1	0.33	1	0.33	1.98	10	0.15
KRAS	NEDD1	NEDD1	0|1|2	3	1	3	0|0|0	0.33	1	0.33	1	0.33	1.98	10	0.15
KRAS	SMC3	SMC3	8|4|5	17	5.67	3	1|1|0	1	1	1	1	1	5.42	8.5	0
KRAS	SMC2	SMC2	6|8|9	23	7.67	3	1|0|1	1	1	1	1	1	8.11	11.5	0
KRAS	NEDD4	NEDD4	0|1|1	2	0.67	3	0|0|0	0	0	0	0	0	1.98	6.67	0.31
KRAS	SMC4	SMC4	3|3|3	9	3	3	1|3|0	0.89	0.89	0.89	0.89	0.89	2.14	2.25	0
KRAS	CDC37	CDC37	2|5|4	11	3.67	3	1|0|0	1	1	1	1	1	4.37	11	0
KRAS	S100A9	S100A9	1|0|1	2	0.67	3	1|6|1	0	0	0	0	0	-7.87	0.25	0.31
KRAS	S100A8	S100A8	2|1|1	4	1.33	3	0|10|1	0	0	0	0	0	-9.02	0.36	0.31
KRAS	EIF1	EIF1	1|0|0	1	0.33	3	0|0|0	0	0	0	0	0	1.98	3.33	0.31
KRAS	ITPKC	ITPKC	0|1|0	1	0.33	3	0|0|0	0	0	0	0	0	1.98	3.33	0.31
KRAS	LONRF2	LONRF2	0|1|2	3	1	3	0|0|0	0.33	1	0.33	1	0.33	1.98	10	0.15
KRAS	MTA2	MTA2	0|0|2	2	0.67	3	0|0|0	0.33	1	0.33	1	0.33	1.98	6.67	0.15
KRAS	NASP	NASP	2|4|3	9	3	3	1|1|1	0.93	0.99	0.93	0.99	0.93	1.8	3	0
KRAS	EIF5	EIF5	1|2|1	4	1.33	3	0|0|0	0.33	1	0.33	1	0.33	4.49	13.33	0.15
KRAS	GRIPAP1	GRIPAP1	1|2|0	3	1	3	0|0|0	0.33	1	0.33	1	0.33	1.98	10	0.15
KRAS	TNKS1BP1	TNKS1BP1	10|11|13	34	11.33	3	0|0|0	1	1	1	1	1	19.72	113.33	0
KRAS	SCAF1	SCAF1	1|0|0	1	0.33	3	0|0|0	0	0	0	0	0	1.98	3.33	0.31
KRAS	LASP1	LASP1	13|18|11	42	14	3	0|0|0	1	1	1	1	1	21.25	140	0
KRAS	RIOK2	RIOK2	2|3|3	8	2.67	3	0|0|0	1	1	1	1	1	6.52	26.67	0
KRAS	RIOK3	RIOK3	1|1|0	2	0.67	3	0|0|0	0	0	0	0	0	1.98	6.67	0.31
KRAS	RIOK1	RIOK1	1|1|0	2	0.67	3	0|1|0	0	0	0	0	0	1.17	2	0.31
KRAS	LTV1	LTV1	6|15|13	34	11.33	3	7|5|4	0.62	0.99	0.62	0.99	0.62	-7.67	2.13	0.1
KRAS	MICALL1	MICALL1	0|2|1	3	1	3	0|0|0	0.33	1	0.33	1	0.33	1.98	10	0.15
KRAS	NAA30	NAA30	1|1|2	4	1.33	3	0|0|0	0.33	1	0.33	1	0.33	4.49	13.33	0.15
KRAS	MAP2K1	MAP2K1	1|1|0	2	0.67	3	0|0|0	0	0	0	0	0	1.98	6.67	0.31
KRAS	WASL	WASL	2|5|1	8	2.67	3	0|0|0	0.67	1	0.67	1	0.67	4.49	26.67	0.04
KRAS	MORC3	MORC3	0|1|2	3	1	3	0|0|0	0.33	1	0.33	1	0.33	1.98	10	0.15
KRAS	RBM4	RBM4	4|6|4	14	4.67	3	0|0|0	1	1	1	1	1	10.11	46.67	0
KRAS	RPL23A	RPL23A	6|6|5	17	5.67	3	4|5|4	0.01	0.02	0.01	0.02	0.01	-5.59	1.31	0.29
KRAS	ARL8B	ARL8B	1|1|1	3	1	3	1|0|0	0	0	0	0	0	2.58	3	0.31
KRAS	YBEY	YBEY	0|1|1	2	0.67	3	0|0|0	0	0	0	0	0	1.98	6.67	0.31
KRAS	GPD2	GPD2	2|1|4	7	2.33	3	0|0|0	0.67	1	0.67	1	0.67	4.49	23.33	0.04
KRAS	EGFR	EGFR	2|3|5	10	3.33	3	0|0|0	1	1	1	1	1	6.52	33.33	0
KRAS	B3GALT6	B3GALT6	0|1|0	1	0.33	3	0|0|0	0	0	0	0	0	1.98	3.33	0.31
KRAS	TTC7B	TTC7B	3|3|5	11	3.67	3	0|0|0	1	1	1	1	1	8.36	36.67	0
KRAS	AP1S2	AP1S2	0|1|1	2	0.67	3	2|1|1	0	0	0	0	0	-2.54	0.5	0.31
KRAS	NDE1	NDE1	1|1|1	3	1	3	0|0|0	0	0	0	0	0	4.49	10	0.31
KRAS	SLC38A1	SLC38A1	0|1|0	1	0.33	3	0|0|0	0	0	0	0	0	1.98	3.33	0.31
KRAS	CPNE8	CPNE8	5|10|8	23	7.67	3	0|0|0	1	1	1	1	1	11.79	76.67	0
KRAS	CAD	CAD	24|31|23	78	26	3	6|10|2	1	1	1	1	1	6.21	4.33	0
KRAS	TRIM9	TRIM9	2|2|4	8	2.67	3	0|0|0	1	1	1	1	1	6.52	26.67	0
KRAS	PGD	PGD	7|6|5	18	6	3	0|0|1	1	1	1	1	1	11.76	18	0
KRAS	ATP13A1	ATP13A1	1|1|3	5	1.67	3	0|0|0	0.33	1	0.33	1	0.33	4.49	16.67	0.13
KRAS	FBLL1	FBLL1	1|0|1	2	0.67	3	0|0|0	0	0	0	0	0	1.98	6.67	0.31
KRAS	VPS28	VPS28	1|1|0	2	0.67	3	0|0|0	0	0	0	0	0	1.98	6.67	0.31
KRAS	DYNC1I2	DYNC1I2	0|2|2	4	1.33	3	1|0|1	0.63	0.95	0.63	0.95	0.63	-0.06	2	0.09
KRAS	NUDC	NUDC	4|3|4	11	3.67	3	1|0|1	0.99	1	0.99	1	0.99	4.15	5.5	0
KRAS	ESYT1	ESYT1	7|11|19	37	12.33	3	0|0|0	1	1	1	1	1	15.03	123.33	0
KRAS	IMPDH2	IMPDH2	11|14|11	36	12	3	1|2|0	1	1	1	1	1	13.17	12	0
KRAS	SKA1	SKA1	0|1|1	2	0.67	3	0|0|0	0	0	0	0	0	1.98	6.67	0.31
KRAS	PELO	PELO	5|5|4	14	4.67	3	0|1|1	1	1	1	1	1	5.42	7	0
KRAS	FANCA	FANCA	0|0|1	1	0.33	3	0|0|0	0	0	0	0	0	1.98	3.33	0.31
KRAS	PGP	PGP	0|0|1	1	0.33	3	0|0|0	0	0	0	0	0	1.98	3.33	0.31
KRAS	NUMBL	NUMBL	2|1|2	5	1.67	3	0|0|0	0.67	1	0.67	1	0.67	4.49	16.67	0.06
KRAS	CAMK2G	CAMK2G	1|2|2	5	1.67	3	0|0|0	0.67	1	0.67	1	0.67	4.49	16.67	0.06
KRAS	CBWD1	CBWD1	2|0|1	3	1	3	0|0|0	0.33	1	0.33	1	0.33	1.98	10	0.15
KRAS	MINK1	MINK1	19|23|16	58	19.33	3	0|0|0	1	1	1	1	1	28.79	193.33	0
KRAS	TLDC1	TLDC1	2|2|1	5	1.67	3	0|0|0	0.67	1	0.67	1	0.67	4.49	16.67	0.06
KRAS	QRICH1	QRICH1	0|0|1	1	0.33	3	0|1|1	0	0	0	0	0	-0.06	0.5	0.31
KRAS	LGALS3BP	LGALS3BP	2|0|3	5	1.67	3	0|1|0	0.66	1	0.66	1	0.66	1.17	5	0.09
KRAS	CAMK2B	CAMK2B	0|2|2	4	1.33	3	0|0|0	0.67	1	0.67	1	0.67	1.98	13.33	0.06
KRAS	PDE12	PDE12	0|1|2	3	1	3	0|0|0	0.33	1	0.33	1	0.33	1.98	10	0.15
KRAS	TTBK1	TTBK1	2|1|1	4	1.33	3	0|0|0	0.33	1	0.33	1	0.33	4.49	13.33	0.15
KRAS	NRP1	NRP1	7|9|5	21	7	3	0|0|0	1	1	1	1	1	11.79	70	0
KRAS	EXOC2	EXOC2	2|4|4	10	3.33	3	0|0|0	1	1	1	1	1	6.52	33.33	0
KRAS	EXOC3	EXOC3	1|1|2	4	1.33	3	0|0|0	0.33	1	0.33	1	0.33	4.49	13.33	0.15
KRAS	EXOC1	EXOC1	2|1|2	5	1.67	3	0|0|0	0.67	1	0.67	1	0.67	4.49	16.67	0.06
KRAS	EXOC6	EXOC6	0|2|1	3	1	3	0|0|0	0.33	1	0.33	1	0.33	1.98	10	0.15
KRAS	EXOC7	EXOC7	0|3|6	9	3	3	0|0|0	0.67	1	0.67	1	0.67	1.98	30	0.02
KRAS	EXOC4	EXOC4	4|5|7	16	5.33	3	0|0|0	1	1	1	1	1	10.11	53.33	0
KRAS	EXOC5	EXOC5	6|2|0	8	2.67	3	0|0|0	0.67	1	0.67	1	0.67	1.98	26.67	0.04
KRAS	OGT	OGT	1|1|3	5	1.67	3	0|0|1	0.33	1	0.33	1	0.33	2.58	5	0.15
KRAS	CEPT1	CEPT1	0|1|1	2	0.67	3	0|0|0	0	0	0	0	0	1.98	6.67	0.31
KRAS	RBMX	RBMX	3|2|1	6	2	3	2|3|2	0.06	0.19	0.06	0.19	0.06	-4.49	0.86	0.28
KRAS	ACBD3	ACBD3	0|2|0	2	0.67	3	0|0|0	0.33	1	0.33	1	0.33	1.98	6.67	0.15
KRAS	ANK2	ANK2	3|4|5	12	4	3	0|0|0	1	1	1	1	1	8.36	40	0
KRAS	ANK3	ANK3	8|17|20	45	15	3	0|0|0	1	1	1	1	1	16.61	150	0
KRAS	PPP1R13B	PPP1R13B	0|0|1	1	0.33	3	0|0|0	0	0	0	0	0	1.98	3.33	0.31
KRAS	EEF2	EEF2	30|39|25	94	31.33	3	11|15|7	0.7	1	0.7	1	0.7	-2.02	2.85	0.01
KRAS	BZW2	BZW2	0|0|1	1	0.33	3	0|0|0	0	0	0	0	0	1.98	3.33	0.31
KRAS	TLN2	TLN2	1|1|2	4	1.33	3	1|1|1	0.29	0.86	0.29	0.86	0.29	0.35	1.33	0.27
KRAS	MIF	MIF	2|2|2	6	2	3	2|1|0	0.86	0.86	0.86	0.86	0.86	1.8	2	0.01
KRAS	NSF	NSF	7|1|3	11	3.67	3	2|3|1	0.47	0.99	0.47	0.99	0.47	-3.15	1.83	0.11
KRAS	PYCR2	PYCR2	3|3|2	8	2.67	3	2|3|0	0.61	0.72	0.61	0.72	0.61	-0.47	1.6	0.1
KRAS	TMEM33	TMEM33	2|4|4	10	3.33	3	1|1|0	0.98	1	0.98	1	0.98	2.94	5	0
KRAS	DDX39B	DDX39B	7|3|5	15	5	3	1|1|1	0.98	1	0.98	1	0.98	3.12	5	0
KRAS	HYOU1	HYOU1	1|1|1	3	1	3	1|1|0	0	0	0	0	0	1.55	1.5	0.31
KRAS	ARHGEF6	ARHGEF6	1|1|2	4	1.33	3	0|0|0	0.33	1	0.33	1	0.33	4.49	13.33	0.15
KRAS	ARHGEF7	ARHGEF7	6|8|9	23	7.67	3	0|0|0	1	1	1	1	1	13.42	76.67	0
KRAS	ARHGEF5	ARHGEF5	1|0|0	1	0.33	3	0|0|0	0	0	0	0	0	1.98	3.33	0.31
KRAS	ARHGEF2	ARHGEF2	6|5|6	17	5.67	3	0|1|0	1	1	1	1	1	11.76	17	0
KRAS	GNG12	GNG12	1|1|1	3	1	3	0|0|0	0	0	0	0	0	4.49	10	0.31
KRAS	STRAP	STRAP	5|3|8	16	5.33	3	1|1|1	0.98	1	0.98	1	0.98	3.12	5.33	0
KRAS	AMPD2	AMPD2	1|1|1	3	1	3	0|0|0	0	0	0	0	0	4.49	10	0.31
KRAS	CDH1	CDH1	2|3|2	7	2.33	3	0|0|0	1	1	1	1	1	6.52	23.33	0
KRAS	CDH2	CDH2	11|10|15	36	12	3	0|0|0	1	1	1	1	1	19.72	120	0
KRAS	EIF2B4	EIF2B4	6|5|5	16	5.33	3	0|2|1	1	1	1	1	1	5.44	5.33	0
KRAS	CDH7	CDH7	0|0|2	2	0.67	3	0|0|0	0.33	1	0.33	1	0.33	1.98	6.67	0.15
KRAS	EIF2B5	EIF2B5	1|0|0	1	0.33	3	0|0|0	0	0	0	0	0	1.98	3.33	0.31
KRAS	RAB5A	RAB5A	1|0|2	3	1	3	0|0|0	0.33	1	0.33	1	0.33	1.98	10	0.15
KRAS	CENPJ	CENPJ	0|0|1	1	0.33	3	0|0|0	0	0	0	0	0	1.98	3.33	0.31
KRAS	RAB5C	RAB5C	8|5|4	17	5.67	3	0|1|1	1	1	1	1	1	5.42	8.5	0
KRAS	SNAP25	SNAP25	1|1|1	3	1	3	0|0|0	0	0	0	0	0	4.49	10	0.31
KRAS	CCDC43	CCDC43	1|0|0	1	0.33	3	0|0|0	0	0	0	0	0	1.98	3.33	0.31
KRAS	CENPE	CENPE	0|0|1	1	0.33	3	0|0|0	0	0	0	0	0	1.98	3.33	0.31
KRAS	DFFA	DFFA	1|0|1	2	0.67	3	0|0|0	0	0	0	0	0	1.98	6.67	0.31
KRAS	TEX10	TEX10	2|2|5	9	3	3	0|0|0	1	1	1	1	1	6.52	30	0
KRAS	SEC24A	SEC24A	7|6|5	18	6	3	0|0|0	1	1	1	1	1	11.79	60	0
KRAS	SEC24C	SEC24C	8|10|10	28	9.33	3	0|1|1	1	1	1	1	1	10.9	14	0
KRAS	SEC24B	SEC24B	2|4|5	11	3.67	3	0|0|0	1	1	1	1	1	6.52	36.67	0
KRAS	CENPV	CENPV	0|0|1	1	0.33	3	0|0|0	0	0	0	0	0	1.98	3.33	0.31
KRAS	PAFAH1B1	PAFAH1B1	2|1|2	5	1.67	3	0|0|0	0.67	1	0.67	1	0.67	4.49	16.67	0.06
KRAS	PAFAH1B3	PAFAH1B3	1|1|1	3	1	3	1|2|1	0	0	0	0	0	-0.85	0.75	0.31
KRAS	KIFC1	KIFC1	3|3|7	13	4.33	3	0|0|0	1	1	1	1	1	8.36	43.33	0
KRAS	PYCRL	PYCRL	0|0|1	1	0.33	3	0|0|0	0	0	0	0	0	1.98	3.33	0.31
KRAS	SCARB1	SCARB1	2|1|1	4	1.33	3	0|0|0	0.33	1	0.33	1	0.33	4.49	13.33	0.15
KRAS	UCKL1	UCKL1	0|1|1	2	0.67	3	0|0|0	0	0	0	0	0	1.98	6.67	0.31
KRAS	SFN	SFN	1|1|1	3	1	3	0|0|1	0	0	0	0	0	2.58	3	0.31
KRAS	PLEKHA5	PLEKHA5	10|12|8	30	10	3	0|0|0	1	1	1	1	1	16.61	100	0
KRAS	MRPL41	MRPL41	1|0|0	1	0.33	3	0|1|0	0	0	0	0	0	1.17	1	0.31
KRAS	PLEKHA7	PLEKHA7	1|1|1	3	1	3	0|0|0	0	0	0	0	0	4.49	10	0.31
KRAS	CYLD	CYLD	0|2|0	2	0.67	3	0|0|0	0.33	1	0.33	1	0.33	1.98	6.67	0.15
KRAS	PLEKHA1	PLEKHA1	1|1|3	5	1.67	3	0|0|0	0.33	1	0.33	1	0.33	4.49	16.67	0.13
KRAS	MRPL44	MRPL44	1|0|0	1	0.33	3	0|0|0	0	0	0	0	0	1.98	3.33	0.31
KRAS	TRIP6	TRIP6	14|13|15	42	14	3	0|0|0	1	1	1	1	1	24.29	140	0
KRAS	ACTB	ACTB	33|45|45	123	41	3	27|22|13	0	0	0	0	0	-23.88	1.98	0.3
KRAS	PCNA	PCNA	7|5|2	14	4.67	3	8|5|2	0	0.01	0	0.01	0	-12.78	0.93	0.29
KRAS	POM121C	POM121C	0|0|1	1	0.33	3	0|0|0	0	0	0	0	0	1.98	3.33	0.31
KRAS	SEC63	SEC63	0|1|1	2	0.67	3	0|0|0	0	0	0	0	0	1.98	6.67	0.31
KRAS	DHX38	DHX38	2|2|1	5	1.67	3	0|0|0	0.67	1	0.67	1	0.67	4.49	16.67	0.06
KRAS	ARFGAP2	ARFGAP2	1|0|0	1	0.33	3	0|0|0	0	0	0	0	0	1.98	3.33	0.31
KRAS	ARFGAP3	ARFGAP3	1|2|2	5	1.67	3	0|0|0	0.67	1	0.67	1	0.67	4.49	16.67	0.06
KRAS	ARFGAP1	ARFGAP1	2|4|3	9	3	3	0|0|0	1	1	1	1	1	6.52	30	0
KRAS	DHX30	DHX30	4|3|4	11	3.67	3	0|0|0	1	1	1	1	1	8.36	36.67	0
KRAS	DHX36	DHX36	5|4|5	14	4.67	3	0|0|0	1	1	1	1	1	10.11	46.67	0
KRAS	COPZ1	COPZ1	1|0|1	2	0.67	3	0|0|0	0	0	0	0	0	1.98	6.67	0.31
KRAS	NEK7	NEK7	2|1|1	4	1.33	3	0|0|0	0.33	1	0.33	1	0.33	4.49	13.33	0.15
KRAS	NEK4	NEK4	0|0|1	1	0.33	3	0|0|0	0	0	0	0	0	1.98	3.33	0.31
KRAS	RUVBL1	RUVBL1	9|13|11	33	11	3	3|5|2	0.99	1	0.99	1	0.99	3.19	3.3	0
KRAS	RUVBL2	RUVBL2	10|14|10	34	11.33	3	5|3|4	0.94	1	0.94	1	0.94	2.32	2.83	0
KRAS	DDX52	DDX52	3|3|3	9	3	3	1|1|0	0.98	0.98	0.98	0.98	0.98	4.15	4.5	0
KRAS	DENR	DENR	1|1|1	3	1	3	0|0|1	0	0	0	0	0	2.58	3	0.31
KRAS	DDX50	DDX50	1|1|1	3	1	3	0|0|0	0	0	0	0	0	4.49	10	0.31
KRAS	U2AF2	U2AF2	2|2|0	4	1.33	3	5|3|3	0	0	0	0	0	-12.52	0.36	0.31
KRAS	DDX56	DDX56	1|0|2	3	1	3	0|0|0	0.33	1	0.33	1	0.33	1.98	10	0.15
KRAS	NEK9	NEK9	10|11|14	35	11.67	3	0|0|0	1	1	1	1	1	19.72	116.67	0
KRAS	FAM129A	FAM129A	1|2|1	4	1.33	3	0|0|0	0.33	1	0.33	1	0.33	4.49	13.33	0.15
KRAS	SF3A1	SF3A1	0|0|1	1	0.33	3	1|0|0	0	0	0	0	0	1.17	1	0.31
KRAS	CDC42BPB	CDC42BPB	8|13|13	34	11.33	3	0|0|0	1	1	1	1	1	16.61	113.33	0
KRAS	FAM129B	FAM129B	1|7|6	14	4.67	3	0|0|0	0.67	1	0.67	1	0.67	4.49	46.67	0.02
KRAS	COX6C	COX6C	1|1|0	2	0.67	3	0|0|0	0	0	0	0	0	1.98	6.67	0.31
KRAS	TXNRD1	TXNRD1	1|4|1	6	2	3	0|0|0	0.33	1	0.33	1	0.33	4.49	20	0.12
KRAS	TPT1	TPT1	1|0|2	3	1	3	0|0|1	0.33	0.99	0.33	0.99	0.33	1.17	3	0.25
KRAS	BUB3	BUB3	2|3|2	7	2.33	3	0|1|1	0.96	0.98	0.96	0.98	0.96	2.94	3.5	0
KRAS	SPATA5	SPATA5	0|2|0	2	0.67	3	0|0|0	0.33	1	0.33	1	0.33	1.98	6.67	0.15
KRAS	ALYREF	ALYREF	1|0|1	2	0.67	3	2|1|1	0	0	0	0	0	-2.54	0.5	0.31
KRAS	ZNF24	ZNF24	0|0|2	2	0.67	3	0|0|0	0.33	1	0.33	1	0.33	1.98	6.67	0.15
KRAS	CCDC6	CCDC6	5|7|3	15	5	3	0|0|0	1	1	1	1	1	8.36	50	0
KRAS	DNAJC11	DNAJC11	0|1|1	2	0.67	3	0|0|0	0	0	0	0	0	1.98	6.67	0.31
KRAS	BLVRB	BLVRB	1|1|0	2	0.67	3	0|0|1	0	0	0	0	0	1.17	2	0.31
KRAS	CCDC8	CCDC8	1|0|1	2	0.67	3	0|0|0	0	0	0	0	0	1.98	6.67	0.31
KRAS	EGLN1	EGLN1	1|3|2	6	2	3	0|0|0	0.67	1	0.67	1	0.67	4.49	20	0.05
KRAS	MTHFD1	MTHFD1	17|19|18	54	18	3	9|15|2	0.02	0.05	0.02	0.05	0.02	-4.85	2.08	0.28
KRAS	SLC4A1AP	SLC4A1AP	0|0|1	1	0.33	3	0|0|0	0	0	0	0	0	1.98	3.33	0.31
KRAS	DOPEY2	DOPEY2	0|1|0	1	0.33	3	0|0|0	0	0	0	0	0	1.98	3.33	0.31
KRAS	NOP58	NOP58	2|4|4	10	3.33	3	4|4|2	0.02	0.03	0.02	0.03	0.02	-6.52	1	0.28
KRAS	PROSC	PROSC	2|2|1	5	1.67	3	0|0|0	0.67	1	0.67	1	0.67	4.49	16.67	0.06
KRAS	PCNT	PCNT	3|8|16	27	9	3	0|0|0	1	1	1	1	1	8.36	90	0
KRAS	STK3	STK3	0|0|2	2	0.67	3	0|0|0	0.33	1	0.33	1	0.33	1.98	6.67	0.15
KRAS	ADSS	ADSS	6|6|4	16	5.33	3	0|0|0	1	1	1	1	1	10.11	53.33	0
KRAS	RPS6KB1	RPS6KB1	0|1|1	2	0.67	3	0|0|0	0	0	0	0	0	1.98	6.67	0.31
KRAS	CNBP	CNBP	4|5|3	12	4	3	0|0|0	1	1	1	1	1	8.36	40	0
KRAS	DIRAS1	DIRAS1	0|1|0	1	0.33	3	0|0|0	0	0	0	0	0	1.98	3.33	0.31
KRAS	ADSL	ADSL	0|1|2	3	1	3	0|0|0	0.33	1	0.33	1	0.33	1.98	10	0.15
KRAS	SAMD4B	SAMD4B	1|1|2	4	1.33	3	0|0|0	0.33	1	0.33	1	0.33	4.49	13.33	0.15
KRAS	ETF1	ETF1	1|1|1	3	1	3	1|0|0	0	0	0	0	0	2.58	3	0.31
KRAS	COASY	COASY	2|2|3	7	2.33	3	0|0|0	1	1	1	1	1	6.52	23.33	0
KRAS	MRE11A	MRE11A	2|2|2	6	2	3	0|0|0	1	1	1	1	1	6.52	20	0
KRAS	RACGAP1	RACGAP1	2|3|5	10	3.33	3	0|1|1	0.98	1	0.98	1	0.98	2.94	5	0
KRAS	MYH9	MYH9	30|146|169	345	115	3	108|31|42	0	0	0	0	0	-173.74	1.91	0.31
KRAS	FBXO22	FBXO22	1|3|2	6	2	3	0|0|0	0.67	1	0.67	1	0.67	4.49	20	0.05
KRAS	RANBP9	RANBP9	1|1|1	3	1	3	0|0|0	0	0	0	0	0	4.49	10	0.31
KRAS	RANBP1	RANBP1	0|3|0	3	1	3	0|0|0	0.33	1	0.33	1	0.33	1.98	10	0.13
KRAS	RANBP3	RANBP3	0|1|1	2	0.67	3	0|0|0	0	0	0	0	0	1.98	6.67	0.31
KRAS	RANBP2	RANBP2	6|12|20	38	12.67	3	0|0|0	1	1	1	1	1	13.42	126.67	0
KRAS	PUS1	PUS1	1|1|1	3	1	3	0|0|0	0	0	0	0	0	4.49	10	0.31
KRAS	SUPT20H	SUPT20H	0|1|2	3	1	3	0|0|0	0.33	1	0.33	1	0.33	1.98	10	0.15
KRAS	KIAA0430	KIAA0430	1|1|1	3	1	3	0|0|0	0	0	0	0	0	4.49	10	0.31
KRAS	FAM21A	FAM21A	0|0|2	2	0.67	3	0|0|0	0.33	1	0.33	1	0.33	1.98	6.67	0.15
KRAS	ADAMTS1	ADAMTS1	0|1|0	1	0.33	3	0|0|0	0	0	0	0	0	1.98	3.33	0.31
KRAS	TRIM32	TRIM32	0|0|1	1	0.33	3	0|0|0	0	0	0	0	0	1.98	3.33	0.31
KRAS	GNB1	GNB1	3|6|7	16	5.33	3	0|0|0	1	1	1	1	1	8.36	53.33	0
KRAS	ATP6V1H	ATP6V1H	5|3|4	12	4	3	0|0|0	1	1	1	1	1	8.36	40	0
KRAS	HN1L	HN1L	5|6|3	14	4.67	3	1|1|0	0.99	1	0.99	1	0.99	4.15	7	0
KRAS	AGAP3	AGAP3	3|5|2	10	3.33	3	0|0|0	1	1	1	1	1	6.52	33.33	0
KRAS	MERTK	MERTK	0|1|2	3	1	3	0|1|0	0.33	0.99	0.33	0.99	0.33	1.17	3	0.25
KRAS	TMEM2	TMEM2	9|10|7	26	8.67	3	0|0|0	1	1	1	1	1	15.03	86.67	0
KRAS	NUDT19	NUDT19	0|0|1	1	0.33	3	0|0|0	0	0	0	0	0	1.98	3.33	0.31
KRAS	UHRF1	UHRF1	2|2|4	8	2.67	3	0|0|0	1	1	1	1	1	6.52	26.67	0
KRAS	CNNM1	CNNM1	0|0|1	1	0.33	3	0|0|0	0	0	0	0	0	1.98	3.33	0.31
KRAS	STX8	STX8	0|0|1	1	0.33	3	0|0|0	0	0	0	0	0	1.98	3.33	0.31
KRAS	CNNM3	CNNM3	1|1|7	9	3	3	0|0|0	0.33	1	0.33	1	0.33	4.49	30	0.12
KRAS	CNNM2	CNNM2	0|0|1	1	0.33	3	0|0|0	0	0	0	0	0	1.98	3.33	0.31
KRAS	CNNM4	CNNM4	2|2|5	9	3	3	0|0|0	1	1	1	1	1	6.52	30	0
KRAS	RTCB	RTCB	12|11|5	28	9.33	3	1|1|0	1	1	1	1	1	6.75	14	0
KRAS	RTCA	RTCA	1|1|1	3	1	3	0|0|0	0	0	0	0	0	4.49	10	0.31
KRAS	STX5	STX5	1|0|0	1	0.33	3	0|0|0	0	0	0	0	0	1.98	3.33	0.31
KRAS	STX4	STX4	2|2|2	6	2	3	0|0|0	1	1	1	1	1	6.52	20	0
KRAS	STX7	STX7	8|7|5	20	6.67	3	0|0|0	1	1	1	1	1	11.79	66.67	0
KRAS	SKA3	SKA3	4|5|5	14	4.67	3	0|0|0	1	1	1	1	1	10.11	46.67	0
KRAS	KEAP1	KEAP1	1|2|4	7	2.33	3	0|0|0	0.67	1	0.67	1	0.67	4.49	23.33	0.04
KRAS	BASP1	BASP1	6|9|10	25	8.33	3	0|0|2	1	1	1	1	1	6.29	12.5	0
KRAS	RPS3A	RPS3A	27|18|20	65	21.67	3	11|12|11	0.19	0.56	0.19	0.56	0.19	-11.66	1.91	0.27
KRAS	MYO9B	MYO9B	0|1|0	1	0.33	3	0|0|0	0	0	0	0	0	1.98	3.33	0.31
KRAS	MCMBP	MCMBP	5|7|5	17	5.67	3	0|0|0	1	1	1	1	1	11.79	56.67	0
KRAS	ZBTB8OS	ZBTB8OS	1|1|1	3	1	3	0|0|0	0	0	0	0	0	4.49	10	0.31
KRAS	PHF14	PHF14	0|0|2	2	0.67	3	0|0|0	0.33	1	0.33	1	0.33	1.98	6.67	0.15
KRAS	POLA1	POLA1	0|2|1	3	1	3	0|0|0	0.33	1	0.33	1	0.33	1.98	10	0.15
KRAS	SMN1	SMN1	0|1|3	4	1.33	3	0|0|0	0.33	1	0.33	1	0.33	1.98	13.33	0.13
KRAS	FGD4	FGD4	0|0|1	1	0.33	3	0|0|0	0	0	0	0	0	1.98	3.33	0.31
KRAS	RPA1	RPA1	3|1|1	5	1.67	3	0|0|0	0.33	1	0.33	1	0.33	4.49	16.67	0.13
KRAS	CLIC4	CLIC4	0|0|1	1	0.33	3	0|0|0	0	0	0	0	0	1.98	3.33	0.31
KRAS	MTMR14	MTMR14	1|1|1	3	1	3	0|0|0	0	0	0	0	0	4.49	10	0.31
KRAS	TRMT2A	TRMT2A	1|1|1	3	1	3	0|0|0	0	0	0	0	0	4.49	10	0.31
KRAS	SLC5A6	SLC5A6	2|3|4	9	3	3	0|0|0	1	1	1	1	1	6.52	30	0
KRAS	IQGAP1	IQGAP1	35|53|40	128	42.67	3	0|1|0	1	1	1	1	1	132.07	128	0
KRAS	IQGAP2	IQGAP2	13|14|22	49	16.33	3	0|0|0	1	1	1	1	1	24.29	163.33	0
KRAS	IQGAP3	IQGAP3	2|2|7	11	3.67	3	0|0|0	1	1	1	1	1	6.52	36.67	0
KRAS	YWHAZ	YWHAZ	6|9|11	26	8.67	3	6|3|3	0.59	0.97	0.59	0.97	0.59	-3.01	2.17	0.1
KRAS	DRG2	DRG2	1|2|1	4	1.33	3	0|0|0	0.33	1	0.33	1	0.33	4.49	13.33	0.15
KRAS	DRG1	DRG1	3|5|4	12	4	3	1|2|0	0.98	1	0.98	1	0.98	3.12	4	0
KRAS	SLIRP	SLIRP	2|1|0	3	1	3	1|2|0	0.29	0.86	0.29	0.86	0.29	-1.05	1	0.27
KRAS	PITHD1	PITHD1	4|5|3	12	4	3	0|0|0	1	1	1	1	1	8.36	40	0
KRAS	NDUFS1	NDUFS1	0|0|1	1	0.33	3	0|0|0	0	0	0	0	0	1.98	3.33	0.31
KRAS	NAA40	NAA40	2|1|2	5	1.67	3	0|0|0	0.67	1	0.67	1	0.67	4.49	16.67	0.06
KRAS	CLIC1	CLIC1	1|1|1	3	1	3	1|0|1	0	0	0	0	0	1.55	1.5	0.31
KRAS	CEP131	CEP131	0|1|2	3	1	3	0|0|0	0.33	1	0.33	1	0.33	1.98	10	0.15
KRAS	YWHAH	YWHAH	3|4|2	9	3	3	0|0|1	1	1	1	1	1	4.37	9	0
KRAS	AURKA	AURKA	3|3|2	8	2.67	3	0|0|0	1	1	1	1	1	6.52	26.67	0
KRAS	AURKB	AURKB	2|3|3	8	2.67	3	0|0|0	1	1	1	1	1	6.52	26.67	0
KRAS	YWHAB	YWHAB	2|2|4	8	2.67	3	2|1|2	0.55	0.9	0.55	0.9	0.55	-0.54	1.6	0.1
KRAS	AP1B1	AP1B1	0|0|1	1	0.33	3	0|0|0	0	0	0	0	0	1.98	3.33	0.31
KRAS	YWHAG	YWHAG	3|5|6	14	4.67	3	2|0|1	0.98	1	0.98	1	0.98	3.12	4.67	0
KRAS	YWHAE	YWHAE	6|10|11	27	9	3	5|4|3	0.64	0.97	0.64	0.97	0.64	-3.01	2.25	0.09
KRAS	RP2	RP2	2|4|3	9	3	3	0|0|0	1	1	1	1	1	6.52	30	0
KRAS	MAT2A	MAT2A	4|4|4	12	4	3	3|3|2	0.23	0.23	0.23	0.23	0.23	-1.19	1.5	0.27
KRAS	ATAD3B	ATAD3B	2|3|2	7	2.33	3	0|0|0	1	1	1	1	1	6.52	23.33	0
KRAS	ATAD3A	ATAD3A	24|30|28	82	27.33	3	18|16|4	0.01	0.01	0.01	0.01	0.01	-9.51	2.16	0.29
KRAS	MAT2B	MAT2B	0|0|1	1	0.33	3	0|0|0	0	0	0	0	0	1.98	3.33	0.31
KRAS	TXLNG	TXLNG	9|15|17	41	13.67	3	0|0|0	1	1	1	1	1	18.17	136.67	0
KRAS	CDC42EP1	CDC42EP1	0|0|3	3	1	3	0|0|0	0.33	1	0.33	1	0.33	1.98	10	0.13
KRAS	TXLNA	TXLNA	6|11|8	25	8.33	3	0|0|0	1	1	1	1	1	13.42	83.33	0
KRAS	CDC42EP4	CDC42EP4	5|6|4	15	5	3	0|0|0	1	1	1	1	1	10.11	50	0
KRAS	CASC3	CASC3	1|1|1	3	1	3	0|0|0	0	0	0	0	0	4.49	10	0.31
KRAS	CKAP2	CKAP2	0|3|2	5	1.67	3	0|0|0	0.67	1	0.67	1	0.67	1.98	16.67	0.05
KRAS	DYNC1H1	DYNC1H1	43|45|31	119	39.67	3	9|11|3	1	1	1	1	1	8.75	5.17	0
KRAS	GNB2	GNB2	2|2|2	6	2	3	0|0|0	1	1	1	1	1	6.52	20	0
KRAS	CALD1	CALD1	10|1|11	22	7.33	3	0|0|0	0.67	1	0.67	1	0.67	4.49	73.33	0.01
KRAS	SLC20A2	SLC20A2	0|1|0	1	0.33	3	0|0|0	0	0	0	0	0	1.98	3.33	0.31
KRAS	VAMP3	VAMP3	1|1|2	4	1.33	3	0|0|0	0.33	1	0.33	1	0.33	4.49	13.33	0.15
KRAS	VPS18	VPS18	1|1|1	3	1	3	0|0|0	0	0	0	0	0	4.49	10	0.31
KRAS	ABI2	ABI2	6|6|7	19	6.33	3	0|0|0	1	1	1	1	1	13.42	63.33	0
KRAS	VAMP8	VAMP8	2|1|1	4	1.33	3	0|0|0	0.33	1	0.33	1	0.33	4.49	13.33	0.15
KRAS	GTF3C3	GTF3C3	1|1|3	5	1.67	3	0|0|0	0.33	1	0.33	1	0.33	4.49	16.67	0.13
KRAS	ABI1	ABI1	21|15|11	47	15.67	3	0|0|0	1	1	1	1	1	21.25	156.67	0
KRAS	CSTF1	CSTF1	0|0|1	1	0.33	3	0|0|0	0	0	0	0	0	1.98	3.33	0.31
KRAS	FIBP	FIBP	1|3|3	7	2.33	3	0|0|0	0.67	1	0.67	1	0.67	4.49	23.33	0.03
KRAS	ROCK2	ROCK2	0|0|4	4	1.33	3	0|0|0	0.33	1	0.33	1	0.33	1.98	13.33	0.12
KRAS	CUL4B	CUL4B	1|1|1	3	1	3	0|0|0	0	0	0	0	0	4.49	10	0.31
KRAS	BOLA2	BOLA2	6|5|4	15	5	3	2|1|2	0.95	0.99	0.95	0.99	0.95	2.23	3	0
KRAS	RIPK2	RIPK2	1|0|0	1	0.33	3	0|0|0	0	0	0	0	0	1.98	3.33	0.31
KRAS	IMMT	IMMT	3|1|2	6	2	3	1|4|4	0	0	0	0	0	-7.06	0.67	0.31
KRAS	BPTF	BPTF	0|1|3	4	1.33	3	0|0|0	0.33	1	0.33	1	0.33	1.98	13.33	0.13
KRAS	PCCB	PCCB	0|0|1	1	0.33	3	15|15|10	0	0	0	0	0	-55.35	0.02	0.31
KRAS	NDUFB4	NDUFB4	2|1|1	4	1.33	3	2|0|0	0.32	0.96	0.32	0.96	0.32	1.86	2	0.26
KRAS	LRRC16A	LRRC16A	4|2|2	8	2.67	3	0|0|0	1	1	1	1	1	6.52	26.67	0
KRAS	FCHO2	FCHO2	0|0|2	2	0.67	3	0|0|0	0.33	1	0.33	1	0.33	1.98	6.67	0.15
KRAS	PEPD	PEPD	1|2|2	5	1.67	3	0|0|0	0.67	1	0.67	1	0.67	4.49	16.67	0.06
KRAS	CAPRIN1	CAPRIN1	6|8|5	19	6.33	3	0|0|0	1	1	1	1	1	11.79	63.33	0
KRAS	KIF2A	KIF2A	11|9|6	26	8.67	3	0|0|0	1	1	1	1	1	13.42	86.67	0
KRAS	KIF2C	KIF2C	3|2|1	6	2	3	0|0|0	0.67	1	0.67	1	0.67	4.49	20	0.05
KRAS	LRPPRC	LRPPRC	11|9|2	22	7.33	3	4|4|1	0.66	1	0.66	1	0.66	-5.23	2.44	0.09
KRAS	EPPK1	EPPK1	13|9|14	36	12	3	0|0|0	1	1	1	1	1	18.17	120	0
KRAS	SUGT1	SUGT1	3|4|4	11	3.67	3	0|0|0	1	1	1	1	1	8.36	36.67	0
KRAS	FMNL2	FMNL2	0|0|2	2	0.67	3	0|0|0	0.33	1	0.33	1	0.33	1.98	6.67	0.15
KRAS	FMNL3	FMNL3	2|4|4	10	3.33	3	0|0|0	1	1	1	1	1	6.52	33.33	0
KRAS	CLN6	CLN6	0|1|2	3	1	3	0|0|0	0.33	1	0.33	1	0.33	1.98	10	0.15
KRAS	IRF2BP1	IRF2BP1	1|0|0	1	0.33	3	0|0|0	0	0	0	0	0	1.98	3.33	0.31
KRAS	ZC3HAV1	ZC3HAV1	11|17|18	46	15.33	3	0|1|1	1	1	1	1	1	15.14	23	0
KRAS	CLINT1	CLINT1	4|6|4	14	4.67	3	1|1|1	0.99	1	0.99	1	0.99	4.33	4.67	0
KRAS	MAPRE1	MAPRE1	9|10|6	25	8.33	3	0|1|0	1	1	1	1	1	14.65	25	0
KRAS	MAPRE2	MAPRE2	10|5|4	19	6.33	3	0|0|0	1	1	1	1	1	10.11	63.33	0
KRAS	LARP1B	LARP1B	0|1|0	1	0.33	3	0|0|0	0	0	0	0	0	1.98	3.33	0.31
KRAS	AUP1	AUP1	0|1|5	6	2	3	0|0|0	0.33	1	0.33	1	0.33	1.98	20	0.12
KRAS	CXADR	CXADR	9|7|6	22	7.33	3	0|0|0	1	1	1	1	1	13.42	73.33	0
KRAS	WNK2	WNK2	0|1|1	2	0.67	3	0|0|0	0	0	0	0	0	1.98	6.67	0.31
KRAS	JAK1	JAK1	4|2|5	11	3.67	3	0|0|0	1	1	1	1	1	6.52	36.67	0
KRAS	LRRC1	LRRC1	8|9|8	25	8.33	3	0|0|0	1	1	1	1	1	16.61	83.33	0
KRAS	ACOT8	ACOT8	2|2|1	5	1.67	3	0|0|0	0.67	1	0.67	1	0.67	4.49	16.67	0.06
KRAS	ACOT9	ACOT9	1|1|4	6	2	3	0|0|0	0.33	1	0.33	1	0.33	4.49	20	0.12
KRAS	USP33	USP33	0|0|1	1	0.33	3	0|0|0	0	0	0	0	0	1.98	3.33	0.31
KRAS	ACOT1	ACOT1	0|0|1	1	0.33	3	0|0|0	0	0	0	0	0	1.98	3.33	0.31
KRAS	TOR1AIP2	TOR1AIP2	1|0|1	2	0.67	3	0|0|0	0	0	0	0	0	1.98	6.67	0.31
KRAS	TOR1AIP1	TOR1AIP1	2|2|1	5	1.67	3	0|0|0	0.67	1	0.67	1	0.67	4.49	16.67	0.06
KRAS	LIMA1	LIMA1	20|27|19	66	22	3	0|0|0	1	1	1	1	1	33.24	220	0
KRAS	RBBP7	RBBP7	5|6|8	19	6.33	3	1|0|0	1	1	1	1	1	11.76	19	0
KRAS	PPFIBP1	PPFIBP1	3|3|5	11	3.67	3	0|0|0	1	1	1	1	1	8.36	36.67	0
KRAS	KIF23	KIF23	4|7|9	20	6.67	3	0|0|0	1	1	1	1	1	10.11	66.67	0
KRAS	PNPO	PNPO	0|1|1	2	0.67	3	0|0|0	0	0	0	0	0	1.98	6.67	0.31
KRAS	GUCY1B3	GUCY1B3	0|1|0	1	0.33	3	0|0|0	0	0	0	0	0	1.98	3.33	0.31
KRAS	RNF214	RNF214	0|0|1	1	0.33	3	0|0|0	0	0	0	0	0	1.98	3.33	0.31
KRAS	LZTR1	LZTR1	9|9|9	27	9	3	0|0|0	1	1	1	1	1	18.17	90	0
KRAS	PIP5K1A	PIP5K1A	6|6|4	16	5.33	3	0|0|0	1	1	1	1	1	10.11	53.33	0
KRAS	RNF213	RNF213	0|0|1	1	0.33	3	0|0|0	0	0	0	0	0	1.98	3.33	0.31
KRAS	RRP1	RRP1	2|3|3	8	2.67	3	1|0|2	0.92	0.96	0.92	0.96	0.92	1.8	2.67	0
KRAS	DOCK9	DOCK9	0|2|4	6	2	3	0|0|0	0.67	1	0.67	1	0.67	1.98	20	0.04
KRAS	IRGQ	IRGQ	0|3|1	4	1.33	3	0|0|0	0.33	1	0.33	1	0.33	1.98	13.33	0.13
KRAS	ENAH	ENAH	4|6|4	14	4.67	3	0|0|0	1	1	1	1	1	10.11	46.67	0
KRAS	DHX15	DHX15	9|19|17	45	15	3	2|0|0	1	1	1	1	1	8.33	22.5	0
KRAS	DOCK7	DOCK7	10|12|14	36	12	3	0|0|0	1	1	1	1	1	19.72	120	0
KRAS	DOCK4	DOCK4	6|3|4	13	4.33	3	0|0|0	1	1	1	1	1	8.36	43.33	0
KRAS	CC2D1A	CC2D1A	5|9|5	19	6.33	3	0|0|0	1	1	1	1	1	11.79	63.33	0
KRAS	NFATC3	NFATC3	0|2|0	2	0.67	3	0|0|0	0.33	1	0.33	1	0.33	1.98	6.67	0.15
KRAS	XRCC5	XRCC5	2|1|0	3	1	3	3|0|0	0.3	0.91	0.3	0.91	0.3	-0.61	1	0.27
KRAS	XRCC6	XRCC6	5|3|3	11	3.67	3	7|7|2	0	0	0	0	0	-12.23	0.69	0.31
KRAS	EMSY	EMSY	1|0|1	2	0.67	3	0|0|0	0	0	0	0	0	1.98	6.67	0.31
KRAS	SMURF2	SMURF2	1|0|0	1	0.33	3	0|0|0	0	0	0	0	0	1.98	3.33	0.31
KRAS	HSPH1	HSPH1	9|15|12	36	12	3	0|0|0	1	1	1	1	1	18.17	120	0
KRAS	UBAP2L	UBAP2L	11|10|9	30	10	3	2|4|1	1	1	1	1	1	6.23	4.29	0
KRAS	NARS	NARS	0|0|2	2	0.67	3	0|0|0	0.33	1	0.33	1	0.33	1.98	6.67	0.15
KRAS	JUP	JUP	31|31|26	88	29.33	3	7|18|2	0.89	0.97	0.89	0.97	0.89	1	3.26	0.01
KRAS	TFRC	TFRC	6|6|6	18	6	3	2|3|2	0.93	0.93	0.93	0.93	0.93	2.62	2.57	0
KRAS	RBM39	RBM39	12|11|9	32	10.67	3	14|8|2	0	0	0	0	0	-12.06	1.33	0.3
KRAS	SENP5	SENP5	0|0|1	1	0.33	3	0|0|0	0	0	0	0	0	1.98	3.33	0.31
KRAS	EPHB2	EPHB2	4|7|5	16	5.33	3	0|0|0	1	1	1	1	1	10.11	53.33	0
KRAS	FAM98B	FAM98B	1|3|1	5	1.67	3	0|0|0	0.33	1	0.33	1	0.33	4.49	16.67	0.13
KRAS	RIC8A	RIC8A	1|1|0	2	0.67	3	0|0|0	0	0	0	0	0	1.98	6.67	0.31
KRAS	PLCB3	PLCB3	5|9|4	18	6	3	0|0|0	1	1	1	1	1	10.11	60	0
KRAS	PARD3B	PARD3B	0|2|1	3	1	3	0|0|0	0.33	1	0.33	1	0.33	1.98	10	0.15
KRAS	EPHB4	EPHB4	18|14|9	41	13.67	3	0|0|0	1	1	1	1	1	18.17	136.67	0
KRAS	DGCR8	DGCR8	0|0|1	1	0.33	3	0|0|0	0	0	0	0	0	1.98	3.33	0.31
KRAS	PARP4	PARP4	1|1|1	3	1	3	0|0|0	0	0	0	0	0	4.49	10	0.31
KRAS	SEC13	SEC13	0|0|1	1	0.33	3	0|0|0	0	0	0	0	0	1.98	3.33	0.31
KRAS	EHBP1	EHBP1	2|4|3	9	3	3	0|0|0	1	1	1	1	1	6.52	30	0
KRAS	EPN1	EPN1	2|4|2	8	2.67	3	0|0|0	1	1	1	1	1	6.52	26.67	0
KRAS	PARP1	PARP1	29|36|26	91	30.33	3	14|15|13	0.32	0.95	0.32	0.95	0.32	-9.89	2.17	0.26
KRAS	ARHGEF39	ARHGEF39	2|2|1	5	1.67	3	0|0|0	0.67	1	0.67	1	0.67	4.49	16.67	0.06
KRAS	BCCIP	BCCIP	2|0|0	2	0.67	3	0|0|0	0.33	1	0.33	1	0.33	1.98	6.67	0.15
KRAS	MPP1	MPP1	4|2|3	9	3	3	0|0|0	1	1	1	1	1	6.52	30	0
KRAS	TUB	TUB	0|0|1	1	0.33	3	0|0|0	0	0	0	0	0	1.98	3.33	0.31
KRAS	GPHN	GPHN	5|7|5	17	5.67	3	0|0|0	1	1	1	1	1	11.79	56.67	0
KRAS	LMNB1	LMNB1	6|1|1	8	2.67	3	2|5|6	0.01	0.02	0.01	0.02	0.01	-12.55	0.62	0.29
KRAS	LRBA	LRBA	1|2|1	4	1.33	3	0|0|0	0.33	1	0.33	1	0.33	4.49	13.33	0.15
KRAS	TOLLIP	TOLLIP	1|2|2	5	1.67	3	0|0|0	0.67	1	0.67	1	0.67	4.49	16.67	0.06
KRAS	MRPS27	MRPS27	1|0|1	2	0.67	3	0|0|0	0	0	0	0	0	1.98	6.67	0.31
KRAS	WARS	WARS	1|1|1	3	1	3	0|0|0	0	0	0	0	0	4.49	10	0.31
KRAS	CSPG4	CSPG4	0|0|1	1	0.33	3	0|0|0	0	0	0	0	0	1.98	3.33	0.31
KRAS	MRPS21	MRPS21	1|0|0	1	0.33	3	0|0|0	0	0	0	0	0	1.98	3.33	0.31
KRAS	SLC6A8	SLC6A8	0|1|0	1	0.33	3	0|0|0	0	0	0	0	0	1.98	3.33	0.31
KRAS	MELK	MELK	0|1|1	2	0.67	3	0|0|0	0	0	0	0	0	1.98	6.67	0.31
KRAS	RHBDF2	RHBDF2	1|0|0	1	0.33	3	0|0|0	0	0	0	0	0	1.98	3.33	0.31
KRAS	ATP6V1G1	ATP6V1G1	2|1|1	4	1.33	3	0|0|0	0.33	1	0.33	1	0.33	4.49	13.33	0.15
KRAS	PPP2R5D	PPP2R5D	4|6|2	12	4	3	0|0|0	1	1	1	1	1	6.52	40	0
KRAS	LAMTOR5	LAMTOR5	0|1|0	1	0.33	3	0|0|0	0	0	0	0	0	1.98	3.33	0.31
KRAS	LAMTOR1	LAMTOR1	1|2|2	5	1.67	3	0|0|0	0.67	1	0.67	1	0.67	4.49	16.67	0.06
KRAS	LCMT1	LCMT1	0|1|1	2	0.67	3	0|0|0	0	0	0	0	0	1.98	6.67	0.31
KRAS	LCMT2	LCMT2	1|1|1	3	1	3	0|0|0	0	0	0	0	0	4.49	10	0.31
KRAS	YY1	YY1	2|1|0	3	1	3	1|0|0	0.33	0.99	0.33	0.99	0.33	1.17	3	0.25
KRAS	EARS2	EARS2	1|1|0	2	0.67	3	0|0|0	0	0	0	0	0	1.98	6.67	0.31
KRAS	RPP30	RPP30	1|1|1	3	1	3	0|0|0	0	0	0	0	0	4.49	10	0.31
KRAS	CCDC22	CCDC22	1|1|2	4	1.33	3	0|0|0	0.33	1	0.33	1	0.33	4.49	13.33	0.15
KRAS	NAMPT	NAMPT	11|12|9	32	10.67	3	3|3|1	1	1	1	1	1	6.23	4.57	0
KRAS	TDRD3	TDRD3	0|0|1	1	0.33	3	0|0|0	0	0	0	0	0	1.98	3.33	0.31
KRAS	CTNND1	CTNND1	57|56|50	163	54.33	3	1|0|0	1	1	1	1	1	204.89	163	0
KRAS	DSC1	DSC1	1|0|0	1	0.33	3	4|4|6	0	0	0	0	0	-16.89	0.07	0.31
KRAS	SH3GL1	SH3GL1	3|5|3	11	3.67	3	0|0|1	1	1	1	1	1	6.57	11	0
KRAS	AGAP1	AGAP1	1|2|3	6	2	3	0|0|0	0.67	1	0.67	1	0.67	4.49	20	0.05
KRAS	ZNF536	ZNF536	0|0|1	1	0.33	3	0|0|0	0	0	0	0	0	1.98	3.33	0.31
KRAS	STRN3	STRN3	0|1|2	3	1	3	0|0|0	0.33	1	0.33	1	0.33	1.98	10	0.15
KRAS	THOP1	THOP1	1|3|2	6	2	3	0|0|0	0.67	1	0.67	1	0.67	4.49	20	0.05
KRAS	GOLGA2	GOLGA2	1|2|3	6	2	3	0|0|0	0.67	1	0.67	1	0.67	4.49	20	0.05
KRAS	FHL1	FHL1	19|23|17	59	19.67	3	0|0|0	1	1	1	1	1	30.28	196.67	0
[truncated: 1,028 more rows]

## Sheet: SAINTexpress WT FCS
Bait	Prey	PreyGene	Spec	SpecSum	AvgSpec	NumReplicates	ctrlCounts	AvgP	MaxP	TopoAvgP	TopoMaxP	SaintScore	logOddsScore	FoldChange	BFDR	boosted_by
KRAS	HSPA2	HSPA2	1|0|1	2	0.67	3	0|0|0	0	0	0	0	0	2.64	6.67	0.28
KRAS	HIST1H4A	HIST1H4A	6|12|6	24	8	3	10|4|7	0	0.01	0	0.01	0	-12.86	1.14	0.27
KRAS	AGL	AGL	1|0|0	1	0.33	3	0|0|0	0	0	0	0	0	2.64	3.33	0.28
KRAS	HSPA6	HSPA6	1|1|1	3	1	3	1|1|1	0	0	0	0	0	1.01	1	0.28
KRAS	HSPA5	HSPA5	24|26|23	73	24.33	3	12|7|11	0.77	0.98	0.77	0.98	0.77	0.1	2.43	0.01
KRAS	HSPA4	HSPA4	4|5|2	11	3.67	3	1|0|1	0.99	1	0.99	1	0.99	3.59	5.5	0
KRAS	HSPA9	HSPA9	21|16|23	60	20	3	7|4|2	1	1	1	1	1	7.95	4.62	0
KRAS	HSPA8	HSPA8	37|28|31	96	32	3	22|8|15	0.01	0.03	0.01	0.03	0.01	-11.53	2.13	0.27
KRAS	CS	CS	2|5|2	9	3	3	3|0|3	0.32	0.95	0.32	0.95	0.32	-0.97	1.5	0.25
KRAS	B2M	B2M	1|2|2	5	1.67	3	1|0|1	0.65	0.97	0.65	0.97	0.65	2.21	2.5	0.09
KRAS	MZT2B	MZT2B	2|1|1	4	1.33	3	0|0|0	0.33	1	0.33	1	0.33	5.14	13.33	0.15
KRAS	PMM2	PMM2	1|1|1	3	1	3	0|0|0	0	0	0	0	0	5.14	10	0.28
KRAS	PDCD11	PDCD11	1|0|0	1	0.33	3	0|0|0	0	0	0	0	0	2.64	3.33	0.28
KRAS	IGKC	IGKC	1|0|2	3	1	3	0|1|1	0.32	0.97	0.32	0.97	0.32	0.6	1.5	0.24
KRAS	ATPIF1	ATPIF1	0|1|1	2	0.67	3	1|0|1	0	0	0	0	0	0.6	1	0.28
KRAS	ASS1	ASS1	2|2|1	5	1.67	3	1|0|1	0.65	0.97	0.65	0.97	0.65	2.21	2.5	0.09
KRAS	ZNF703	ZNF703	1|0|0	1	0.33	3	0|0|0	0	0	0	0	0	2.64	3.33	0.28
KRAS	PIK3CA	PIK3CA	2|0|0	2	0.67	3	0|0|0	0.33	1	0.33	1	0.33	2.64	6.67	0.15
KRAS	RNF114	RNF114	1|1|1	3	1	3	0|0|0	0	0	0	0	0	5.14	10	0.28
KRAS	C11orf58	C11orf58	1|2|1	4	1.33	3	0|0|0	0.33	1	0.33	1	0.33	5.14	13.33	0.15
KRAS	ZC3H15	ZC3H15	3|2|3	8	2.67	3	0|0|0	1	1	1	1	1	7.18	26.67	0
KRAS	SPTLC1	SPTLC1	1|4|5	10	3.33	3	0|0|0	0.67	1	0.67	1	0.67	5.14	33.33	0.01
KRAS	TMEM57	TMEM57	2|0|1	3	1	3	0|0|0	0.33	1	0.33	1	0.33	2.64	10	0.15
KRAS	ABCD3	ABCD3	2|3|7	12	4	3	2|0|0	0.99	1	0.99	1	0.99	3.81	6	0
KRAS	SCLY	SCLY	1|1|0	2	0.67	3	0|0|0	0	0	0	0	0	2.64	6.67	0.28
KRAS	ZSWIM8	ZSWIM8	1|0|1	2	0.67	3	0|0|0	0	0	0	0	0	2.64	6.67	0.28
KRAS	PISD	PISD	0|1|1	2	0.67	3	0|0|0	0	0	0	0	0	2.64	6.67	0.28
KRAS	DHX9	DHX9	15|11|8	34	11.33	3	5|3|6	0.67	1	0.67	1	0.67	-1.89	2.43	0.01
KRAS	DIMT1	DIMT1	2|2|2	6	2	3	0|0|0	1	1	1	1	1	7.18	20	0
KRAS	TCOF1	TCOF1	4|2|7	13	4.33	3	16|17|14	0	0	0	0	0	-57.49	0.28	0.28
KRAS	C2CD5	C2CD5	7|3|3	13	4.33	3	0|0|0	1	1	1	1	1	9.02	43.33	0
KRAS	NUP98	NUP98	1|1|1	3	1	3	1|0|0	0	0	0	0	0	3.23	3	0.28
KRAS	NUP93	NUP93	5|5|7	17	5.67	3	3|3|1	0.92	0.99	0.92	0.99	0.92	1.98	2.43	0
KRAS	CEP89	CEP89	1|1|1	3	1	3	0|0|0	0	0	0	0	0	5.14	10	0.28
KRAS	ITGA3	ITGA3	4|5|3	12	4	3	0|0|0	1	1	1	1	1	9.02	40	0
KRAS	OPA1	OPA1	3|3|3	9	3	3	0|0|0	1	1	1	1	1	9.02	30	0
KRAS	GK	GK	3|2|1	6	2	3	1|0|0	0.66	1	0.66	1	0.66	3.23	6	0.08
KRAS	PTRH2	PTRH2	2|1|3	6	2	3	0|0|0	0.67	1	0.67	1	0.67	5.14	20	0.04
KRAS	MYL12A	MYL12A	2|1|0	3	1	3	1|0|1	0.32	0.97	0.32	0.97	0.32	0.6	1.5	0.24
KRAS	SLC25A4	SLC25A4	0|0|2	2	0.67	3	0|0|0	0.33	1	0.33	1	0.33	2.64	6.67	0.15
KRAS	MAZ	MAZ	1|2|1	4	1.33	3	1|1|1	0.31	0.92	0.31	0.92	0.31	1.01	1.33	0.25
KRAS	ANP32E	ANP32E	0|1|1	2	0.67	3	0|0|0	0	0	0	0	0	2.64	6.67	0.28
KRAS	ACLY	ACLY	6|5|7	18	6	3	1|0|2	1	1	1	1	1	6.1	6	0
KRAS	CTBP2	CTBP2	2|1|1	4	1.33	3	0|0|0	0.33	1	0.33	1	0.33	5.14	13.33	0.15
KRAS	TSG101	TSG101	9|9|12	30	10	3	0|0|0	1	1	1	1	1	18.83	100	0
KRAS	ATP2A2	ATP2A2	13|13|16	42	14	3	5|1|3	1	1	1	1	1	8.91	4.67	0
KRAS	ITGA1	ITGA1	2|2|2	6	2	3	0|0|0	1	1	1	1	1	7.18	20	0
KRAS	ITGA2	ITGA2	11|7|9	27	9	3	0|0|0	1	1	1	1	1	15.68	90	0
KRAS	NOP2	NOP2	1|1|1	3	1	3	1|0|0	0	0	0	0	0	3.23	3	0.28
KRAS	ITGA4	ITGA4	7|2|6	15	5	3	0|0|0	1	1	1	1	1	7.18	50	0
KRAS	ITGA5	ITGA5	5|3|4	12	4	3	0|0|0	1	1	1	1	1	9.02	40	0
KRAS	ITGA6	ITGA6	12|10|7	29	9.67	3	0|0|0	1	1	1	1	1	15.68	96.67	0
KRAS	ITGA7	ITGA7	4|1|1	6	2	3	0|0|0	0.33	1	0.33	1	0.33	5.14	20	0.11
KRAS	MGST2	MGST2	0|1|0	1	0.33	3	1|0|0	0	0	0	0	0	1.83	1	0.28
KRAS	EDC3	EDC3	6|4|7	17	5.67	3	0|0|0	1	1	1	1	1	10.76	56.67	0
KRAS	GTF3C1	GTF3C1	6|2|2	10	3.33	3	0|0|0	1	1	1	1	1	7.18	33.33	0
KRAS	DENND4A	DENND4A	2|0|0	2	0.67	3	0|0|0	0.33	1	0.33	1	0.33	2.64	6.67	0.15
KRAS	GTF3C5	GTF3C5	3|3|1	7	2.33	3	0|0|0	0.67	1	0.67	1	0.67	5.14	23.33	0.02
KRAS	GTF3C4	GTF3C4	0|1|0	1	0.33	3	0|0|0	0	0	0	0	0	2.64	3.33	0.28
KRAS	IQSEC1	IQSEC1	2|2|5	9	3	3	0|0|0	1	1	1	1	1	7.18	30	0
KRAS	IQSEC2	IQSEC2	1|0|0	1	0.33	3	0|0|0	0	0	0	0	0	2.64	3.33	0.28
KRAS	XPO1	XPO1	9|8|9	26	8.67	3	0|1|0	1	1	1	1	1	21.53	26	0
KRAS	XPO5	XPO5	2|4|5	11	3.67	3	1|1|0	0.99	1	0.99	1	0.99	3.59	5.5	0
KRAS	CSDE1	CSDE1	8|7|9	24	8	3	0|0|0	1	1	1	1	1	15.68	80	0
KRAS	XPO7	XPO7	0|1|1	2	0.67	3	0|0|0	0	0	0	0	0	2.64	6.67	0.28
KRAS	BACH1	BACH1	1|1|0	2	0.67	3	0|0|0	0	0	0	0	0	2.64	6.67	0.28
KRAS	KATNB1	KATNB1	0|1|0	1	0.33	3	0|0|0	0	0	0	0	0	2.64	3.33	0.28
KRAS	TTK	TTK	6|3|4	13	4.33	3	0|0|0	1	1	1	1	1	9.02	43.33	0
KRAS	MAR1	MAR1	1|0|1	2	0.67	3	0|0|0	0	0	0	0	0	2.64	6.67	0.28
KRAS	GMDS	GMDS	3|2|2	7	2.33	3	0|0|0	1	1	1	1	1	7.18	23.33	0
KRAS	LSR	LSR	1|27|1	29	9.67	3	0|0|0	0.33	1	0.33	1	0.33	5.14	96.67	0.11
KRAS	TMEM263	TMEM263	2|3|4	9	3	3	5|1|4	0.02	0.06	0.02	0.06	0.02	-5.84	0.9	0.26
KRAS	FBXL18	FBXL18	2|0|2	4	1.33	3	0|0|0	0.67	1	0.67	1	0.67	2.64	13.33	0.05
KRAS	SDK1	SDK1	2|3|2	7	2.33	3	0|0|0	1	1	1	1	1	7.18	23.33	0
KRAS	SDK2	SDK2	18|13|11	42	14	3	0|0|0	1	1	1	1	1	21.91	140	0
KRAS	WAPAL	WAPAL	1|1|0	2	0.67	3	0|0|0	0	0	0	0	0	2.64	6.67	0.28
KRAS	MINK1	MINK1	16|19|23	58	19.33	3	0|0|0	1	1	1	1	1	29.45	193.33	0
KRAS	TFB2M	TFB2M	0|1|1	2	0.67	3	0|0|0	0	0	0	0	0	2.64	6.67	0.28
KRAS	EPS15L1	EPS15L1	8|5|6	19	6.33	3	0|0|0	1	1	1	1	1	12.44	63.33	0
KRAS	ANAPC1	ANAPC1	1|2|0	3	1	3	0|0|0	0.33	1	0.33	1	0.33	2.64	10	0.15
KRAS	GART	GART	25|22|21	68	22.67	3	5|0|1	1	1	1	1	1	9.3	11.33	0
KRAS	GARS	GARS	1|3|0	4	1.33	3	0|0|0	0.33	1	0.33	1	0.33	2.64	13.33	0.12
KRAS	ANAPC7	ANAPC7	1|1|2	4	1.33	3	0|0|0	0.33	1	0.33	1	0.33	5.14	13.33	0.15
KRAS	RPS6KA3	RPS6KA3	5|3|3	11	3.67	3	1|0|0	1	1	1	1	1	7.22	11	0
KRAS	SH3D19	SH3D19	1|1|3	5	1.67	3	0|0|0	0.33	1	0.33	1	0.33	5.14	16.67	0.12
KRAS	PSMD14	PSMD14	1|1|0	2	0.67	3	1|0|1	0	0	0	0	0	0.6	1	0.28
KRAS	HLCS	HLCS	0|1|0	1	0.33	3	0|0|0	0	0	0	0	0	2.64	3.33	0.28
KRAS	ATAD1	ATAD1	2|1|5	8	2.67	3	1|0|0	0.66	1	0.66	1	0.66	3.23	8	0.08
KRAS	PSMD10	PSMD10	1|0|0	1	0.33	3	0|0|0	0	0	0	0	0	2.64	3.33	0.28
KRAS	TOP1	TOP1	0|0|1	1	0.33	3	2|0|2	0	0	0	0	0	-1.96	0.25	0.28
KRAS	PSMD12	PSMD12	0|1|2	3	1	3	0|0|1	0.33	0.99	0.33	0.99	0.33	1.83	3	0.24
KRAS	CAMK1	CAMK1	2|2|1	5	1.67	3	0|0|0	0.67	1	0.67	1	0.67	5.14	16.67	0.05
KRAS	GIT1	GIT1	13|9|15	37	12.33	3	0|0|0	1	1	1	1	1	18.83	123.33	0
KRAS	GIT2	GIT2	5|4|5	14	4.67	3	0|0|0	1	1	1	1	1	10.76	46.67	0
KRAS	SERBP1	SERBP1	6|1|1	8	2.67	3	2|2|1	0.33	1	0.33	1	0.33	-1.39	1.6	0.24
KRAS	FAM134C	FAM134C	1|1|1	3	1	3	0|0|0	0	0	0	0	0	5.14	10	0.28
KRAS	FOXC1	FOXC1	1|0|1	2	0.67	3	0|0|0	0	0	0	0	0	2.64	6.67	0.28
KRAS	C9orf114	C9orf114	1|0|0	1	0.33	3	0|0|0	0	0	0	0	0	2.64	3.33	0.28
KRAS	METTL2B	METTL2B	1|1|1	3	1	3	0|0|0	0	0	0	0	0	5.14	10	0.28
KRAS	GANAB	GANAB	2|4|2	8	2.67	3	1|0|1	0.98	1	0.98	1	0.98	3.59	4	0
KRAS	NUP133	NUP133	3|1|0	4	1.33	3	0|0|0	0.33	1	0.33	1	0.33	2.64	13.33	0.12
KRAS	SMAD5	SMAD5	9|8|8	25	8.33	3	0|0|0	1	1	1	1	1	17.27	83.33	0
KRAS	VAPB	VAPB	2|2|2	6	2	3	0|0|0	1	1	1	1	1	7.18	20	0
KRAS	VAPA	VAPA	2|3|3	8	2.67	3	1|0|0	1	1	1	1	1	5.03	8	0
KRAS	SMAD3	SMAD3	2|1|3	6	2	3	0|0|0	0.67	1	0.67	1	0.67	5.14	20	0.04
KRAS	SHROOM3	SHROOM3	4|1|4	9	3	3	0|0|0	0.67	1	0.67	1	0.67	5.14	30	0.01
KRAS	SNTB2	SNTB2	14|7|12	33	11	3	0|0|0	1	1	1	1	1	15.68	110	0
KRAS	EXOSC10	EXOSC10	2|2|2	6	2	3	0|0|0	1	1	1	1	1	7.18	20	0
KRAS	GDAP2	GDAP2	1|1|0	2	0.67	3	0|0|0	0	0	0	0	0	2.64	6.67	0.28
KRAS	BCAR1	BCAR1	3|3|4	10	3.33	3	0|0|0	1	1	1	1	1	9.02	33.33	0
KRAS	ARF1	ARF1	6|2|5	13	4.33	3	0|0|0	1	1	1	1	1	7.18	43.33	0
KRAS	CYFIP2	CYFIP2	16|14|12	42	14	3	0|0|0	1	1	1	1	1	23.43	140	0
KRAS	ARF6	ARF6	1|1|0	2	0.67	3	0|0|0	0	0	0	0	0	2.64	6.67	0.28
KRAS	ARF4	ARF4	1|2|2	5	1.67	3	0|0|0	0.67	1	0.67	1	0.67	5.14	16.67	0.05
KRAS	SPTLC2	SPTLC2	3|2|2	7	2.33	3	0|0|0	1	1	1	1	1	7.18	23.33	0
KRAS	AP3D1	AP3D1	15|11|14	40	13.33	3	9|4|5	0.63	0.96	0.63	0.96	0.63	-2.31	2.22	0.09
KRAS	EIF4B	EIF4B	18|21|20	59	19.67	3	0|0|0	1	1	1	1	1	32.42	196.67	0
KRAS	SULT1A1	SULT1A1	7|6|7	20	6.67	3	0|0|0	1	1	1	1	1	14.08	66.67	0
KRAS	TCEA1	TCEA1	0|0|1	1	0.33	3	0|0|0	0	0	0	0	0	2.64	3.33	0.28
KRAS	RGPD3	RGPD3	1|0|0	1	0.33	3	1|1|0	0	0	0	0	0	0.6	0.5	0.28
KRAS	COX4I1	COX4I1	2|2|1	5	1.67	3	2|1|0	0.61	0.92	0.61	0.92	0.61	1.01	1.67	0.09
KRAS	NOL9	NOL9	1|0|1	2	0.67	3	0|0|0	0	0	0	0	0	2.64	6.67	0.28
KRAS	CHTF18	CHTF18	0|1|0	1	0.33	3	0|0|0	0	0	0	0	0	2.64	3.33	0.28
KRAS	SH2B1	SH2B1	2|2|1	5	1.67	3	0|0|0	0.67	1	0.67	1	0.67	5.14	16.67	0.05
KRAS	SAR1A	SAR1A	1|1|1	3	1	3	1|0|0	0	0	0	0	0	3.23	3	0.28
KRAS	SRPK1	SRPK1	5|4|7	16	5.33	3	0|0|0	1	1	1	1	1	10.76	53.33	0
KRAS	SRPK2	SRPK2	1|1|0	2	0.67	3	0|0|0	0	0	0	0	0	2.64	6.67	0.28
KRAS	RAB11FIP1	RAB11FIP1	6|4|3	13	4.33	3	0|0|0	1	1	1	1	1	9.02	43.33	0
KRAS	RNASEH2C	RNASEH2C	1|0|0	1	0.33	3	0|0|0	0	0	0	0	0	2.64	3.33	0.28
KRAS	RAB11FIP5	RAB11FIP5	2|0|0	2	0.67	3	0|0|0	0.33	1	0.33	1	0.33	2.64	6.67	0.15
KRAS	MPRIP	MPRIP	5|6|8	19	6.33	3	0|0|0	1	1	1	1	1	12.44	63.33	0
KRAS	PCBD1	PCBD1	0|1|0	1	0.33	3	0|0|0	0	0	0	0	0	2.64	3.33	0.28
KRAS	FOXO1	FOXO1	0|1|1	2	0.67	3	0|0|0	0	0	0	0	0	2.64	6.67	0.28
KRAS	ATP1A1	ATP1A1	24|25|28	77	25.67	3	5|2|4	1	1	1	1	1	19.78	7	0
KRAS	KIAA0430	KIAA0430	2|1|1	4	1.33	3	0|0|0	0.33	1	0.33	1	0.33	5.14	13.33	0.15
KRAS	MYL6B	MYL6B	1|0|0	1	0.33	3	0|0|0	0	0	0	0	0	2.64	3.33	0.28
KRAS	MGRN1	MGRN1	2|0|0	2	0.67	3	0|0|0	0.33	1	0.33	1	0.33	2.64	6.67	0.15
KRAS	CDC42	CDC42	8|8|9	25	8.33	3	0|0|0	1	1	1	1	1	17.27	83.33	0
KRAS	ARHGEF11	ARHGEF11	2|0|1	3	1	3	0|0|0	0.33	1	0.33	1	0.33	2.64	10	0.15
KRAS	EEF1A1	EEF1A1	23|25|34	82	27.33	3	11|7|10	0.97	1	0.97	1	0.97	2.26	2.93	0
KRAS	HMGB1	HMGB1	3|6|4	13	4.33	3	2|1|1	0.97	1	0.97	1	0.97	2.68	3.25	0
KRAS	SPNS1	SPNS1	0|1|0	1	0.33	3	0|0|0	0	0	0	0	0	2.64	3.33	0.28
KRAS	RAB2A	RAB2A	1|4|2	7	2.33	3	0|0|1	0.66	1	0.66	1	0.66	3.23	7	0.08
KRAS	RAB2B	RAB2B	1|0|0	1	0.33	3	0|0|0	0	0	0	0	0	2.64	3.33	0.28
KRAS	ARL15	ARL15	1|0|1	2	0.67	3	0|0|0	0	0	0	0	0	2.64	6.67	0.28
KRAS	BIN3	BIN3	1|0|1	2	0.67	3	0|0|0	0	0	0	0	0	2.64	6.67	0.28
KRAS	FRG1	FRG1	1|1|2	4	1.33	3	2|2|2	0	0	0	0	0	-2.49	0.67	0.28
KRAS	SIRPA	SIRPA	7|3|5	15	5	3	0|0|0	1	1	1	1	1	9.02	50	0
KRAS	AASS	AASS	0|1|0	1	0.33	3	0|0|0	0	0	0	0	0	2.64	3.33	0.28
KRAS	DNM2	DNM2	12|9|10	31	10.33	3	2|1|3	1	1	1	1	1	7.8	5.17	0
KRAS	KIF4A	KIF4A	3|2|10	15	5	3	0|0|0	1	1	1	1	1	7.18	50	0
KRAS	CDCA2	CDCA2	1|0|0	1	0.33	3	0|0|0	0	0	0	0	0	2.64	3.33	0.28
KRAS	CDCA3	CDCA3	0|1|2	3	1	3	0|0|0	0.33	1	0.33	1	0.33	2.64	10	0.15
KRAS	BCR	BCR	3|5|4	12	4	3	0|0|0	1	1	1	1	1	9.02	40	0
KRAS	FIP1L1	FIP1L1	1|0|1	2	0.67	3	0|0|0	0	0	0	0	0	2.64	6.67	0.28
KRAS	TIMM50	TIMM50	7|9|12	28	9.33	3	6|2|2	0.91	1	0.91	1	0.91	1.19	2.8	0
KRAS	MID1	MID1	2|3|1	6	2	3	0|0|0	0.67	1	0.67	1	0.67	5.14	20	0.04
KRAS	UTS2	UTS2	1|1|0	2	0.67	3	1|1|1	0	0	0	0	0	-0.4	0.67	0.28
KRAS	TIMM17B	TIMM17B	0|1|0	1	0.33	3	0|0|0	0	0	0	0	0	2.64	3.33	0.28
KRAS	PPP2R2A	PPP2R2A	7|5|4	16	5.33	3	0|0|0	1	1	1	1	1	10.76	53.33	0
KRAS	NOLC1	NOLC1	1|3|7	11	3.67	3	3|1|2	0.53	1	0.53	1	0.53	-2.49	1.83	0.1
KRAS	FPGS	FPGS	0|0|1	1	0.33	3	1|0|0	0	0	0	0	0	1.83	1	0.28
KRAS	WASF1	WASF1	9|9|8	26	8.67	3	0|0|0	1	1	1	1	1	17.27	86.67	0
KRAS	RAB21	RAB21	0|1|2	3	1	3	0|0|0	0.33	1	0.33	1	0.33	2.64	10	0.15
KRAS	PDLIM1	PDLIM1	16|21|22	59	19.67	3	0|0|0	1	1	1	1	1	29.45	196.67	0
KRAS	RAB23	RAB23	1|0|0	1	0.33	3	0|0|0	0	0	0	0	0	2.64	3.33	0.28
KRAS	PNP	PNP	1|0|0	1	0.33	3	0|0|1	0	0	0	0	0	1.83	1	0.28
KRAS	CALR	CALR	3|6|2	11	3.67	3	1|0|1	0.99	1	0.99	1	0.99	3.59	5.5	0
KRAS	CALU	CALU	1|3|1	5	1.67	3	1|0|0	0.33	1	0.33	1	0.33	3.23	5	0.15
KRAS	EEF1E1	EEF1E1	2|0|2	4	1.33	3	0|0|0	0.67	1	0.67	1	0.67	2.64	13.33	0.05
KRAS	PEO1	PEO1	2|2|1	5	1.67	3	0|0|0	0.67	1	0.67	1	0.67	5.14	16.67	0.05
KRAS	RALA	RALA	3|5|8	16	5.33	3	0|0|0	1	1	1	1	1	9.02	53.33	0
KRAS	ACTR1A	ACTR1A	0|3|2	5	1.67	3	0|0|0	0.67	1	0.67	1	0.67	2.64	16.67	0.04
KRAS	PNN	PNN	1|0|1	2	0.67	3	0|0|0	0	0	0	0	0	2.64	6.67	0.28
KRAS	EWSR1	EWSR1	2|3|2	7	2.33	3	3|0|0	0.96	0.98	0.96	0.98	0.96	2.97	2.33	0
KRAS	WDR77	WDR77	2|3|0	5	1.67	3	0|0|0	0.67	1	0.67	1	0.67	2.64	16.67	0.04
KRAS	PCK2	PCK2	2|2|1	5	1.67	3	0|0|0	0.67	1	0.67	1	0.67	5.14	16.67	0.05
KRAS	RPN1	RPN1	13|14|14	41	13.67	3	4|1|3	1	1	1	1	1	10.36	5.12	0
KRAS	RPN2	RPN2	7|7|5	19	6.33	3	4|0|1	0.99	0.99	0.99	0.99	0.99	3.93	3.8	0
KRAS	NAP1L4	NAP1L4	0|1|2	3	1	3	0|0|0	0.33	1	0.33	1	0.33	2.64	10	0.15
KRAS	SPRED2	SPRED2	0|1|0	1	0.33	3	0|0|0	0	0	0	0	0	2.64	3.33	0.28
KRAS	BRK1	BRK1	10|8|10	28	9.33	3	0|0|0	1	1	1	1	1	17.27	93.33	0
KRAS	PES1	PES1	1|0|4	5	1.67	3	0|0|1	0.33	1	0.33	1	0.33	1.83	5	0.12
KRAS	PRPF3	PRPF3	0|1|1	2	0.67	3	0|0|0	0	0	0	0	0	2.64	6.67	0.28
KRAS	PRPF6	PRPF6	4|3|5	12	4	3	2|1|0	0.99	1	0.99	1	0.99	3.78	4	0
KRAS	COX7A2	COX7A2	2|1|3	6	2	3	1|0|1	0.66	0.99	0.66	0.99	0.66	2.21	3	0.09
KRAS	CEP85	CEP85	3|4|5	12	4	3	0|0|0	1	1	1	1	1	9.02	40	0
KRAS	PLEKHH3	PLEKHH3	0|0|1	1	0.33	3	0|0|0	0	0	0	0	0	2.64	3.33	0.28
KRAS	CNPY2	CNPY2	0|1|0	1	0.33	3	1|0|0	0	0	0	0	0	1.83	1	0.28
KRAS	LRRC41	LRRC41	1|0|2	3	1	3	0|0|0	0.33	1	0.33	1	0.33	2.64	10	0.15
KRAS	DKC1	DKC1	2|2|2	6	2	3	0|0|0	1	1	1	1	1	7.18	20	0
KRAS	SYNJ1	SYNJ1	3|5|2	10	3.33	3	0|0|0	1	1	1	1	1	7.18	33.33	0
KRAS	RELA	RELA	3|3|3	9	3	3	0|0|0	1	1	1	1	1	9.02	30	0
KRAS	HDGF	HDGF	0|2|0	2	0.67	3	0|0|0	0.33	1	0.33	1	0.33	2.64	6.67	0.15
KRAS	PIP4K2A	PIP4K2A	3|3|3	9	3	3	0|0|0	1	1	1	1	1	9.02	30	0
KRAS	PIP4K2C	PIP4K2C	2|3|5	10	3.33	3	0|0|0	1	1	1	1	1	7.18	33.33	0
KRAS	ZMPSTE24	ZMPSTE24	0|2|1	3	1	3	0|0|0	0.33	1	0.33	1	0.33	2.64	10	0.15
KRAS	MRPL37	MRPL37	1|1|0	2	0.67	3	1|0|0	0	0	0	0	0	1.83	2	0.28
KRAS	FNBP1L	FNBP1L	0|1|0	1	0.33	3	0|0|0	0	0	0	0	0	2.64	3.33	0.28
KRAS	WDR11	WDR11	0|0|2	2	0.67	3	0|0|0	0.33	1	0.33	1	0.33	2.64	6.67	0.15
KRAS	TBL2	TBL2	2|1|4	7	2.33	3	0|0|0	0.67	1	0.67	1	0.67	5.14	23.33	0.03
KRAS	ARRDC1	ARRDC1	2|1|1	4	1.33	3	0|0|0	0.33	1	0.33	1	0.33	5.14	13.33	0.15
KRAS	THOC3	THOC3	0|0|1	1	0.33	3	0|0|0	0	0	0	0	0	2.64	3.33	0.28
KRAS	THOC2	THOC2	1|1|4	6	2	3	0|0|0	0.33	1	0.33	1	0.33	5.14	20	0.11
KRAS	URI1	URI1	1|0|0	1	0.33	3	0|0|0	0	0	0	0	0	2.64	3.33	0.28
KRAS	THOC6	THOC6	1|1|1	3	1	3	0|0|0	0	0	0	0	0	5.14	10	0.28
KRAS	HNRNPDL	HNRNPDL	2|1|1	4	1.33	3	0|0|0	0.33	1	0.33	1	0.33	5.14	13.33	0.15
KRAS	KIF14	KIF14	5|2|2	9	3	3	0|0|0	1	1	1	1	1	7.18	30	0
KRAS	KIAA0930	KIAA0930	1|0|0	1	0.33	3	0|0|0	0	0	0	0	0	2.64	3.33	0.28
KRAS	NRXN3	NRXN3	0|0|1	1	0.33	3	0|0|0	0	0	0	0	0	2.64	3.33	0.28
KRAS	BTF3	BTF3	0|1|4	5	1.67	3	0|0|0	0.33	1	0.33	1	0.33	2.64	16.67	0.11
KRAS	RABGAP1L	RABGAP1L	3|0|2	5	1.67	3	0|0|0	0.67	1	0.67	1	0.67	2.64	16.67	0.04
KRAS	CDON	CDON	2|0|1	3	1	3	0|0|0	0.33	1	0.33	1	0.33	2.64	10	0.15
KRAS	PGAM5	PGAM5	7|7|8	22	7.33	3	1|0|0	1	1	1	1	1	18.35	22	0
KRAS	PAK4	PAK4	20|16|15	51	17	3	0|0|0	1	1	1	1	1	27.95	170	0
KRAS	APC	APC	3|3|3	9	3	3	0|0|0	1	1	1	1	1	9.02	30	0
KRAS	UQCRFS1	UQCRFS1	0|1|1	2	0.67	3	0|0|1	0	0	0	0	0	1.83	2	0.28
KRAS	ABCE1	ABCE1	4|4|3	11	3.67	3	0|1|2	0.99	0.99	0.99	0.99	0.99	3.78	3.67	0
KRAS	UQCRC2	UQCRC2	16|15|15	46	15.33	3	8|5|5	0.96	0.98	0.96	0.98	0.96	2.86	2.56	0
KRAS	TMEM43	TMEM43	2|1|2	5	1.67	3	1|0|0	0.66	0.99	0.66	0.99	0.66	3.23	5	0.08
KRAS	UQCRC1	UQCRC1	0|2|3	5	1.67	3	0|1|1	0.66	0.99	0.66	0.99	0.66	0.6	2.5	0.09
KRAS	NUP88	NUP88	2|1|2	5	1.67	3	0|1|0	0.66	0.99	0.66	0.99	0.66	3.23	5	0.08
KRAS	RECQL4	RECQL4	1|1|0	2	0.67	3	0|0|0	0	0	0	0	0	2.64	6.67	0.28
KRAS	COPS8	COPS8	1|1|1	3	1	3	0|0|0	0	0	0	0	0	5.14	10	0.28
KRAS	GTSE1	GTSE1	3|1|0	4	1.33	3	0|0|0	0.33	1	0.33	1	0.33	2.64	13.33	0.12
KRAS	ADNP	ADNP	1|0|1	2	0.67	3	0|0|0	0	0	0	0	0	2.64	6.67	0.28
KRAS	NSDHL	NSDHL	0|1|2	3	1	3	0|0|0	0.33	1	0.33	1	0.33	2.64	10	0.15
KRAS	COPS2	COPS2	2|3|1	6	2	3	0|0|0	0.67	1	0.67	1	0.67	5.14	20	0.04
KRAS	COPS3	COPS3	2|1|1	4	1.33	3	0|0|0	0.33	1	0.33	1	0.33	5.14	13.33	0.15
KRAS	KHDRBS1	KHDRBS1	4|6|2	12	4	3	1|0|1	0.99	1	0.99	1	0.99	3.59	6	0
KRAS	NUP85	NUP85	0|0|1	1	0.33	3	0|0|0	0	0	0	0	0	2.64	3.33	0.28
KRAS	COPS4	COPS4	1|1|1	3	1	3	0|0|0	0	0	0	0	0	5.14	10	0.28
KRAS	GGCT	GGCT	1|3|1	5	1.67	3	2|0|1	0.33	0.98	0.33	0.98	0.33	1.01	1.67	0.24
KRAS	YTHDF2	YTHDF2	3|6|4	13	4.33	3	0|0|0	1	1	1	1	1	9.02	43.33	0
KRAS	YTHDF1	YTHDF1	1|1|1	3	1	3	0|0|0	0	0	0	0	0	5.14	10	0.28
KRAS	ZNF598	ZNF598	9|5|9	23	7.67	3	0|0|0	1	1	1	1	1	12.44	76.67	0
KRAS	CEP97	CEP97	1|0|1	2	0.67	3	0|0|0	0	0	0	0	0	2.64	6.67	0.28
KRAS	TKT	TKT	8|10|7	25	8.33	3	9|1|8	0.01	0.03	0.01	0.03	0.01	-7.43	1.39	0.27
KRAS	PLCH1	PLCH1	1|2|1	4	1.33	3	0|0|0	0.33	1	0.33	1	0.33	5.14	13.33	0.15
KRAS	ILF2	ILF2	4|4|3	11	3.67	3	0|0|0	1	1	1	1	1	9.02	36.67	0
KRAS	TRAF3IP2	TRAF3IP2	1|0|1	2	0.67	3	0|0|0	0	0	0	0	0	2.64	6.67	0.28
KRAS	GEMIN4	GEMIN4	3|2|3	8	2.67	3	0|1|0	1	1	1	1	1	5.03	8	0
KRAS	GCA	GCA	1|1|1	3	1	3	0|0|0	0	0	0	0	0	5.14	10	0.28
KRAS	TARS2	TARS2	1|3|2	6	2	3	0|0|0	0.67	1	0.67	1	0.67	5.14	20	0.04
KRAS	DPYSL2	DPYSL2	13|11|9	33	11	3	0|0|1	1	1	1	1	1	24.83	33	0
KRAS	DPYSL3	DPYSL3	7|8|7	22	7.33	3	0|0|0	1	1	1	1	1	15.68	73.33	0
KRAS	DLD	DLD	1|2|1	4	1.33	3	5|2|2	0	0	0	0	0	-6.4	0.44	0.28
KRAS	NUDT5	NUDT5	0|3|1	4	1.33	3	0|0|0	0.33	1	0.33	1	0.33	2.64	13.33	0.12
KRAS	PVR	PVR	6|5|7	18	6	3	0|0|0	1	1	1	1	1	12.44	60	0
KRAS	BOP1	BOP1	0|0|1	1	0.33	3	0|0|0	0	0	0	0	0	2.64	3.33	0.28
KRAS	TK1	TK1	7|4|3	14	4.67	3	0|0|0	1	1	1	1	1	9.02	46.67	0
KRAS	ARGLU1	ARGLU1	1|2|1	4	1.33	3	5|3|4	0	0	0	0	0	-10.47	0.33	0.28
KRAS	PHLDB1	PHLDB1	2|0|5	7	2.33	3	0|0|0	0.67	1	0.67	1	0.67	2.64	23.33	0.03
KRAS	PHLDB2	PHLDB2	2|1|3	6	2	3	0|0|0	0.67	1	0.67	1	0.67	5.14	20	0.04
KRAS	PHLDB3	PHLDB3	0|1|0	1	0.33	3	0|0|0	0	0	0	0	0	2.64	3.33	0.28
KRAS	LARS	LARS	8|3|9	20	6.67	3	1|0|0	1	1	1	1	1	7.22	20	0
KRAS	ABTB2	ABTB2	1|1|2	4	1.33	3	0|0|0	0.33	1	0.33	1	0.33	5.14	13.33	0.15
KRAS	PPP5C	PPP5C	3|2|1	6	2	3	0|0|0	0.67	1	0.67	1	0.67	5.14	20	0.04
KRAS	DHX40	DHX40	1|0|2	3	1	3	0|0|0	0.33	1	0.33	1	0.33	2.64	10	0.15
KRAS	CALML5	CALML5	1|1|2	4	1.33	3	1|1|2	0.26	0.78	0.26	0.78	0.26	-0.19	1	0.25
KRAS	NUBP2	NUBP2	3|1|2	6	2	3	0|0|0	0.67	1	0.67	1	0.67	5.14	20	0.04
KRAS	PFN1	PFN1	15|13|11	39	13	3	3|1|2	1	1	1	1	1	9.98	6.5	0
KRAS	PFN2	PFN2	2|1|3	6	2	3	0|0|1	0.66	1	0.66	1	0.66	3.23	6	0.08
KRAS	NUBP1	NUBP1	2|0|1	3	1	3	0|0|0	0.33	1	0.33	1	0.33	2.64	10	0.15
KRAS	DDRGK1	DDRGK1	0|1|2	3	1	3	0|0|0	0.33	1	0.33	1	0.33	2.64	10	0.15
KRAS	TMEM219	TMEM219	0|1|1	2	0.67	3	1|0|0	0	0	0	0	0	1.83	2	0.28
KRAS	KDM3A	KDM3A	1|0|0	1	0.33	3	0|0|0	0	0	0	0	0	2.64	3.33	0.28
KRAS	FBXL20	FBXL20	1|1|0	2	0.67	3	0|0|0	0	0	0	0	0	2.64	6.67	0.28
KRAS	ATP5A1	ATP5A1	20|20|15	55	18.33	3	6|4|10	0.86	1	0.86	1	0.86	0.39	2.75	0.01
KRAS	SSB	SSB	0|1|0	1	0.33	3	0|0|1	0	0	0	0	0	1.83	1	0.28
KRAS	MDN1	MDN1	5|5|8	18	6	3	0|0|0	1	1	1	1	1	12.44	60	0
KRAS	NOP9	NOP9	1|1|1	3	1	3	0|0|0	0	0	0	0	0	5.14	10	0.28
KRAS	ERCC6L	ERCC6L	5|2|1	8	2.67	3	0|0|0	0.67	1	0.67	1	0.67	5.14	26.67	0.03
KRAS	PRKAA1	PRKAA1	6|4|4	14	4.67	3	0|0|0	1	1	1	1	1	10.76	46.67	0
KRAS	KIAA1468	KIAA1468	1|1|1	3	1	3	0|0|0	0	0	0	0	0	5.14	10	0.28
KRAS	RPLP2	RPLP2	5|5|4	14	4.67	3	5|0|4	0.39	0.49	0.39	0.49	0.39	-1.36	1.56	0.1
KRAS	RPLP1	RPLP1	2|1|2	5	1.67	3	0|0|1	0.66	0.99	0.66	0.99	0.66	3.23	5	0.08
KRAS	RPLP0	RPLP0	7|8|5	20	6.67	3	2|1|2	0.99	1	0.99	1	0.99	4.15	4	0
KRAS	EIF2B2	EIF2B2	1|1|0	2	0.67	3	0|0|0	0	0	0	0	0	2.64	6.67	0.28
KRAS	EIF2B3	EIF2B3	2|1|4	7	2.33	3	0|0|0	0.67	1	0.67	1	0.67	5.14	23.33	0.03
KRAS	EIF2B1	EIF2B1	0|1|0	1	0.33	3	0|0|0	0	0	0	0	0	2.64	3.33	0.28
KRAS	PRKAR2A	PRKAR2A	0|0|1	1	0.33	3	0|0|0	0	0	0	0	0	2.64	3.33	0.28
KRAS	TMSB10	TMSB10	1|1|0	2	0.67	3	0|0|1	0	0	0	0	0	1.83	2	0.28
KRAS	MAGT1	MAGT1	1|0|2	3	1	3	0|0|0	0.33	1	0.33	1	0.33	2.64	10	0.15
KRAS	PPA1	PPA1	5|2|2	9	3	3	2|1|3	0.32	0.96	0.32	0.96	0.32	-1.07	1.5	0.25
KRAS	C10orf32-ASMT	C10orf32-ASMT	1|0|0	1	0.33	3	0|0|0	0	0	0	0	0	2.64	3.33	0.28
KRAS	PTTG1IP	PTTG1IP	0|0|1	1	0.33	3	0|0|0	0	0	0	0	0	2.64	3.33	0.28
KRAS	IFT140	IFT140	0|1|1	2	0.67	3	0|0|0	0	0	0	0	0	2.64	6.67	0.28
KRAS	ECD	ECD	1|0|0	1	0.33	3	0|0|0	0	0	0	0	0	2.64	3.33	0.28
KRAS	IDE	IDE	2|1|1	4	1.33	3	0|0|0	0.33	1	0.33	1	0.33	5.14	13.33	0.15
KRAS	TPM4	TPM4	2|3|3	8	2.67	3	0|0|1	1	1	1	1	1	5.03	8	0
KRAS	TPM3	TPM3	33|20|20	73	24.33	3	3|0|7	1	1	1	1	1	7.56	7.3	0
KRAS	SNRPA1	SNRPA1	0|0|1	1	0.33	3	0|0|0	0	0	0	0	0	2.64	3.33	0.28
KRAS	PRPF40A	PRPF40A	2|2|2	6	2	3	0|0|0	1	1	1	1	1	7.18	20	0
KRAS	ETF1	ETF1	2|3|1	6	2	3	0|0|1	0.66	1	0.66	1	0.66	3.23	6	0.08
KRAS	STAMBP	STAMBP	1|1|1	3	1	3	0|0|0	0	0	0	0	0	5.14	10	0.28
KRAS	ETFA	ETFA	4|4|2	10	3.33	3	0|0|0	1	1	1	1	1	7.18	33.33	0
KRAS	PHACTR4	PHACTR4	6|5|7	18	6	3	0|0|0	1	1	1	1	1	12.44	60	0
KRAS	CLIC4	CLIC4	2|2|1	5	1.67	3	0|0|0	0.67	1	0.67	1	0.67	5.14	16.67	0.05
KRAS	ETFB	ETFB	4|2|2	8	2.67	3	2|1|2	0.67	0.95	0.67	0.95	0.67	0.12	1.6	0.01
KRAS	MTMR12	MTMR12	1|1|1	3	1	3	0|0|0	0	0	0	0	0	5.14	10	0.28
KRAS	NUP107	NUP107	3|1|2	6	2	3	1|0|0	0.66	1	0.66	1	0.66	3.23	6	0.08
KRAS	CELSR2	CELSR2	1|0|0	1	0.33	3	0|0|0	0	0	0	0	0	2.64	3.33	0.28
KRAS	YKT6	YKT6	1|0|1	2	0.67	3	0|0|0	0	0	0	0	0	2.64	6.67	0.28
KRAS	NUP155	NUP155	7|6|6	19	6.33	3	0|0|0	1	1	1	1	1	14.08	63.33	0
KRAS	KIF11	KIF11	8|3|3	14	4.67	3	0|0|0	1	1	1	1	1	9.02	46.67	0
KRAS	DDX19A	DDX19A	1|0|0	1	0.33	3	0|0|0	0	0	0	0	0	2.64	3.33	0.28
KRAS	RPS4X	RPS4X	17|18|26	61	20.33	3	15|10|10	0.06	0.19	0.06	0.19	0.06	-13.53	1.74	0.26
KRAS	KIAA1279	KIAA1279	4|5|7	16	5.33	3	0|0|0	1	1	1	1	1	10.76	53.33	0
KRAS	CNOT3	CNOT3	0|0|1	1	0.33	3	0|0|0	0	0	0	0	0	2.64	3.33	0.28
KRAS	PPP1CC	PPP1CC	0|0|2	2	0.67	3	0|0|0	0.33	1	0.33	1	0.33	2.64	6.67	0.15
KRAS	TJP2	TJP2	27|30|35	92	30.67	3	0|0|0	1	1	1	1	1	45.63	306.67	0
KRAS	ATXN2L	ATXN2L	15|10|13	38	12.67	3	1|1|0	1	1	1	1	1	14.38	19	0
KRAS	TJP1	TJP1	52|48|55	155	51.67	3	0|0|0	1	1	1	1	1	75.92	516.67	0
KRAS	MGST3	MGST3	1|1|1	3	1	3	0|0|0	0	0	0	0	0	5.14	10	0.28
KRAS	DLST	DLST	1|1|1	3	1	3	2|0|1	0	0	0	0	0	1.01	1	0.28
KRAS	MFN2	MFN2	0|1|1	2	0.67	3	0|0|0	0	0	0	0	0	2.64	6.67	0.28
KRAS	TCP1	TCP1	20|23|25	68	22.67	3	9|7|5	1	1	1	1	1	5.92	3.24	0
KRAS	PPAT	PPAT	2|2|2	6	2	3	0|0|0	1	1	1	1	1	7.18	20	0
KRAS	DIDO1	DIDO1	6|2|0	8	2.67	3	0|0|0	0.67	1	0.67	1	0.67	2.64	26.67	0.03
KRAS	FAM117B	FAM117B	1|1|1	3	1	3	0|0|0	0	0	0	0	0	5.14	10	0.28
KRAS	SVIL	SVIL	1|0|0	1	0.33	3	0|0|0	0	0	0	0	0	2.64	3.33	0.28
KRAS	EDC4	EDC4	8|7|5	20	6.67	3	0|0|0	1	1	1	1	1	12.44	66.67	0
KRAS	KTN1	KTN1	1|1|6	8	2.67	3	0|0|0	0.33	1	0.33	1	0.33	5.14	26.67	0.11
KRAS	TCEB3	TCEB3	1|0|0	1	0.33	3	1|0|0	0	0	0	0	0	1.83	1	0.28
KRAS	DCXR	DCXR	0|3|1	4	1.33	3	1|1|1	0.33	0.98	0.33	0.98	0.33	-0.4	1.33	0.24
KRAS	TCEB1	TCEB1	2|2|2	6	2	3	1|1|1	0.92	0.92	0.92	0.92	0.92	2.46	2	0
KRAS	PRDX4	PRDX4	6|3|3	12	4	3	2|1|1	0.96	1	0.96	1	0.96	2.68	3	0
KRAS	PRDX3	PRDX3	2|2|2	6	2	3	1|0|2	0.92	0.92	0.92	0.92	0.92	2.46	2	0
KRAS	PRDX2	PRDX2	12|16|13	41	13.67	3	4|3|5	1	1	1	1	1	5.46	3.42	0
KRAS	PRDX1	PRDX1	19|16|16	51	17	3	7|3|5	1	1	1	1	1	7.22	3.4	0
KRAS	AP3S1	AP3S1	1|1|2	4	1.33	3	1|0|0	0.33	0.99	0.33	0.99	0.33	3.23	4	0.24
KRAS	C19orf25	C19orf25	1|0|0	1	0.33	3	0|0|0	0	0	0	0	0	2.64	3.33	0.28
KRAS	RABL6	RABL6	3|1|3	7	2.33	3	0|0|0	0.67	1	0.67	1	0.67	5.14	23.33	0.02
KRAS	OTUB1	OTUB1	4|3|2	9	3	3	1|0|2	0.96	0.99	0.96	0.99	0.96	2.46	3	0
KRAS	SMARCA5	SMARCA5	5|4|8	17	5.67	3	1|0|1	1	1	1	1	1	6.08	8.5	0
KRAS	PDK1	PDK1	1|1|1	3	1	3	0|0|0	0	0	0	0	0	5.14	10	0.28
KRAS	CD99L2	CD99L2	0|0|1	1	0.33	3	0|0|0	0	0	0	0	0	2.64	3.33	0.28
KRAS	CTNNA2	CTNNA2	1|1|1	3	1	3	0|0|0	0	0	0	0	0	5.14	10	0.28
KRAS	POR	POR	1|0|0	1	0.33	3	0|0|0	0	0	0	0	0	2.64	3.33	0.28
KRAS	RAB1A	RAB1A	1|0|0	1	0.33	3	0|0|0	0	0	0	0	0	2.64	3.33	0.28
KRAS	KANK2	KANK2	4|0|1	5	1.67	3	0|0|0	0.33	1	0.33	1	0.33	2.64	16.67	0.11
KRAS	CCT6A	CCT6A	15|10|13	38	12.67	3	3|1|2	1	1	1	1	1	8.86	6.33	0
KRAS	TMED7-TICAM2	TMED7;TMED7-TICAM2	0|1|0	1	0.33	3	0|0|0	0	0	0	0	0	2.64	3.33	0.28
KRAS	OGFR	OGFR	1|2|2	5	1.67	3	0|0|0	0.67	1	0.67	1	0.67	5.14	16.67	0.05
KRAS	CCT6B	CCT6B	0|0|1	1	0.33	3	0|0|0	0	0	0	0	0	2.64	3.33	0.28
KRAS	CDC5L	CDC5L	2|2|2	6	2	3	0|0|0	1	1	1	1	1	7.18	20	0
KRAS	VASN	VASN	0|1|0	1	0.33	3	0|0|0	0	0	0	0	0	2.64	3.33	0.28
KRAS	RAC3	RAC3	1|0|1	2	0.67	3	0|0|0	0	0	0	0	0	2.64	6.67	0.28
KRAS	RAC1	RAC1	6|7|5	18	6	3	0|0|0	1	1	1	1	1	12.44	60	0
KRAS	RUFY1	RUFY1	3|4|1	8	2.67	3	0|0|0	0.67	1	0.67	1	0.67	5.14	26.67	0.02
KRAS	RUFY3	RUFY3	1|0|0	1	0.33	3	0|0|0	0	0	0	0	0	2.64	3.33	0.28
KRAS	VCL	VCL	13|7|8	28	9.33	3	1|1|4	1	1	1	1	1	5.13	4.67	0
KRAS	CROCC	CROCC	1|1|1	3	1	3	0|0|0	0	0	0	0	0	5.14	10	0.28
KRAS	VCP	VCP	24|18|16	58	19.33	3	3|0|3	1	1	1	1	1	12.77	9.67	0
KRAS	OLA1	OLA1	2|1|1	4	1.33	3	0|0|0	0.33	1	0.33	1	0.33	5.14	13.33	0.15
KRAS	AP2A2	AP2A2	4|3|4	11	3.67	3	0|0|0	1	1	1	1	1	9.02	36.67	0
KRAS	CYTH1	CYTH1	0|1|2	3	1	3	0|0|0	0.33	1	0.33	1	0.33	2.64	10	0.15
KRAS	PAPOLA	PAPOLA	1|1|2	4	1.33	3	0|0|0	0.33	1	0.33	1	0.33	5.14	13.33	0.15
KRAS	TJAP1	TJAP1	1|0|0	1	0.33	3	0|0|0	0	0	0	0	0	2.64	3.33	0.28
KRAS	DPH1	DPH1	0|0|1	1	0.33	3	0|0|0	0	0	0	0	0	2.64	3.33	0.28
KRAS	DPH2	DPH2	0|1|1	2	0.67	3	0|0|0	0	0	0	0	0	2.64	6.67	0.28
KRAS	SLC16A1	SLC16A1	4|5|6	15	5	3	1|2|2	0.98	1	0.98	1	0.98	2.88	3	0
KRAS	NSUN2	NSUN2	17|14|14	45	15	3	8|3|0	1	1	1	1	1	5.24	4.09	0
KRAS	NSUN5	NSUN5	1|0|1	2	0.67	3	0|0|0	0	0	0	0	0	2.64	6.67	0.28
KRAS	TUBG1	TUBG1	3|3|3	9	3	3	4|1|3	0.12	0.12	0.12	0.12	0.12	-1.96	1.12	0.26
KRAS	ARHGAP31	ARHGAP31	1|0|0	1	0.33	3	0|0|0	0	0	0	0	0	2.64	3.33	0.28
KRAS	DCAF7	DCAF7	5|4|4	13	4.33	3	1|0|0	1	1	1	1	1	9.71	13	0
KRAS	ARHGAP35	ARHGAP35	5|3|4	12	4	3	0|0|0	1	1	1	1	1	9.02	40	0
KRAS	TARS	TARS	5|3|5	13	4.33	3	1|0|1	1	1	1	1	1	4.8	6.5	0
KRAS	ARHGAP39	ARHGAP39	3|3|2	8	2.67	3	0|0|0	1	1	1	1	1	7.18	26.67	0
KRAS	TUFM	TUFM	30|26|27	83	27.67	3	19|15|21	0	0	0	0	0	-24.04	1.51	0.27
KRAS	DYNLL1	DYNLL1	2|1|4	7	2.33	3	1|1|0	0.66	1	0.66	1	0.66	2.21	3.5	0.09
KRAS	LAMP1	LAMP1	1|1|0	2	0.67	3	1|0|0	0	0	0	0	0	1.83	2	0.28
KRAS	CKB	CKB	14|12|10	36	12	3	6|2|5	0.95	1	0.95	1	0.95	1.89	2.77	0
KRAS	MFSD10	MFSD10	1|1|0	2	0.67	3	0|0|0	0	0	0	0	0	2.64	6.67	0.28
KRAS	ZFR	ZFR	1|0|0	1	0.33	3	0|0|0	0	0	0	0	0	2.64	3.33	0.28
KRAS	SPAG9	SPAG9	12|4|6	22	7.33	3	0|0|0	1	1	1	1	1	10.76	73.33	0
KRAS	TIGAR	TIGAR	1|0|0	1	0.33	3	0|0|0	0	0	0	0	0	2.64	3.33	0.28
KRAS	UQCRQ	UQCRQ	0|2|2	4	1.33	3	2|0|0	0.65	0.98	0.65	0.98	0.65	0.47	2	0.09
KRAS	HECTD1	HECTD1	3|4|3	10	3.33	3	0|0|0	1	1	1	1	1	9.02	33.33	0
KRAS	POLR3B	POLR3B	0|0|1	1	0.33	3	0|0|0	0	0	0	0	0	2.64	3.33	0.28
KRAS	POLR3C	POLR3C	0|1|0	1	0.33	3	0|0|0	0	0	0	0	0	2.64	3.33	0.28
KRAS	UQCRH	UQCRH	1|0|0	1	0.33	3	0|0|0	0	0	0	0	0	2.64	3.33	0.28
KRAS	POLR3A	POLR3A	1|1|0	2	0.67	3	0|0|0	0	0	0	0	0	2.64	6.67	0.28
KRAS	TXNDC5	TXNDC5	3|1|2	6	2	3	0|0|0	0.67	1	0.67	1	0.67	5.14	20	0.04
KRAS	CPPED1	CPPED1	0|1|1	2	0.67	3	0|0|0	0	0	0	0	0	2.64	6.67	0.28
KRAS	GPS1	GPS1	2|1|1	4	1.33	3	0|0|0	0.33	1	0.33	1	0.33	5.14	13.33	0.15
KRAS	IGF2BP2	IGF2BP2	1|2|1	4	1.33	3	0|0|0	0.33	1	0.33	1	0.33	5.14	13.33	0.15
KRAS	CALM2	CALM2	3|4|3	10	3.33	3	1|0|2	0.98	0.99	0.98	0.99	0.98	3.78	3.33	0
KRAS	SPG20	SPG20	7|5|8	20	6.67	3	0|0|0	1	1	1	1	1	12.44	66.67	0
KRAS	PI4K2A	PI4K2A	0|0|1	1	0.33	3	0|0|0	0	0	0	0	0	2.64	3.33	0.28
KRAS	DCD	DCD	1|0|0	1	0.33	3	1|1|1	0	0	0	0	0	-0.4	0.33	0.28
KRAS	DNMT1	DNMT1	3|1|7	11	3.67	3	0|0|0	0.67	1	0.67	1	0.67	5.14	36.67	0.02
KRAS	NDC1	NDC1	1|1|0	2	0.67	3	0|0|0	0	0	0	0	0	2.64	6.67	0.28
KRAS	NANS	NANS	0|1|0	1	0.33	3	0|0|0	0	0	0	0	0	2.64	3.33	0.28
KRAS	PSD3	PSD3	4|2|2	8	2.67	3	0|0|0	1	1	1	1	1	7.18	26.67	0
KRAS	PLK1	PLK1	1|0|3	4	1.33	3	0|0|0	0.33	1	0.33	1	0.33	2.64	13.33	0.12
KRAS	DLGAP4	DLGAP4	1|0|0	1	0.33	3	0|0|0	0	0	0	0	0	2.64	3.33	0.28
KRAS	DLGAP5	DLGAP5	4|2|1	7	2.33	3	0|0|0	0.67	1	0.67	1	0.67	5.14	23.33	0.03
KRAS	WDR62	WDR62	2|3|4	9	3	3	0|0|0	1	1	1	1	1	7.18	30	0
KRAS	CUL7	CUL7	4|1|3	8	2.67	3	0|0|0	0.67	1	0.67	1	0.67	5.14	26.67	0.02
KRAS	CUL1	CUL1	4|1|0	5	1.67	3	0|0|0	0.33	1	0.33	1	0.33	2.64	16.67	0.11
KRAS	CUL2	CUL2	1|0|0	1	0.33	3	0|0|0	0	0	0	0	0	2.64	3.33	0.28
KRAS	PSMG1	PSMG1	0|0|2	2	0.67	3	0|0|0	0.33	1	0.33	1	0.33	2.64	6.67	0.15
KRAS	TRIM28	TRIM28	13|9|10	32	10.67	3	5|1|3	1	1	1	1	1	4.7	3.56	0
KRAS	SLC25A3	SLC25A3	4|2|7	13	4.33	3	3|2|2	0.55	0.99	0.55	0.99	0.55	-2.26	1.86	0.1
KRAS	TRIM25	TRIM25	15|10|14	39	13	3	0|0|0	1	1	1	1	1	20.37	130	0
KRAS	SLC25A1	SLC25A1	4|5|6	15	5	3	2|3|3	0.66	0.9	0.66	0.9	0.66	-0.53	1.88	0.09
KRAS	TRIM27	TRIM27	1|0|0	1	0.33	3	0|0|0	0	0	0	0	0	2.64	3.33	0.28
KRAS	SLC25A6	SLC25A6	5|5|4	14	4.67	3	2|1|3	0.92	0.96	0.92	0.96	0.92	1.76	2.33	0
KRAS	SLC25A5	SLC25A5	21|19|18	58	19.33	3	11|7|7	0.61	0.95	0.61	0.95	0.61	-0.89	2.32	0.09
KRAS	PRMT5	PRMT5	5|4|2	11	3.67	3	1|0|1	0.99	1	0.99	1	0.99	3.59	5.5	0
KRAS	HMGCR	HMGCR	1|0|0	1	0.33	3	0|0|0	0	0	0	0	0	2.64	3.33	0.28
KRAS	KSR1	KSR1	1|1|1	3	1	3	0|0|0	0	0	0	0	0	5.14	10	0.28
KRAS	BRD4	BRD4	0|0|1	1	0.33	3	0|0|0	0	0	0	0	0	2.64	3.33	0.28
KRAS	COIL	COIL	4|2|3	9	3	3	0|0|0	1	1	1	1	1	7.18	30	0
KRAS	MTPAP	MTPAP	1|1|1	3	1	3	0|0|1	0	0	0	0	0	3.23	3	0.28
KRAS	BRD2	BRD2	0|0|1	1	0.33	3	0|0|0	0	0	0	0	0	2.64	3.33	0.28
KRAS	CARHSP1	CARHSP1	2|2|1	5	1.67	3	0|0|0	0.67	1	0.67	1	0.67	5.14	16.67	0.05
KRAS	DNAJA2	DNAJA2	1|2|3	6	2	3	1|1|0	0.66	0.99	0.66	0.99	0.66	2.21	3	0.09
KRAS	DNAJA3	DNAJA3	2|1|4	7	2.33	3	1|0|0	0.66	1	0.66	1	0.66	3.23	7	0.08
KRAS	RBM42	RBM42	1|1|3	5	1.67	3	0|0|0	0.33	1	0.33	1	0.33	5.14	16.67	0.12
KRAS	DNAJA1	DNAJA1	7|8|10	25	8.33	3	3|1|1	1	1	1	1	1	6.5	5	0
KRAS	PTPN13	PTPN13	30|27|36	93	31	3	0|0|0	1	1	1	1	1	45.63	310	0
KRAS	PTPN12	PTPN12	1|0|0	1	0.33	3	0|0|0	0	0	0	0	0	2.64	3.33	0.28
KRAS	KIF5B	KIF5B	19|9|8	36	12	3	3|1|2	1	1	1	1	1	6.69	6	0
KRAS	KIF5C	KIF5C	3|0|1	4	1.33	3	0|0|0	0.33	1	0.33	1	0.33	2.64	13.33	0.12
KRAS	AKT2	AKT2	5|6|8	19	6.33	3	0|0|0	1	1	1	1	1	12.44	63.33	0
KRAS	ARCN1	ARCN1	2|2|2	6	2	3	0|0|0	1	1	1	1	1	7.18	20	0
KRAS	PTPN14	PTPN14	2|2|2	6	2	3	0|0|0	1	1	1	1	1	7.18	20	0
KRAS	YARS2	YARS2	0|0|1	1	0.33	3	0|0|0	0	0	0	0	0	2.64	3.33	0.28
KRAS	NKAP	NKAP	3|1|2	6	2	3	1|1|2	0.57	0.94	0.57	0.94	0.57	-0.19	1.5	0.1
KRAS	OAT	OAT	20|15|16	51	17	3	7|2|3	1	1	1	1	1	6.95	4.25	0
KRAS	LYAR	LYAR	1|3|2	6	2	3	9|8|7	0	0	0	0	0	-27.45	0.25	0.28
KRAS	RAD51C	RAD51C	1|1|0	2	0.67	3	0|0|0	0	0	0	0	0	2.64	6.67	0.28
KRAS	MRPL21	MRPL21	0|1|0	1	0.33	3	0|0|0	0	0	0	0	0	2.64	3.33	0.28
KRAS	MMGT1	MMGT1	0|1|1	2	0.67	3	1|0|1	0	0	0	0	0	0.6	1	0.28
KRAS	CNOT1	CNOT1	14|8|11	33	11	3	0|0|0	1	1	1	1	1	17.27	110	0
KRAS	RRAS2	RRAS2	3|3|3	9	3	3	0|0|0	1	1	1	1	1	9.02	30	0
KRAS	GAB2	GAB2	1|1|2	4	1.33	3	0|0|0	0.33	1	0.33	1	0.33	5.14	13.33	0.15
KRAS	GAPDH	GAPDH	21|18|20	59	19.67	3	14|8|11	0	0	0	0	0	-9.87	1.79	0.27
KRAS	DNAJC21	DNAJC21	1|0|0	1	0.33	3	0|0|0	0	0	0	0	0	2.64	3.33	0.28
KRAS	GAB1	GAB1	5|8|7	20	6.67	3	0|0|0	1	1	1	1	1	12.44	66.67	0
KRAS	ARHGAP8	ARHGAP8	1|1|1	3	1	3	1|0|0	0	0	0	0	0	3.23	3	0.28
KRAS	PTPN11	PTPN11	14|12|15	41	13.67	3	0|0|0	1	1	1	1	1	23.43	136.67	0
KRAS	SEC16A	SEC16A	1|1|1	3	1	3	0|0|0	0	0	0	0	0	5.14	10	0.28
KRAS	RICTOR	RICTOR	1|0|0	1	0.33	3	0|0|0	0	0	0	0	0	2.64	3.33	0.28
KRAS	XPOT	XPOT	1|1|1	3	1	3	0|0|0	0	0	0	0	0	5.14	10	0.28
KRAS	PPM1G	PPM1G	2|3|1	6	2	3	1|0|0	0.66	1	0.66	1	0.66	3.23	6	0.08
KRAS	PPM1F	PPM1F	0|1|1	2	0.67	3	1|0|0	0	0	0	0	0	1.83	2	0.28
KRAS	ABCF3	ABCF3	3|2|3	8	2.67	3	0|0|0	1	1	1	1	1	7.18	26.67	0
KRAS	ABCF2	ABCF2	5|2|2	9	3	3	0|0|0	1	1	1	1	1	7.18	30	0
KRAS	SRSF3	SRSF3	2|3|2	7	2.33	3	1|1|1	0.94	0.98	0.94	0.98	0.94	2.46	2.33	0
KRAS	MAP3K7	MAP3K7	2|1|1	4	1.33	3	0|0|0	0.33	1	0.33	1	0.33	5.14	13.33	0.15
KRAS	RAPH1	RAPH1	8|8|12	28	9.33	3	0|0|0	1	1	1	1	1	17.27	93.33	0
KRAS	PPP6C	PPP6C	2|1|1	4	1.33	3	0|0|0	0.33	1	0.33	1	0.33	5.14	13.33	0.15
KRAS	ZYX	ZYX	6|7|5	18	6	3	0|0|0	1	1	1	1	1	12.44	60	0
KRAS	ANXA11	ANXA11	23|27|27	77	25.67	3	3|1|1	1	1	1	1	1	26.55	15.4	0
KRAS	AATF	AATF	1|0|0	1	0.33	3	0|0|0	0	0	0	0	0	2.64	3.33	0.28
KRAS	PJA2	PJA2	0|1|1	2	0.67	3	0|0|0	0	0	0	0	0	2.64	6.67	0.28
KRAS	CHEK2	CHEK2	0|1|0	1	0.33	3	0|0|0	0	0	0	0	0	2.64	3.33	0.28
KRAS	CHEK1	CHEK1	0|0|1	1	0.33	3	0|0|0	0	0	0	0	0	2.64	3.33	0.28
KRAS	CISD2	CISD2	2|1|1	4	1.33	3	0|0|0	0.33	1	0.33	1	0.33	5.14	13.33	0.15
KRAS	CISD1	CISD1	1|0|0	1	0.33	3	0|0|0	0	0	0	0	0	2.64	3.33	0.28
KRAS	CLNS1A	CLNS1A	2|1|1	4	1.33	3	0|0|0	0.33	1	0.33	1	0.33	5.14	13.33	0.15
KRAS	UMPS	UMPS	2|1|3	6	2	3	0|0|0	0.67	1	0.67	1	0.67	5.14	20	0.04
KRAS	HSPA4L	HSPA4L	2|1|1	4	1.33	3	0|0|0	0.33	1	0.33	1	0.33	5.14	13.33	0.15
KRAS	SMAP2	SMAP2	3|1|1	5	1.67	3	0|0|0	0.33	1	0.33	1	0.33	5.14	16.67	0.12
KRAS	PTPN9	PTPN9	1|0|0	1	0.33	3	0|0|0	0	0	0	0	0	2.64	3.33	0.28
KRAS	KPRP	KPRP	2|6|4	12	4	3	7|7|5	0	0	0	0	0	-17.75	0.63	0.28
KRAS	PTPN3	PTPN3	1|1|1	3	1	3	0|0|0	0	0	0	0	0	5.14	10	0.28
KRAS	PTPN1	PTPN1	7|5|3	15	5	3	0|0|0	1	1	1	1	1	9.02	50	0
KRAS	ATOX1	ATOX1	0|1|1	2	0.67	3	0|0|0	0	0	0	0	0	2.64	6.67	0.28
KRAS	ECM29	ECM29	1|2|2	5	1.67	3	0|0|0	0.67	1	0.67	1	0.67	5.14	16.67	0.05
KRAS	SLC3A2	SLC3A2	10|13|11	34	11.33	3	1|0|0	1	1	1	1	1	28.23	34	0
KRAS	ZPR1	ZPR1	1|0|2	3	1	3	0|0|0	0.33	1	0.33	1	0.33	2.64	10	0.15
KRAS	LRCH1	LRCH1	1|1|3	5	1.67	3	0|0|0	0.33	1	0.33	1	0.33	5.14	16.67	0.12
KRAS	LRCH2	LRCH2	2|3|2	7	2.33	3	0|0|0	1	1	1	1	1	7.18	23.33	0
KRAS	LRCH3	LRCH3	1|2|0	3	1	3	0|0|0	0.33	1	0.33	1	0.33	2.64	10	0.15
KRAS	HS2ST1	HS2ST1	0|0|1	1	0.33	3	0|0|0	0	0	0	0	0	2.64	3.33	0.28
KRAS	BAG2	BAG2	7|5|6	18	6	3	0|1|0	1	1	1	1	1	12.42	18	0
KRAS	PTDSS1	PTDSS1	2|1|2	5	1.67	3	0|0|0	0.67	1	0.67	1	0.67	5.14	16.67	0.05
KRAS	BAG4	BAG4	1|1|1	3	1	3	0|0|0	0	0	0	0	0	5.14	10	0.28
KRAS	YBEY	YBEY	1|0|1	2	0.67	3	0|0|0	0	0	0	0	0	2.64	6.67	0.28
KRAS	CIAPIN1	CIAPIN1	4|6|8	18	6	3	0|0|0	1	1	1	1	1	10.76	60	0
KRAS	MYO1E	MYO1E	5|5|10	20	6.67	3	0|0|0	1	1	1	1	1	12.44	66.67	0
KRAS	MYO1D	MYO1D	17|9|10	36	12	3	0|0|7	1	1	1	1	1	5.07	5.14	0
KRAS	MYO1C	MYO1C	15|7|7	29	9.67	3	0|0|1	1	1	1	1	1	18.35	29	0
KRAS	RTKN	RTKN	3|2|2	7	2.33	3	0|0|0	1	1	1	1	1	7.18	23.33	0
KRAS	RPS7	RPS7	17|15|20	52	17.33	3	5|4|5	1	1	1	1	1	7.03	3.71	0
KRAS	RPS6	RPS6	12|11|10	33	11	3	5|5|7	0.27	0.52	0.27	0.52	0.27	-2.57	1.94	0.25
KRAS	RPS5	RPS5	7|7|11	25	8.33	3	2|2|4	0.98	1	0.98	1	0.98	3.47	3.13	0
KRAS	RPS3	RPS3	22|24|19	65	21.67	3	12|6|6	0.89	1	0.89	1	0.89	0.77	2.71	0
KRAS	RPS2	RPS2	12|10|11	33	11	3	4|2|1	1	1	1	1	1	8	4.71	0
KRAS	VDAC3	VDAC3	13|4|8	25	8.33	3	1|1|1	1	1	1	1	1	4.99	8.33	0
KRAS	VDAC2	VDAC2	8|7|8	23	7.67	3	5|1|4	0.88	0.93	0.88	0.93	0.88	1.25	2.3	0
KRAS	VDAC1	VDAC1	6|10|5	21	7	3	3|1|4	0.87	1	0.87	1	0.87	0.85	2.62	0.01
KRAS	RPS9	RPS9	15|14|16	45	15	3	10|3|7	0.48	0.72	0.48	0.72	0.48	-1.16	2.25	0.1
KRAS	RPS8	RPS8	18|13|21	52	17.33	3	7|4|6	0.93	1	0.93	1	0.93	1.39	3.06	0
KRAS	ADI1	ADI1	4|2|2	8	2.67	3	0|0|0	1	1	1	1	1	7.18	26.67	0
KRAS	CTPS1	CTPS1	15|7|12	34	11.33	3	4|0|0	1	1	1	1	1	5.58	8.5	0
KRAS	SNAP25	SNAP25	1|1|1	3	1	3	0|0|0	0	0	0	0	0	5.14	10	0.28
KRAS	DHX57	DHX57	1|1|0	2	0.67	3	0|0|0	0	0	0	0	0	2.64	6.67	0.28
KRAS	PSMA2	PSMA2	1|3|1	5	1.67	3	0|0|0	0.33	1	0.33	1	0.33	5.14	16.67	0.12
KRAS	AKAP8L	AKAP8L	2|0|1	3	1	3	0|0|0	0.33	1	0.33	1	0.33	2.64	10	0.15
KRAS	PSMA1	PSMA1	2|3|2	7	2.33	3	4|1|1	0.21	0.62	0.21	0.62	0.21	-0.97	1.17	0.25
KRAS	PSMA6	PSMA6	2|2|2	6	2	3	3|1|3	0	0	0	0	0	-2.26	0.86	0.28
KRAS	PSMA7	PSMA7	2|3|4	9	3	3	2|0|3	0.77	0.95	0.77	0.95	0.77	0.19	1.8	0.01
KRAS	PSMA4	PSMA4	4|4|4	12	4	3	0|0|0	1	1	1	1	1	10.76	40	0
KRAS	PSMA5	PSMA5	3|5|3	11	3.67	3	0|0|2	0.99	1	0.99	1	0.99	4.69	5.5	0
KRAS	DSG2	DSG2	15|16|21	52	17.33	3	0|0|0	1	1	1	1	1	27.95	173.33	0
KRAS	DSG1	DSG1	1|3|3	7	2.33	3	4|6|12	0	0	0	0	0	-24.29	0.32	0.28
KRAS	SYNRG	SYNRG	0|2|0	2	0.67	3	0|0|0	0.33	1	0.33	1	0.33	2.64	6.67	0.15
KRAS	SLC6A15	SLC6A15	1|0|1	2	0.67	3	0|0|0	0	0	0	0	0	2.64	6.67	0.28
KRAS	SRC	SRC	4|1|0	5	1.67	3	0|0|0	0.33	1	0.33	1	0.33	2.64	16.67	0.11
KRAS	SF3B6	SF3B6	1|1|0	2	0.67	3	0|0|0	0	0	0	0	0	2.64	6.67	0.28
KRAS	SRI	SRI	4|4|7	15	5	3	0|0|0	1	1	1	1	1	10.76	50	0
KRAS	SRM	SRM	1|1|1	3	1	3	1|0|0	0	0	0	0	0	3.23	3	0.28
KRAS	SORD	SORD	1|0|0	1	0.33	3	0|0|0	0	0	0	0	0	2.64	3.33	0.28
KRAS	MSH6	MSH6	13|13|16	42	14	3	9|4|3	0.89	0.99	0.89	0.99	0.89	1.63	2.62	0
KRAS	ATXN10	ATXN10	2|5|2	9	3	3	0|0|0	1	1	1	1	1	7.18	30	0
KRAS	CP	CP	1|1|0	2	0.67	3	3|0|2	0	0	0	0	0	-3.28	0.4	0.28
KRAS	FSCN1	FSCN1	2|0|1	3	1	3	0|0|0	0.33	1	0.33	1	0.33	2.64	10	0.15
KRAS	TRAFD1	TRAFD1	2|3|4	9	3	3	1|0|0	1	1	1	1	1	5.03	9	0
KRAS	RPSA	RPSA	5|6|6	17	5.67	3	4|2|3	0.64	0.74	0.64	0.74	0.64	-0.29	1.89	0.09
KRAS	EIF2AK2	EIF2AK2	3|3|5	11	3.67	3	0|0|0	1	1	1	1	1	9.02	36.67	0
KRAS	HN1	HN1	1|0|1	2	0.67	3	0|0|0	0	0	0	0	0	2.64	6.67	0.28
KRAS	AGPAT6	AGPAT6	1|0|0	1	0.33	3	0|0|0	0	0	0	0	0	2.64	3.33	0.28
KRAS	RPRD1B	RPRD1B	0|1|0	1	0.33	3	0|0|0	0	0	0	0	0	2.64	3.33	0.28
KRAS	AGPAT1	AGPAT1	1|1|2	4	1.33	3	0|0|0	0.33	1	0.33	1	0.33	5.14	13.33	0.15
KRAS	CSNK2B	CSNK2B	1|0|2	3	1	3	1|1|1	0.31	0.92	0.31	0.92	0.31	-0.4	1	0.25
KRAS	MYO10	MYO10	2|1|1	4	1.33	3	0|0|0	0.33	1	0.33	1	0.33	5.14	13.33	0.15
KRAS	OCRL	OCRL	0|0|1	1	0.33	3	0|0|0	0	0	0	0	0	2.64	3.33	0.28
KRAS	TMPO	TMPO	4|5|5	14	4.67	3	5|1|3	0.34	0.43	0.34	0.43	0.34	-1.65	1.56	0.1
KRAS	MCM3AP	MCM3AP	0|0|1	1	0.33	3	0|0|0	0	0	0	0	0	2.64	3.33	0.28
KRAS	VARS	VARS	5|5|10	20	6.67	3	2|0|1	1	1	1	1	1	6.1	6.67	0
KRAS	PSMD11	PSMD11	5|6|6	17	5.67	3	0|0|0	1	1	1	1	1	12.44	56.67	0
KRAS	KIAA1524	KIAA1524	1|0|0	1	0.33	3	0|0|0	0	0	0	0	0	2.64	3.33	0.28
KRAS	KIAA1522	KIAA1522	13|12|15	40	13.33	3	0|0|0	1	1	1	1	1	23.43	133.33	0
KRAS	ITGAV	ITGAV	3|1|3	7	2.33	3	0|0|0	0.67	1	0.67	1	0.67	5.14	23.33	0.02
KRAS	FMR1	FMR1	1|0|2	3	1	3	0|0|0	0.33	1	0.33	1	0.33	2.64	10	0.15
KRAS	AP3B1	AP3B1	10|10|11	31	10.33	3	0|0|0	1	1	1	1	1	20.37	103.33	0
KRAS	POLE	POLE	1|1|2	4	1.33	3	0|0|0	0.33	1	0.33	1	0.33	5.14	13.33	0.15
KRAS	RPL29	RPL29	2|2|2	6	2	3	4|3|4	0	0	0	0	0	-7.14	0.55	0.28
KRAS	RPL28	RPL28	9|8|9	26	8.67	3	6|3|7	0.04	0.06	0.04	0.06	0.04	-4.18	1.62	0.26
KRAS	PCYOX1	PCYOX1	0|1|0	1	0.33	3	0|0|0	0	0	0	0	0	2.64	3.33	0.28
KRAS	RPL24	RPL24	9|4|7	20	6.67	3	3|1|2	0.95	1	0.95	1	0.95	1.76	3.33	0
KRAS	RPL27	RPL27	6|7|5	18	6	3	10|2|7	0	0	0	0	0	-11.69	0.95	0.27
KRAS	RPL26	RPL26	1|2|2	5	1.67	3	2|1|3	0	0	0	0	0	-2.49	0.83	0.28
KRAS	RPL21	RPL21	4|3|4	11	3.67	3	0|0|0	1	1	1	1	1	9.02	36.67	0
KRAS	RPL23	RPL23	5|6|6	17	5.67	3	5|4|5	0.01	0.01	0.01	0.01	0.01	-6.11	1.21	0.27
KRAS	RPL22	RPL22	3|4|5	12	4	3	4|3|4	0.03	0.07	0.03	0.07	0.03	-5.51	1.09	0.26
KRAS	MAPKAP1	MAPKAP1	1|1|1	3	1	3	0|0|0	0	0	0	0	0	5.14	10	0.28
KRAS	ATG3	ATG3	1|1|1	3	1	3	0|0|0	0	0	0	0	0	5.14	10	0.28
KRAS	RGS7	RGS7	2|0|1	3	1	3	0|0|0	0.33	1	0.33	1	0.33	2.64	10	0.15
KRAS	LPCAT2	LPCAT2	1|0|1	2	0.67	3	0|0|0	0	0	0	0	0	2.64	6.67	0.28
KRAS	LPCAT1	LPCAT1	2|1|3	6	2	3	0|0|0	0.67	1	0.67	1	0.67	5.14	20	0.04
KRAS	PRRC2A	PRRC2A	16|11|9	36	12	3	1|0|0	1	1	1	1	1	24.83	36	0
KRAS	UTP20	UTP20	1|1|0	2	0.67	3	0|0|0	0	0	0	0	0	2.64	6.67	0.28
KRAS	PEAK1	PEAK1	1|1|1	3	1	3	0|0|0	0	0	0	0	0	5.14	10	0.28
KRAS	PIEZO1	PIEZO1	1|0|0	1	0.33	3	0|0|0	0	0	0	0	0	2.64	3.33	0.28
KRAS	PIGK	PIGK	2|1|0	3	1	3	0|0|0	0.33	1	0.33	1	0.33	2.64	10	0.15
KRAS	GTF2H2C	GTF2H2C	1|1|0	2	0.67	3	0|0|0	0	0	0	0	0	2.64	6.67	0.28
KRAS	TMEM194A	TMEM194A	2|0|0	2	0.67	3	0|0|0	0.33	1	0.33	1	0.33	2.64	6.67	0.15
KRAS	PIGS	PIGS	0|1|0	1	0.33	3	0|0|0	0	0	0	0	0	2.64	3.33	0.28
KRAS	ILKAP	ILKAP	2|0|1	3	1	3	0|0|0	0.33	1	0.33	1	0.33	2.64	10	0.15
KRAS	ABI2	ABI2	6|6|6	18	6	3	0|0|0	1	1	1	1	1	14.08	60	0
KRAS	EPCAM	EPCAM	4|2|2	8	2.67	3	0|0|0	1	1	1	1	1	7.18	26.67	0
KRAS	ANKLE2	ANKLE2	12|4|4	20	6.67	3	0|0|0	1	1	1	1	1	10.76	66.67	0
KRAS	PPP1CB	PPP1CB	1|1|1	3	1	3	0|0|0	0	0	0	0	0	5.14	10	0.28
KRAS	INPPL1	INPPL1	3|2|2	7	2.33	3	0|0|0	1	1	1	1	1	7.18	23.33	0
KRAS	PPP1CA	PPP1CA	10|9|13	32	10.67	3	0|0|0	1	1	1	1	1	18.83	106.67	0
KRAS	ATXN2	ATXN2	3|2|4	9	3	3	0|0|0	1	1	1	1	1	7.18	30	0
KRAS	SRRM2	SRRM2	1|1|0	2	0.67	3	1|0|1	0	0	0	0	0	0.6	1	0.28
KRAS	RDH14	RDH14	1|0|0	1	0.33	3	0|0|0	0	0	0	0	0	2.64	3.33	0.28
KRAS	PDK3	PDK3	0|0|1	1	0.33	3	0|0|0	0	0	0	0	0	2.64	3.33	0.28
KRAS	NRDE2	NRDE2	1|0|2	3	1	3	0|0|0	0.33	1	0.33	1	0.33	2.64	10	0.15
KRAS	RDH11	RDH11	1|0|2	3	1	3	1|0|0	0.33	0.99	0.33	0.99	0.33	1.83	3	0.24
KRAS	KANK1	KANK1	3|0|0	3	1	3	0|0|0	0.33	1	0.33	1	0.33	2.64	10	0.12
KRAS	WBP2	WBP2	2|1|0	3	1	3	0|0|0	0.33	1	0.33	1	0.33	2.64	10	0.15
KRAS	SEC61A1	SEC61A1	4|2|2	8	2.67	3	0|0|0	1	1	1	1	1	7.18	26.67	0
KRAS	KLK13	KLK13	0|1|0	1	0.33	3	1|1|1	0	0	0	0	0	-0.4	0.33	0.28
KRAS	SRP9	SRP9	0|2|2	4	1.33	3	0|0|0	0.67	1	0.67	1	0.67	2.64	13.33	0.05
KRAS	PUF60	PUF60	0|1|3	4	1.33	3	1|0|0	0.33	1	0.33	1	0.33	1.83	4	0.15
KRAS	PLIN3	PLIN3	2|1|1	4	1.33	3	0|0|0	0.33	1	0.33	1	0.33	5.14	13.33	0.15
KRAS	CANX	CANX	5|6|6	17	5.67	3	2|0|0	1	1	1	1	1	6.22	8.5	0
KRAS	SLC39A10	SLC39A10	3|3|5	11	3.67	3	0|0|0	1	1	1	1	1	9.02	36.67	0
KRAS	ATG2B	ATG2B	0|0|1	1	0.33	3	0|0|0	0	0	0	0	0	2.64	3.33	0.28
KRAS	SLC39A14	SLC39A14	1|2|3	6	2	3	0|0|0	0.67	1	0.67	1	0.67	5.14	20	0.04
KRAS	KIAA0355	KIAA0355	2|2|3	7	2.33	3	0|0|0	1	1	1	1	1	7.18	23.33	0
KRAS	EIF1AX	EIF1AX	1|3|4	8	2.67	3	1|0|2	0.66	0.99	0.66	0.99	0.66	1.01	2.67	0.09
KRAS	HSP90AB1	HSP90AB1	43|40|41	124	41.33	3	30|9|20	0	0	0	0	0	-13.6	2.1	0.27
KRAS	ARHGAP22	ARHGAP22	1|0|0	1	0.33	3	0|0|0	0	0	0	0	0	2.64	3.33	0.28
KRAS	ARHGAP21	ARHGAP21	6|5|5	16	5.33	3	0|0|0	1	1	1	1	1	12.44	53.33	0
KRAS	DVL1	DVL1	1|0|1	2	0.67	3	0|0|0	0	0	0	0	0	2.64	6.67	0.28
KRAS	HSDL2	HSDL2	1|1|2	4	1.33	3	0|0|0	0.33	1	0.33	1	0.33	5.14	13.33	0.15
KRAS	ARHGAP29	ARHGAP29	0|1|0	1	0.33	3	0|0|0	0	0	0	0	0	2.64	3.33	0.28
KRAS	KRAS	KRAS	0|0|0	0	0	3	0|0|0	0	0	0	0	0	2.64	0	0.28
KRAS	SUZ12	SUZ12	0|0|1	1	0.33	3	0|0|0	0	0	0	0	0	2.64	3.33	0.28
KRAS	MRPS9	MRPS9	1|0|0	1	0.33	3	0|0|0	0	0	0	0	0	2.64	3.33	0.28
KRAS	MRPS6	MRPS6	1|1|1	3	1	3	0|0|0	0	0	0	0	0	5.14	10	0.28
KRAS	MRPS5	MRPS5	1|0|0	1	0.33	3	0|0|0	0	0	0	0	0	2.64	3.33	0.28
KRAS	RBFA	RBFA	0|1|0	1	0.33	3	1|0|0	0	0	0	0	0	1.83	1	0.28
KRAS	SMAD1	SMAD1	0|1|1	2	0.67	3	0|0|0	0	0	0	0	0	2.64	6.67	0.28
KRAS	SMAD2	SMAD2	0|1|1	2	0.67	3	0|0|0	0	0	0	0	0	2.64	6.67	0.28
KRAS	ATG2A	ATG2A	3|1|1	5	1.67	3	0|0|0	0.33	1	0.33	1	0.33	5.14	16.67	0.12
KRAS	UBR1	UBR1	1|0|0	1	0.33	3	0|0|0	0	0	0	0	0	2.64	3.33	0.28
KRAS	SRGAP2	SRGAP2	8|5|7	20	6.67	3	0|0|0	1	1	1	1	1	12.44	66.67	0
KRAS	NUCB1	NUCB1	1|2|0	3	1	3	0|0|0	0.33	1	0.33	1	0.33	2.64	10	0.15
KRAS	PA2G4	PA2G4	1|3|5	9	3	3	3|0|2	0.6	0.98	0.6	0.98	0.6	-1.37	1.8	0.09
KRAS	UBR5	UBR5	1|0|1	2	0.67	3	1|0|0	0	0	0	0	0	1.83	2	0.28
KRAS	UBR4	UBR4	12|13|10	35	11.67	3	6|3|2	0.99	1	0.99	1	0.99	4.16	3.18	0
KRAS	TWF1	TWF1	3|5|6	14	4.67	3	0|0|0	1	1	1	1	1	9.02	46.67	0
KRAS	SRPR	SRPR	4|3|4	11	3.67	3	0|0|0	1	1	1	1	1	9.02	36.67	0
KRAS	TMA16	TMA16	1|1|2	4	1.33	3	0|0|0	0.33	1	0.33	1	0.33	5.14	13.33	0.15
KRAS	PPP2CA	PPP2CA	2|5|3	10	3.33	3	0|0|0	1	1	1	1	1	7.18	33.33	0
KRAS	ACSL3	ACSL3	8|7|5	20	6.67	3	0|1|0	1	1	1	1	1	12.42	20	0
KRAS	EEF1D	EEF1D	6|6|6	18	6	3	2|1|2	1	1	1	1	1	5.36	3.6	0
KRAS	CCNY	CCNY	2|0|1	3	1	3	0|0|0	0.33	1	0.33	1	0.33	2.64	10	0.15
KRAS	ADAM9	ADAM9	2|5|8	15	5	3	0|0|0	1	1	1	1	1	7.18	50	0
KRAS	FAT3	FAT3	1|0|0	1	0.33	3	0|0|0	0	0	0	0	0	2.64	3.33	0.28
KRAS	EIF4G3	EIF4G3	2|0|2	4	1.33	3	0|0|0	0.67	1	0.67	1	0.67	2.64	13.33	0.05
KRAS	GRB2	GRB2	1|4|4	9	3	3	0|0|0	0.67	1	0.67	1	0.67	5.14	30	0.01
KRAS	EEF1G	EEF1G	16|17|18	51	17	3	5|4|6	1	1	1	1	1	7.22	3.4	0
KRAS	PACSIN2	PACSIN2	15|17|15	47	15.67	3	0|0|0	1	1	1	1	1	27.95	156.67	0
KRAS	EIF4G1	EIF4G1	29|29|26	84	28	3	2|1|1	1	1	1	1	1	32.55	21	0
KRAS	RASSF8	RASSF8	1|1|1	3	1	3	0|0|0	0	0	0	0	0	5.14	10	0.28
KRAS	RPL8	RPL8	8|7|8	23	7.67	3	5|2|4	0.72	0.82	0.72	0.82	0.72	0.16	2.09	0.01
KRAS	RPL9	RPL9	11|8|11	30	10	3	4|1|2	1	1	1	1	1	5.73	4.29	0
KRAS	RPL6	RPL6	10|5|6	21	7	3	6|1|3	0.57	0.98	0.57	0.98	0.57	-1.25	2.1	0.1
KRAS	RPL7	RPL7	10|12|9	31	10.33	3	2|2|5	1	1	1	1	1	4.9	3.44	0
KRAS	RPL4	RPL4	15|14|16	45	15	3	3|0|0	1	1	1	1	1	9.06	15	0
KRAS	RPL5	RPL5	2|3|1	6	2	3	1|0|0	0.66	1	0.66	1	0.66	3.23	6	0.08
KRAS	TBRG4	TBRG4	0|3|1	4	1.33	3	0|0|0	0.33	1	0.33	1	0.33	2.64	13.33	0.12
KRAS	RPL3	RPL3	7|6|10	23	7.67	3	5|3|4	0.44	0.95	0.44	0.95	0.44	-2.35	1.92	0.1
KRAS	RASSF7	RASSF7	3|6|6	15	5	3	0|0|0	1	1	1	1	1	9.02	50	0
KRAS	FEN1	FEN1	0|1|5	6	2	3	1|0|0	0.33	1	0.33	1	0.33	1.83	6	0.11
KRAS	LSM8	LSM8	1|2|0	3	1	3	0|0|0	0.33	1	0.33	1	0.33	2.64	10	0.15
KRAS	LUC7L	LUC7L	0|2|2	4	1.33	3	6|4|2	0	0	0	0	0	-13.26	0.33	0.28
KRAS	NCKAP1	NCKAP1	21|16|22	59	19.67	3	0|0|0	1	1	1	1	1	29.45	196.67	0
KRAS	ATP5C1	ATP5C1	3|1|4	8	2.67	3	2|1|4	0.32	0.65	0.32	0.65	0.32	-3.83	1.14	0.25
KRAS	TERF2	TERF2	0|0|1	1	0.33	3	0|0|0	0	0	0	0	0	2.64	3.33	0.28
KRAS	CHD4	CHD4	3|2|7	12	4	3	1|1|0	0.99	1	0.99	1	0.99	3.59	6	0
KRAS	SCD	SCD	3|2|4	9	3	3	0|0|0	1	1	1	1	1	7.18	30	0
KRAS	CAP1	CAP1	3|2|2	7	2.33	3	1|0|0	1	1	1	1	1	5.03	7	0
KRAS	SUPT16H	SUPT16H	0|0|1	1	0.33	3	0|0|0	0	0	0	0	0	2.64	3.33	0.28
KRAS	SKIV2L	SKIV2L	3|4|3	10	3.33	3	0|0|0	1	1	1	1	1	9.02	33.33	0
KRAS	TROAP	TROAP	1|1|1	3	1	3	0|0|0	0	0	0	0	0	5.14	10	0.28
KRAS	MRPL10	MRPL10	0|1|0	1	0.33	3	0|0|0	0	0	0	0	0	2.64	3.33	0.28
KRAS	TTC4	TTC4	1|0|0	1	0.33	3	0|0|0	0	0	0	0	0	2.64	3.33	0.28
KRAS	RBFOX2	RBFOX2	1|0|1	2	0.67	3	0|0|0	0	0	0	0	0	2.64	6.67	0.28
KRAS	TTC1	TTC1	2|2|1	5	1.67	3	0|0|0	0.67	1	0.67	1	0.67	5.14	16.67	0.05
KRAS	RCN2	RCN2	9|8|6	23	7.67	3	2|0|1	1	1	1	1	1	7.31	7.67	0
KRAS	MRPL16	MRPL16	1|1|2	4	1.33	3	0|1|0	0.33	0.99	0.33	0.99	0.33	3.23	4	0.24
KRAS	RAB3GAP1	RAB3GAP1	1|2|2	5	1.67	3	0|0|0	0.67	1	0.67	1	0.67	5.14	16.67	0.05
KRAS	CDC25C	CDC25C	3|1|0	4	1.33	3	0|0|0	0.33	1	0.33	1	0.33	2.64	13.33	0.12
KRAS	RNF41	RNF41	1|1|1	3	1	3	0|0|0	0	0	0	0	0	5.14	10	0.28
KRAS	PSME3	PSME3	3|4|5	12	4	3	0|0|0	1	1	1	1	1	9.02	40	0
KRAS	ANKRD27	ANKRD27	1|0|1	2	0.67	3	0|0|0	0	0	0	0	0	2.64	6.67	0.28
KRAS	ANKRD26	ANKRD26	2|2|4	8	2.67	3	0|0|0	1	1	1	1	1	7.18	26.67	0
KRAS	QIL1	QIL1	0|1|0	1	0.33	3	0|0|0	0	0	0	0	0	2.64	3.33	0.28
KRAS	POLR2A	POLR2A	8|4|5	17	5.67	3	0|0|0	1	1	1	1	1	10.76	56.67	0
KRAS	DYNC1LI1	DYNC1LI1	1|1|0	2	0.67	3	0|0|0	0	0	0	0	0	2.64	6.67	0.28
KRAS	POLR2C	POLR2C	0|1|2	3	1	3	0|0|0	0.33	1	0.33	1	0.33	2.64	10	0.15
KRAS	KIAA1211	KIAA1211	2|0|0	2	0.67	3	0|0|0	0.33	1	0.33	1	0.33	2.64	6.67	0.15
KRAS	RHOC	RHOC	2|2|1	5	1.67	3	0|0|0	0.67	1	0.67	1	0.67	5.14	16.67	0.05
KRAS	ITPR3	ITPR3	4|3|5	12	4	3	0|0|0	1	1	1	1	1	9.02	40	0
KRAS	RHOA	RHOA	8|6|11	25	8.33	3	1|1|1	1	1	1	1	1	7.31	8.33	0
KRAS	LSM3	LSM3	3|3|3	9	3	3	0|0|0	1	1	1	1	1	9.02	30	0
KRAS	RHOG	RHOG	3|3|3	9	3	3	0|0|0	1	1	1	1	1	9.02	30	0
KRAS	PBK	PBK	3|1|3	7	2.33	3	0|0|0	0.67	1	0.67	1	0.67	5.14	23.33	0.02
KRAS	MPG	MPG	1|1|1	3	1	3	0|0|0	0	0	0	0	0	5.14	10	0.28
KRAS	PLSCR3	PLSCR3	0|4|1	5	1.67	3	0|0|0	0.33	1	0.33	1	0.33	2.64	16.67	0.11
KRAS	PLSCR1	PLSCR1	4|4|3	11	3.67	3	0|0|0	1	1	1	1	1	9.02	36.67	0
KRAS	USP54	USP54	1|1|0	2	0.67	3	0|0|0	0	0	0	0	0	2.64	6.67	0.28
KRAS	MPI	MPI	2|0|0	2	0.67	3	0|0|0	0.33	1	0.33	1	0.33	2.64	6.67	0.15
KRAS	CASKIN2	CASKIN2	6|12|8	26	8.67	3	0|0|0	1	1	1	1	1	14.08	86.67	0
KRAS	SNCA	SNCA	1|0|1	2	0.67	3	0|0|0	0	0	0	0	0	2.64	6.67	0.28
KRAS	ASCC3	ASCC3	3|1|2	6	2	3	0|0|0	0.67	1	0.67	1	0.67	5.14	20	0.04
KRAS	RNF126	RNF126	0|1|1	2	0.67	3	0|0|0	0	0	0	0	0	2.64	6.67	0.28
KRAS	AIFM1	AIFM1	7|6|4	17	5.67	3	2|1|0	1	1	1	1	1	4.99	5.67	0
KRAS	AGO3	AGO3	2|1|1	4	1.33	3	0|0|0	0.33	1	0.33	1	0.33	5.14	13.33	0.15
KRAS	KDM1A	KDM1A	0|0|2	2	0.67	3	1|0|0	0.33	0.99	0.33	0.99	0.33	1.83	2	0.24
KRAS	KDM1B	KDM1B	1|0|0	1	0.33	3	0|0|0	0	0	0	0	0	2.64	3.33	0.28
KRAS	UBE3C	UBE3C	1|0|0	1	0.33	3	0|0|0	0	0	0	0	0	2.64	3.33	0.28
KRAS	VBP1	VBP1	2|2|2	6	2	3	0|0|0	1	1	1	1	1	7.18	20	0
KRAS	FAM120B	FAM120B	0|1|1	2	0.67	3	0|0|0	0	0	0	0	0	2.64	6.67	0.28
KRAS	FAM120A	FAM120A	3|0|1	4	1.33	3	0|0|0	0.33	1	0.33	1	0.33	2.64	13.33	0.12
KRAS	HBA1	HBA1	0|0|3	3	1	3	0|0|0	0.33	1	0.33	1	0.33	2.64	10	0.12
KRAS	PAXBP1	PAXBP1	0|0|1	1	0.33	3	0|0|0	0	0	0	0	0	2.64	3.33	0.28
KRAS	SHKBP1	SHKBP1	9|8|10	27	9	3	0|0|0	1	1	1	1	1	17.27	90	0
KRAS	NCOR1	NCOR1	2|1|0	3	1	3	0|0|0	0.33	1	0.33	1	0.33	2.64	10	0.15
KRAS	AVEN	AVEN	1|1|2	4	1.33	3	0|0|0	0.33	1	0.33	1	0.33	5.14	13.33	0.15
KRAS	HUS1	HUS1	1|0|1	2	0.67	3	0|0|0	0	0	0	0	0	2.64	6.67	0.28
KRAS	REPS1	REPS1	3|3|6	12	4	3	0|0|0	1	1	1	1	1	9.02	40	0
KRAS	NEURL4	NEURL4	1|1|1	3	1	3	0|0|0	0	0	0	0	0	5.14	10	0.28
KRAS	PCM1	PCM1	3|2|3	8	2.67	3	0|0|0	1	1	1	1	1	7.18	26.67	0
KRAS	TMEM30A	TMEM30A	1|1|1	3	1	3	0|0|0	0	0	0	0	0	5.14	10	0.28
KRAS	NFKB1	NFKB1	2|0|0	2	0.67	3	0|0|0	0.33	1	0.33	1	0.33	2.64	6.67	0.15
KRAS	NFKB2	NFKB2	1|0|1	2	0.67	3	0|0|0	0	0	0	0	0	2.64	6.67	0.28
KRAS	TES	TES	7|6|6	19	6.33	3	1|0|0	1	1	1	1	1	15.31	19	0
KRAS	PTPMT1	PTPMT1	1|0|0	1	0.33	3	0|0|0	0	0	0	0	0	2.64	3.33	0.28
KRAS	ARMT1	ARMT1	1|2|1	4	1.33	3	0|0|0	0.33	1	0.33	1	0.33	5.14	13.33	0.15
KRAS	RAP2B	RAP2B	1|0|0	1	0.33	3	0|0|0	0	0	0	0	0	2.64	3.33	0.28
KRAS	HELLS	HELLS	2|2|6	10	3.33	3	1|0|0	1	1	1	1	1	5.03	10	0
KRAS	ZFP36L2	ZFP36L2	1|0|2	3	1	3	0|0|0	0.33	1	0.33	1	0.33	2.64	10	0.15
KRAS	CLPTM1L	CLPTM1L	1|1|1	3	1	3	0|0|0	0	0	0	0	0	5.14	10	0.28
KRAS	GGA2	GGA2	0|1|1	2	0.67	3	0|0|0	0	0	0	0	0	2.64	6.67	0.28
KRAS	USO1	USO1	0|1|1	2	0.67	3	0|0|0	0	0	0	0	0	2.64	6.67	0.28
KRAS	PLCD3	PLCD3	2|0|0	2	0.67	3	0|0|0	0.33	1	0.33	1	0.33	2.64	6.67	0.15
KRAS	HIST1H1E	HIST1H1E	4|3|7	14	4.67	3	8|7|9	0	0	0	0	0	-22.25	0.58	0.28
KRAS	PHLPP1	PHLPP1	1|1|1	3	1	3	0|0|0	0	0	0	0	0	5.14	10	0.28
KRAS	HIST1H1C	HIST1H1C	1|1|1	3	1	3	1|0|1	0	0	0	0	0	2.21	1.5	0.28
KRAS	FHOD1	FHOD1	5|1|2	8	2.67	3	0|0|0	0.67	1	0.67	1	0.67	5.14	26.67	0.03
KRAS	COMMD3-BMI1	COMMD3;COMMD3-BMI1	1|0|0	1	0.33	3	0|0|0	0	0	0	0	0	2.64	3.33	0.28
KRAS	ANKZF1	ANKZF1	1|1|1	3	1	3	0|0|0	0	0	0	0	0	5.14	10	0.28
KRAS	TACC1	TACC1	4|2|2	8	2.67	3	0|0|0	1	1	1	1	1	7.18	26.67	0
KRAS	TACC3	TACC3	2|0|1	3	1	3	0|0|0	0.33	1	0.33	1	0.33	2.64	10	0.15
KRAS	AKR1A1	AKR1A1	1|2|0	3	1	3	0|0|0	0.33	1	0.33	1	0.33	2.64	10	0.15
KRAS	PRKACA	PRKACA	1|1|1	3	1	3	0|0|0	0	0	0	0	0	5.14	10	0.28
KRAS	DDX12P	DDX12P	1|0|0	1	0.33	3	0|0|0	0	0	0	0	0	2.64	3.33	0.28
KRAS	PRKACB	PRKACB	1|1|1	3	1	3	0|0|0	0	0	0	0	0	5.14	10	0.28
KRAS	PSMB6	PSMB6	0|1|0	1	0.33	3	1|0|0	0	0	0	0	0	1.83	1	0.28
KRAS	PSMB5	PSMB5	2|4|1	7	2.33	3	1|0|2	0.64	0.99	0.64	0.99	0.64	1.01	2.33	0.09
KRAS	KIF20B	KIF20B	2|0|1	3	1	3	0|0|0	0.33	1	0.33	1	0.33	2.64	10	0.15
KRAS	PSMB1	PSMB1	0|1|1	2	0.67	3	1|0|1	0	0	0	0	0	0.6	1	0.28
KRAS	KIF20A	KIF20A	3|3|1	7	2.33	3	0|0|0	0.67	1	0.67	1	0.67	5.14	23.33	0.02
KRAS	MKI67	MKI67	29|7|11	47	15.67	3	0|0|0	1	1	1	1	1	15.68	156.67	0
KRAS	TALDO1	TALDO1	0|2|1	3	1	3	1|0|2	0.31	0.92	0.31	0.92	0.31	-0.4	1	0.25
KRAS	ZNF318	ZNF318	1|0|0	1	0.33	3	0|0|0	0	0	0	0	0	2.64	3.33	0.28
KRAS	KALRN	KALRN	1|0|1	2	0.67	3	0|0|0	0	0	0	0	0	2.64	6.67	0.28
KRAS	HIST1H2AH	HIST1H2AH	1|7|4	12	4	3	4|2|5	0.19	0.54	0.19	0.54	0.19	-9.16	1.09	0.25
KRAS	ANKHD1	ANKHD1	10|4|11	25	8.33	3	1|0|0	1	1	1	1	1	9.71	25	0
KRAS	HIST1H2AC	HIST1H2AC	1|2|2	5	1.67	3	0|0|0	0.67	1	0.67	1	0.67	5.14	16.67	0.05
KRAS	NTMT1	NTMT1	1|1|0	2	0.67	3	0|0|0	0	0	0	0	0	2.64	6.67	0.28
KRAS	PRPF19	PRPF19	3|1|2	6	2	3	0|0|0	0.67	1	0.67	1	0.67	5.14	20	0.04
KRAS	HADHA	HADHA	0|1|3	4	1.33	3	1|0|1	0.33	0.99	0.33	0.99	0.33	0.6	2	0.24
KRAS	HIGD1A	HIGD1A	0|1|2	3	1	3	0|0|0	0.33	1	0.33	1	0.33	2.64	10	0.15
KRAS	ITPA	ITPA	2|2|2	6	2	3	0|0|0	1	1	1	1	1	7.18	20	0
KRAS	RPS19BP1	RPS19BP1	1|1|1	3	1	3	1|0|1	0	0	0	0	0	2.21	1.5	0.28
KRAS	NUP43	NUP43	1|0|0	1	0.33	3	0|0|0	0	0	0	0	0	2.64	3.33	0.28
KRAS	C9orf142	C9orf142	2|0|0	2	0.67	3	0|0|0	0.33	1	0.33	1	0.33	2.64	6.67	0.15
KRAS	SSR4	SSR4	5|4|4	13	4.33	3	1|0|0	1	1	1	1	1	9.71	13	0
KRAS	NACC1	NACC1	1|1|1	3	1	3	0|0|0	0	0	0	0	0	5.14	10	0.28
KRAS	ADRM1	ADRM1	3|2|2	7	2.33	3	1|1|1	0.94	0.98	0.94	0.98	0.94	2.46	2.33	0
KRAS	PHF6	PHF6	2|0|2	4	1.33	3	0|0|0	0.67	1	0.67	1	0.67	2.64	13.33	0.05
KRAS	TRAF2	TRAF2	3|1|2	6	2	3	0|0|0	0.67	1	0.67	1	0.67	5.14	20	0.04
KRAS	ISYNA1	ISYNA1	13|8|11	32	10.67	3	0|0|0	1	1	1	1	1	17.27	106.67	0
KRAS	TRAF6	TRAF6	1|1|1	3	1	3	0|0|0	0	0	0	0	0	5.14	10	0.28
KRAS	TRAF7	TRAF7	0|1|1	2	0.67	3	0|0|0	0	0	0	0	0	2.64	6.67	0.28
KRAS	HOOK1	HOOK1	3|1|1	5	1.67	3	0|0|0	0.33	1	0.33	1	0.33	5.14	16.67	0.12
KRAS	PDCD10	PDCD10	0|1|0	1	0.33	3	0|0|0	0	0	0	0	0	2.64	3.33	0.28
KRAS	ARKL1	ARKL1	1|0|1	2	0.67	3	0|0|0	0	0	0	0	0	2.64	6.67	0.28
KRAS	LRRC59	LRRC59	5|6|21	32	10.67	3	4|0|1	0.99	1	0.99	1	0.99	3.93	6.4	0
KRAS	NEBL	NEBL	1|1|1	3	1	3	0|0|0	0	0	0	0	0	5.14	10	0.28
KRAS	PCDH9	PCDH9	2|2|3	7	2.33	3	0|0|0	1	1	1	1	1	7.18	23.33	0
KRAS	DIS3	DIS3	2|2|3	7	2.33	3	0|0|0	1	1	1	1	1	7.18	23.33	0
KRAS	RPL38	RPL38	5|5|7	17	5.67	3	7|3|4	0.01	0.04	0.01	0.04	0.01	-6.11	1.21	0.26
KRAS	RPL39	RPL39	2|2|3	7	2.33	3	2|2|2	0.2	0.59	0.2	0.59	0.2	-1.07	1.17	0.25
KRAS	RPL36	RPL36	2|2|3	7	2.33	3	1|0|1	0.98	0.99	0.98	0.99	0.98	3.59	3.5	0
KRAS	TAB2	TAB2	1|1|0	2	0.67	3	0|0|0	0	0	0	0	0	2.64	6.67	0.28
KRAS	RPL34	RPL34	2|4|5	11	3.67	3	3|1|3	0.51	0.88	0.51	0.88	0.51	-2.26	1.57	0.1
KRAS	RPL35	RPL35	8|9|10	27	9	3	11|7|7	0	0	0	0	0	-14.69	1.08	0.27
KRAS	RPL32	RPL32	4|3|2	9	3	3	1|2|1	0.9	0.98	0.9	0.98	0.9	1.29	2.25	0
KRAS	RPL30	RPL30	1|0|0	1	0.33	3	1|1|1	0	0	0	0	0	-0.4	0.33	0.28
KRAS	RPL31	RPL31	1|2|2	5	1.67	3	3|1|3	0	0	0	0	0	-3.83	0.71	0.28
KRAS	GNA13	GNA13	5|1|3	9	3	3	0|0|0	0.67	1	0.67	1	0.67	5.14	30	0.02
KRAS	GNA11	GNA11	5|4|4	13	4.33	3	1|0|0	1	1	1	1	1	9.71	13	0
KRAS	SDHA	SDHA	0|1|0	1	0.33	3	0|0|0	0	0	0	0	0	2.64	3.33	0.28
KRAS	SDHB	SDHB	0|2|0	2	0.67	3	0|0|0	0.33	1	0.33	1	0.33	2.64	6.67	0.15
KRAS	TBC1D10B	TBC1D10B	12|9|14	35	11.67	3	0|0|0	1	1	1	1	1	18.83	116.67	0
KRAS	TBC1D10A	TBC1D10A	2|1|2	5	1.67	3	0|0|0	0.67	1	0.67	1	0.67	5.14	16.67	0.05
KRAS	SMARCC2	SMARCC2	1|1|2	4	1.33	3	0|0|0	0.33	1	0.33	1	0.33	5.14	13.33	0.15
KRAS	ZCCHC11	ZCCHC11	3|0|2	5	1.67	3	0|0|0	0.67	1	0.67	1	0.67	2.64	16.67	0.04
KRAS	PPAP2B	PPAP2B	1|1|1	3	1	3	0|0|0	0	0	0	0	0	5.14	10	0.28
KRAS	PPAP2A	PPAP2A	0|1|0	1	0.33	3	0|0|0	0	0	0	0	0	2.64	3.33	0.28
KRAS	BUB1B	BUB1B	9|4|5	18	6	3	0|0|0	1	1	1	1	1	10.76	60	0
KRAS	SUMO1	SUMO1	1|2|1	4	1.33	3	0|0|0	0.33	1	0.33	1	0.33	5.14	13.33	0.15
KRAS	TMCO1	TMCO1	2|3|3	8	2.67	3	0|0|0	1	1	1	1	1	7.18	26.67	0
KRAS	CTTNBP2	CTTNBP2	1|1|1	3	1	3	0|0|0	0	0	0	0	0	5.14	10	0.28
KRAS	SUMO2	SUMO2	0|1|1	2	0.67	3	1|1|1	0	0	0	0	0	-0.4	0.67	0.28
KRAS	PSPC1	PSPC1	0|1|0	1	0.33	3	0|0|0	0	0	0	0	0	2.64	3.33	0.28
KRAS	IGHG1	IGHG1	0|0|1	1	0.33	3	0|0|1	0	0	0	0	0	1.83	1	0.28
KRAS	IL6ST	IL6ST	2|1|2	5	1.67	3	0|0|0	0.67	1	0.67	1	0.67	5.14	16.67	0.05
KRAS	MOCS3	MOCS3	2|0|0	2	0.67	3	0|0|0	0.33	1	0.33	1	0.33	2.64	6.67	0.15
KRAS	SBF2	SBF2	2|2|2	6	2	3	0|0|0	1	1	1	1	1	7.18	20	0
KRAS	DBN1	DBN1	5|7|5	17	5.67	3	0|0|0	1	1	1	1	1	12.44	56.67	0
KRAS	SMG5	SMG5	1|0|1	2	0.67	3	0|0|0	0	0	0	0	0	2.64	6.67	0.28
KRAS	DLG3	DLG3	4|0|1	5	1.67	3	0|0|0	0.33	1	0.33	1	0.33	2.64	16.67	0.11
KRAS	SMG6	SMG6	0|0|1	1	0.33	3	0|0|0	0	0	0	0	0	2.64	3.33	0.28
KRAS	DLG5	DLG5	1|0|0	1	0.33	3	0|0|0	0	0	0	0	0	2.64	3.33	0.28
KRAS	BLOC1S1	BLOC1S1	1|0|0	1	0.33	3	0|0|0	0	0	0	0	0	2.64	3.33	0.28
KRAS	SMG9	SMG9	2|1|0	3	1	3	0|0|0	0.33	1	0.33	1	0.33	2.64	10	0.15
KRAS	LZTS2	LZTS2	0|0|2	2	0.67	3	0|0|0	0.33	1	0.33	1	0.33	2.64	6.67	0.15
KRAS	SEMG1	SEMG1	0|0|1	1	0.33	3	4|4|7	0	0	0	0	0	-17.66	0.07	0.28
KRAS	DNAJC2	DNAJC2	0|1|2	3	1	3	0|0|0	0.33	1	0.33	1	0.33	2.64	10	0.15
KRAS	GRWD1	GRWD1	0|1|0	1	0.33	3	0|0|0	0	0	0	0	0	2.64	3.33	0.28
KRAS	LANCL1	LANCL1	2|1|3	6	2	3	0|0|0	0.67	1	0.67	1	0.67	5.14	20	0.04
KRAS	METTL13	METTL13	4|5|4	13	4.33	3	0|0|0	1	1	1	1	1	10.76	43.33	0
KRAS	IGF1R	IGF1R	6|4|5	15	5	3	0|0|0	1	1	1	1	1	10.76	50	0
KRAS	CTNNAL1	CTNNAL1	2|2|2	6	2	3	0|0|0	1	1	1	1	1	7.18	20	0
KRAS	SLC38A2	SLC38A2	3|3|3	9	3	3	0|0|0	1	1	1	1	1	9.02	30	0
KRAS	CAMK2D	CAMK2D	5|4|4	13	4.33	3	0|0|0	1	1	1	1	1	10.76	43.33	0
KRAS	SRP14	SRP14	1|0|1	2	0.67	3	0|0|0	0	0	0	0	0	2.64	6.67	0.28
KRAS	CAMK2B	CAMK2B	1|1|1	3	1	3	0|0|0	0	0	0	0	0	5.14	10	0.28
KRAS	PPP4R1	PPP4R1	3|1|1	5	1.67	3	0|0|0	0.33	1	0.33	1	0.33	5.14	16.67	0.12
KRAS	OSBPL8	OSBPL8	8|4|4	16	5.33	3	0|0|0	1	1	1	1	1	10.76	53.33	0
KRAS	OSBPL9	OSBPL9	2|1|2	5	1.67	3	0|0|0	0.67	1	0.67	1	0.67	5.14	16.67	0.05
KRAS	STK4	STK4	1|2|1	4	1.33	3	0|0|0	0.33	1	0.33	1	0.33	5.14	13.33	0.15
KRAS	OSBPL3	OSBPL3	1|0|0	1	0.33	3	0|0|0	0	0	0	0	0	2.64	3.33	0.28
KRAS	DEPDC1B	DEPDC1B	1|1|0	2	0.67	3	0|0|0	0	0	0	0	0	2.64	6.67	0.28
KRAS	NOS1AP	NOS1AP	2|0|1	3	1	3	0|0|0	0.33	1	0.33	1	0.33	2.64	10	0.15
KRAS	OSBPL6	OSBPL6	1|1|1	3	1	3	0|0|0	0	0	0	0	0	5.14	10	0.28
KRAS	R3HCC1L	R3HCC1L	2|1|1	4	1.33	3	0|0|0	0.33	1	0.33	1	0.33	5.14	13.33	0.15
KRAS	UBE4A	UBE4A	1|1|0	2	0.67	3	0|0|0	0	0	0	0	0	2.64	6.67	0.28
KRAS	DBNL	DBNL	15|1|18	34	11.33	3	0|0|0	0.67	1	0.67	1	0.67	5.14	113.33	0.01
KRAS	AKAP1	AKAP1	11|0|5	16	5.33	3	0|0|0	0.67	1	0.67	1	0.67	2.64	53.33	0.01
KRAS	AKAP2	AKAP2	9|5|5	19	6.33	3	0|0|0	1	1	1	1	1	12.44	63.33	0
KRAS	IST1	IST1	0|1|1	2	0.67	3	0|0|0	0	0	0	0	0	2.64	6.67	0.28
KRAS	TUBB4B	TUBB4B	48|42|55	145	48.33	3	23|8|13	0.87	1	0.87	1	0.87	0.54	3.3	0
KRAS	TUBB4A	TUBB4A	0|0|2	2	0.67	3	0|0|0	0.33	1	0.33	1	0.33	2.64	6.67	0.15
KRAS	AKAP8	AKAP8	1|0|0	1	0.33	3	0|0|0	0	0	0	0	0	2.64	3.33	0.28
KRAS	AKAP9	AKAP9	1|0|1	2	0.67	3	0|0|0	0	0	0	0	0	2.64	6.67	0.28
KRAS	EIF2A	EIF2A	1|1|1	3	1	3	0|0|0	0	0	0	0	0	5.14	10	0.28
KRAS	ARHGAP17	ARHGAP17	1|2|2	5	1.67	3	0|0|0	0.67	1	0.67	1	0.67	5.14	16.67	0.05
KRAS	ARHGAP12	ARHGAP12	1|3|1	5	1.67	3	0|0|0	0.33	1	0.33	1	0.33	5.14	16.67	0.12
KRAS	YBX1	YBX1	3|4|5	12	4	3	5|1|4	0.08	0.19	0.08	0.19	0.08	-4.3	1.2	0.26
KRAS	ARHGAP18	ARHGAP18	0|1|0	1	0.33	3	0|0|0	0	0	0	0	0	2.64	3.33	0.28
KRAS	LGALS3	LGALS3	7|9|6	22	7.33	3	0|0|0	1	1	1	1	1	14.08	73.33	0
KRAS	CAPZB	CAPZB	5|4|8	17	5.67	3	0|0|0	1	1	1	1	1	10.76	56.67	0
KRAS	MRPL11	MRPL11	0|0|1	1	0.33	3	0|0|0	0	0	0	0	0	2.64	3.33	0.28
KRAS	RRP1B	RRP1B	7|1|5	13	4.33	3	1|0|1	0.67	1	0.67	1	0.67	2.21	6.5	0.03
KRAS	NAA30	NAA30	0|0|1	1	0.33	3	0|0|0	0	0	0	0	0	2.64	3.33	0.28
KRAS	HSP90B1	HSP90B1	11|13|14	38	12.67	3	5|1|6	0.99	1	0.99	1	0.99	3.47	3.17	0
KRAS	POLR1C	POLR1C	0|2|1	3	1	3	0|0|0	0.33	1	0.33	1	0.33	2.64	10	0.15
KRAS	MTA1	MTA1	1|0|1	2	0.67	3	0|0|0	0	0	0	0	0	2.64	6.67	0.28
KRAS	C1orf21	C1orf21	0|0|1	1	0.33	3	0|0|0	0	0	0	0	0	2.64	3.33	0.28
KRAS	TMEM132E	TMEM132E	3|4|3	10	3.33	3	0|0|0	1	1	1	1	1	9.02	33.33	0
KRAS	RAB3GAP2	RAB3GAP2	3|1|2	6	2	3	0|0|0	0.67	1	0.67	1	0.67	5.14	20	0.04
KRAS	STIP1	STIP1	7|7|5	19	6.33	3	0|0|0	1	1	1	1	1	12.44	63.33	0
KRAS	PEG10	PEG10	4|2|4	10	3.33	3	0|0|0	1	1	1	1	1	7.18	33.33	0
KRAS	HIP1R	HIP1R	6|5|7	18	6	3	0|0|0	1	1	1	1	1	12.44	60	0
KRAS	IFNGR1	IFNGR1	1|2|3	6	2	3	0|0|0	0.67	1	0.67	1	0.67	5.14	20	0.04
KRAS	WDR41	WDR41	4|2|3	9	3	3	0|0|0	1	1	1	1	1	7.18	30	0
KRAS	RCN1	RCN1	2|2|1	5	1.67	3	3|0|2	0.36	0.55	0.36	0.55	0.36	-1.37	1	0.1
KRAS	WDR47	WDR47	3|0|0	3	1	3	0|0|0	0.33	1	0.33	1	0.33	2.64	10	0.12
KRAS	CETN2	CETN2	1|1|2	4	1.33	3	0|0|0	0.33	1	0.33	1	0.33	5.14	13.33	0.15
KRAS	UACA	UACA	10|9|10	29	9.67	3	0|0|0	1	1	1	1	1	18.83	96.67	0
KRAS	AHSA1	AHSA1	1|0|0	1	0.33	3	0|0|0	0	0	0	0	0	2.64	3.33	0.28
KRAS	H3F3B	H3F3B	4|5|5	14	4.67	3	5|3|4	0.02	0.02	0.02	0.02	0.02	-5.22	1.17	0.26
KRAS	MRI1	MRI1	3|1|2	6	2	3	1|0|0	0.66	1	0.66	1	0.66	3.23	6	0.08
KRAS	GTF2I	GTF2I	1|2|2	5	1.67	3	0|0|0	0.67	1	0.67	1	0.67	5.14	16.67	0.05
KRAS	MAPK1IP1L	MAPK1IP1L	0|0|1	1	0.33	3	0|0|1	0	0	0	0	0	1.83	1	0.28
KRAS	DST	DST	5|8|6	19	6.33	3	0|0|0	1	1	1	1	1	12.44	63.33	0
KRAS	UCK2	UCK2	4|4|4	12	4	3	2|0|0	1	1	1	1	1	5.48	6	0
KRAS	SENP3	SENP3	0|0|1	1	0.33	3	0|0|0	0	0	0	0	0	2.64	3.33	0.28
KRAS	DSP	DSP	59|55|62	176	58.67	3	16|45|62	0	0	0	0	0	-62.2	1.43	0.28
KRAS	ASAP1	ASAP1	2|1|2	5	1.67	3	0|0|0	0.67	1	0.67	1	0.67	5.14	16.67	0.05
KRAS	GLMN	GLMN	1|0|0	1	0.33	3	0|0|0	0	0	0	0	0	2.64	3.33	0.28
KRAS	ARPC4	ARPC4	2|1|1	4	1.33	3	0|0|0	0.33	1	0.33	1	0.33	5.14	13.33	0.15
KRAS	TYRO3	TYRO3	1|1|1	3	1	3	0|0|0	0	0	0	0	0	5.14	10	0.28
KRAS	PDAP1	PDAP1	1|0|2	3	1	3	1|0|0	0.33	0.99	0.33	0.99	0.33	1.83	3	0.24
KRAS	GSTO1	GSTO1	1|3|1	5	1.67	3	0|0|1	0.33	1	0.33	1	0.33	3.23	5	0.15
KRAS	DNAJC8	DNAJC8	0|1|0	1	0.33	3	0|0|0	0	0	0	0	0	2.64	3.33	0.28
KRAS	DNAJC9	DNAJC9	2|1|1	4	1.33	3	0|0|0	0.33	1	0.33	1	0.33	5.14	13.33	0.15
KRAS	CAMSAP2	CAMSAP2	0|0|1	1	0.33	3	0|0|0	0	0	0	0	0	2.64	3.33	0.28
KRAS	CAMSAP3	CAMSAP3	4|1|4	9	3	3	0|0|0	0.67	1	0.67	1	0.67	5.14	30	0.01
KRAS	DNAJC6	DNAJC6	1|0|1	2	0.67	3	0|0|0	0	0	0	0	0	2.64	6.67	0.28
KRAS	DNAJC7	DNAJC7	3|4|3	10	3.33	3	0|0|0	1	1	1	1	1	9.02	33.33	0
KRAS	MAGOHB	MAGOHB	0|1|0	1	0.33	3	0|0|0	0	0	0	0	0	2.64	3.33	0.28
KRAS	DNAJC1	DNAJC1	1|0|0	1	0.33	3	0|0|0	0	0	0	0	0	2.64	3.33	0.28
KRAS	RING1	RING1	1|0|1	2	0.67	3	1|0|0	0	0	0	0	0	1.83	2	0.28
KRAS	SELENBP1	SELENBP1	0|1|0	1	0.33	3	0|0|0	0	0	0	0	0	2.64	3.33	0.28
KRAS	TTC37	TTC37	5|2|3	10	3.33	3	0|0|0	1	1	1	1	1	7.18	33.33	0
KRAS	RRP12	RRP12	11|5|8	24	8	3	4|3|3	0.71	1	0.71	1	0.71	-1.44	2.4	0.01
KRAS	GFPT1	GFPT1	13|9|11	33	11	3	1|0|0	1	1	1	1	1	24.83	33	0
KRAS	CRTAP	CRTAP	2|3|2	7	2.33	3	0|0|0	1	1	1	1	1	7.18	23.33	0
KRAS	MPP1	MPP1	3|3|2	8	2.67	3	0|0|0	1	1	1	1	1	7.18	26.67	0
KRAS	DCUN1D5	DCUN1D5	1|1|1	3	1	3	0|0|0	0	0	0	0	0	5.14	10	0.28
KRAS	SPECC1L-ADORA2A	SPECC1L;SPECC1L-ADORA2A	1|0|0	1	0.33	3	0|0|0	0	0	0	0	0	2.64	3.33	0.28
KRAS	ACP1	ACP1	2|2|1	5	1.67	3	1|0|0	0.66	0.99	0.66	0.99	0.66	3.23	5	0.08
KRAS	RALBP1	RALBP1	0|2|2	4	1.33	3	0|0|0	0.67	1	0.67	1	0.67	2.64	13.33	0.05
KRAS	POLR2B	POLR2B	9|5|6	20	6.67	3	0|0|0	1	1	1	1	1	12.44	66.67	0
KRAS	RAP1B	RAP1B	1|1|0	2	0.67	3	0|0|0	0	0	0	0	0	2.64	6.67	0.28
KRAS	RAP1A	RAP1A	5|5|3	13	4.33	3	1|1|1	0.99	1	0.99	1	0.99	3.78	4.33	0
KRAS	PRKDC	PRKDC	62|61|74	197	65.67	3	30|16|13	0.93	1	0.93	1	0.93	1.88	3.34	0
KRAS	MKRN2	MKRN2	2|2|2	6	2	3	0|0|0	1	1	1	1	1	7.18	20	0
KRAS	EML4	EML4	1|0|3	4	1.33	3	0|0|0	0.33	1	0.33	1	0.33	2.64	13.33	0.12
KRAS	POLR2L	POLR2L	1|1|1	3	1	3	0|0|0	0	0	0	0	0	5.14	10	0.28
KRAS	GLS	GLS	3|0|1	4	1.33	3	2|0|0	0.33	0.99	0.33	0.99	0.33	0.47	2	0.24
KRAS	CDIPT	CDIPT	0|0|1	1	0.33	3	1|0|0	0	0	0	0	0	1.83	1	0.28
KRAS	TIPRL	TIPRL	1|1|1	3	1	3	0|0|0	0	0	0	0	0	5.14	10	0.28
KRAS	ITPRIP	ITPRIP	1|0|0	1	0.33	3	0|0|0	0	0	0	0	0	2.64	3.33	0.28
KRAS	SPCS2	SPCS2	3|1|3	7	2.33	3	0|0|0	0.67	1	0.67	1	0.67	5.14	23.33	0.02
KRAS	FAM91A1	FAM91A1	1|1|0	2	0.67	3	0|0|0	0	0	0	0	0	2.64	6.67	0.28
KRAS	NR2F1	NR2F1	1|0|2	3	1	3	0|0|0	0.33	1	0.33	1	0.33	2.64	10	0.15
KRAS	ACAT1	ACAT1	2|3|2	7	2.33	3	1|0|0	1	1	1	1	1	5.03	7	0
KRAS	ACAT2	ACAT2	1|0|0	1	0.33	3	1|0|0	0	0	0	0	0	1.83	1	0.28
KRAS	F11R	F11R	5|3|5	13	4.33	3	0|0|0	1	1	1	1	1	9.02	43.33	0
KRAS	IKBKB	IKBKB	1|1|1	3	1	3	0|0|0	0	0	0	0	0	5.14	10	0.28
KRAS	HMGB2	HMGB2	0|2|1	3	1	3	0|0|0	0.33	1	0.33	1	0.33	2.64	10	0.15
KRAS	RIMS4	RIMS4	1|0|1	2	0.67	3	0|0|0	0	0	0	0	0	2.64	6.67	0.28
KRAS	LIMD1	LIMD1	2|3|2	7	2.33	3	0|0|0	1	1	1	1	1	7.18	23.33	0
KRAS	BSG	BSG	2|2|1	5	1.67	3	0|1|0	0.66	0.99	0.66	0.99	0.66	3.23	5	0.08
KRAS	KIF21A	KIF21A	0|0|1	1	0.33	3	0|0|0	0	0	0	0	0	2.64	3.33	0.28
KRAS	PEX1	PEX1	0|1|0	1	0.33	3	0|0|0	0	0	0	0	0	2.64	3.33	0.28
KRAS	RIF1	RIF1	2|2|3	7	2.33	3	0|0|0	1	1	1	1	1	7.18	23.33	0
KRAS	CEP44	CEP44	1|1|0	2	0.67	3	0|0|0	0	0	0	0	0	2.64	6.67	0.28
KRAS	MCAM	MCAM	2|2|3	7	2.33	3	0|0|0	1	1	1	1	1	7.18	23.33	0
KRAS	FRMPD4	FRMPD4	2|1|1	4	1.33	3	0|0|0	0.33	1	0.33	1	0.33	5.14	13.33	0.15
KRAS	LDLR	LDLR	0|0|1	1	0.33	3	0|0|0	0	0	0	0	0	2.64	3.33	0.28
KRAS	SLC27A4	SLC27A4	1|2|2	5	1.67	3	0|0|0	0.67	1	0.67	1	0.67	5.14	16.67	0.05
KRAS	CAPZA2	CAPZA2	5|3|2	10	3.33	3	1|0|0	1	1	1	1	1	5.03	10	0
KRAS	CAPZA1	CAPZA1	8|9|8	25	8.33	3	0|0|1	1	1	1	1	1	21.53	25	0
KRAS	ZNF638	ZNF638	2|1|0	3	1	3	0|0|0	0.33	1	0.33	1	0.33	2.64	10	0.15
KRAS	SLC17A8	SLC17A8	1|0|1	2	0.67	3	0|0|0	0	0	0	0	0	2.64	6.67	0.28
KRAS	GEMIN2	GEMIN2	4|0|3	7	2.33	3	0|0|0	0.67	1	0.67	1	0.67	2.64	23.33	0.02
KRAS	PRRC1	PRRC1	1|1|0	2	0.67	3	0|0|0	0	0	0	0	0	2.64	6.67	0.28
KRAS	TBCE	TBCE	3|1|2	6	2	3	0|0|0	0.67	1	0.67	1	0.67	5.14	20	0.04
KRAS	TBCD	TBCD	1|0|0	1	0.33	3	0|0|0	0	0	0	0	0	2.64	3.33	0.28
KRAS	GEMIN6	GEMIN6	1|0|0	1	0.33	3	0|0|0	0	0	0	0	0	2.64	3.33	0.28
KRAS	TBCB	TBCB	6|7|9	22	7.33	3	0|0|0	1	1	1	1	1	14.08	73.33	0
KRAS	TBCA	TBCA	4|4|5	13	4.33	3	0|0|2	1	1	1	1	1	5.48	6.5	0
KRAS	LMO7	LMO7	2|2|3	7	2.33	3	0|0|0	1	1	1	1	1	7.18	23.33	0
KRAS	ME2	ME2	1|1|1	3	1	3	0|0|0	0	0	0	0	0	5.14	10	0.28
KRAS	HSPE1	HSPE1	5|7|3	15	5	3	4|3|4	0.2	0.54	0.2	0.54	0.2	-5.51	1.36	0.25
KRAS	PBRM1	PBRM1	1|0|0	1	0.33	3	0|0|0	0	0	0	0	0	2.64	3.33	0.28
KRAS	CDK5RAP2	CDK5RAP2	1|0|0	1	0.33	3	0|0|0	0	0	0	0	0	2.64	3.33	0.28
KRAS	SARS	SARS	1|1|1	3	1	3	0|0|0	0	0	0	0	0	5.14	10	0.28
KRAS	PRKD2	PRKD2	1|1|0	2	0.67	3	0|0|0	0	0	0	0	0	2.64	6.67	0.28
KRAS	WDR81	WDR81	1|1|1	3	1	3	0|0|0	0	0	0	0	0	5.14	10	0.28
KRAS	CTTN	CTTN	68|1|1	70	23.33	3	1|1|0	0.33	1	0.33	1	0.33	2.21	35	0.11
KRAS	ITCH	ITCH	5|2|3	10	3.33	3	0|0|0	1	1	1	1	1	7.18	33.33	0
KRAS	EIF4G2	EIF4G2	2|3|6	11	3.67	3	3|0|0	0.98	1	0.98	1	0.98	2.97	3.67	0
KRAS	DHFR	DHFR	1|2|3	6	2	3	0|0|0	0.67	1	0.67	1	0.67	5.14	20	0.04
KRAS	ERC1	ERC1	4|4|8	16	5.33	3	0|0|0	1	1	1	1	1	10.76	53.33	0
KRAS	CHMP4B	CHMP4B	2|1|1	4	1.33	3	1|0|1	0.32	0.97	0.32	0.97	0.32	2.21	2	0.24
KRAS	WRNIP1	WRNIP1	1|1|2	4	1.33	3	0|0|0	0.33	1	0.33	1	0.33	5.14	13.33	0.15
KRAS	PLCG1	PLCG1	8|3|9	20	6.67	3	0|0|0	1	1	1	1	1	9.02	66.67	0
KRAS	EPS8	EPS8	16|26|25	67	22.33	3	0|0|0	1	1	1	1	1	29.45	223.33	0
KRAS	LARS2	LARS2	0|0|1	1	0.33	3	0|0|0	0	0	0	0	0	2.64	3.33	0.28
KRAS	ERH	ERH	0|1|0	1	0.33	3	1|0|1	0	0	0	0	0	0.6	0.5	0.28
KRAS	EIF2S3	EIF2S3	4|4|8	16	5.33	3	2|4|2	0.58	0.99	0.58	0.99	0.58	-0.53	2	0.09
KRAS	EIF2S2	EIF2S2	0|0|4	4	1.33	3	0|0|1	0.33	1	0.33	1	0.33	1.83	4	0.12
KRAS	DDX17	DDX17	7|5|6	18	6	3	1|1|0	1	1	1	1	1	7.41	9	0
KRAS	PMPCB	PMPCB	1|2|1	4	1.33	3	1|0|0	0.33	0.99	0.33	0.99	0.33	3.23	4	0.24
KRAS	ZNF121	ZNF121	0|0|1	1	0.33	3	0|0|0	0	0	0	0	0	2.64	3.33	0.28
KRAS	TMEM55B	TMEM55B	1|1|2	4	1.33	3	0|0|0	0.33	1	0.33	1	0.33	5.14	13.33	0.15
KRAS	NEO1	NEO1	2|1|3	6	2	3	0|0|0	0.67	1	0.67	1	0.67	5.14	20	0.04
KRAS	PSMC1	PSMC1	6|3|5	14	4.67	3	1|0|0	1	1	1	1	1	7.22	14	0
KRAS	PSMC2	PSMC2	7|7|9	23	7.67	3	4|3|4	0.67	0.94	0.67	0.94	0.67	0.16	2.09	0.01
KRAS	PSMC3	PSMC3	5|4|5	14	4.67	3	0|0|0	1	1	1	1	1	10.76	46.67	0
KRAS	PSMC4	PSMC4	13|14|15	42	14	3	6|3|3	1	1	1	1	1	6.66	3.5	0
KRAS	PSMC5	PSMC5	8|8|7	23	7.67	3	2|2|2	1	1	1	1	1	5.54	3.83	0
KRAS	PSMC6	PSMC6	4|4|3	11	3.67	3	1|0|1	1	1	1	1	1	4.8	5.5	0
KRAS	EFR3B	EFR3B	5|1|2	8	2.67	3	0|0|0	0.67	1	0.67	1	0.67	5.14	26.67	0.03
KRAS	HEATR3	HEATR3	4|2|2	8	2.67	3	0|0|0	1	1	1	1	1	7.18	26.67	0
KRAS	HEATR1	HEATR1	1|0|0	1	0.33	3	0|0|0	0	0	0	0	0	2.64	3.33	0.28
KRAS	MDC1	MDC1	8|4|6	18	6	3	0|0|0	1	1	1	1	1	10.76	60	0
KRAS	KIF18B	KIF18B	1|1|1	3	1	3	0|0|0	0	0	0	0	0	5.14	10	0.28
KRAS	ASCC2	ASCC2	0|0|1	1	0.33	3	0|0|0	0	0	0	0	0	2.64	3.33	0.28
KRAS	TRIP12	TRIP12	2|3|4	9	3	3	0|0|0	1	1	1	1	1	7.18	30	0
KRAS	TRIP13	TRIP13	8|6|6	20	6.67	3	2|0|0	1	1	1	1	1	6.94	10	0
KRAS	SEC61B	SEC61B	1|2|1	4	1.33	3	2|0|0	0.33	0.98	0.33	0.98	0.33	2.51	2	0.24
KRAS	CPVL	CPVL	1|1|1	3	1	3	0|0|1	0	0	0	0	0	3.23	3	0.28
KRAS	LSM1	LSM1	1|2|2	5	1.67	3	0|0|0	0.67	1	0.67	1	0.67	5.14	16.67	0.05
KRAS	TFG	TFG	7|6|7	20	6.67	3	0|0|0	1	1	1	1	1	14.08	66.67	0
KRAS	HNRNPR	HNRNPR	3|1|2	6	2	3	1|0|0	0.66	1	0.66	1	0.66	3.23	6	0.08
KRAS	NUP35	NUP35	0|1|2	3	1	3	0|0|0	0.33	1	0.33	1	0.33	2.64	10	0.15
KRAS	MLK4	MLK4	2|1|1	4	1.33	3	0|0|0	0.33	1	0.33	1	0.33	5.14	13.33	0.15
KRAS	NCLN	NCLN	5|3|3	11	3.67	3	0|1|0	1	1	1	1	1	7.22	11	0
KRAS	PRR14L	PRR14L	0|1|1	2	0.67	3	0|0|0	0	0	0	0	0	2.64	6.67	0.28
KRAS	NCL	NCL	9|14|6	29	9.67	3	5|0|4	0.91	1	0.91	1	0.91	1.12	3.22	0
KRAS	SLC1A4	SLC1A4	1|1|1	3	1	3	0|0|0	0	0	0	0	0	5.14	10	0.28
KRAS	SLC1A5	SLC1A5	7|4|7	18	6	3	1|1|0	1	1	1	1	1	6.08	9	0
KRAS	CHERP	CHERP	3|2|1	6	2	3	1|1|1	0.63	0.98	0.63	0.98	0.63	1.01	2	0.09
KRAS	TGM1	TGM1	0|1|0	1	0.33	3	0|0|1	0	0	0	0	0	1.83	1	0.28
KRAS	MT-CO2	MT-CO2	3|3|3	9	3	3	2|0|2	0.93	0.93	0.93	0.93	0.93	2.64	2.25	0
KRAS	IDI1	IDI1	3|2|3	8	2.67	3	0|0|0	1	1	1	1	1	7.18	26.67	0
KRAS	IMPDH1	IMPDH1	1|0|2	3	1	3	0|0|0	0.33	1	0.33	1	0.33	2.64	10	0.15
KRAS	PPP2R1A	PPP2R1A	8|4|6	18	6	3	1|0|0	1	1	1	1	1	9.71	18	0
KRAS	LRRC40	LRRC40	9|7|4	20	6.67	3	0|0|0	1	1	1	1	1	10.76	66.67	0
KRAS	DCTPP1	DCTPP1	6|7|6	19	6.33	3	1|0|0	1	1	1	1	1	15.31	19	0
KRAS	ESYT2	ESYT2	2|1|5	8	2.67	3	1|0|0	0.66	1	0.66	1	0.66	3.23	8	0.08
KRAS	LRRC47	LRRC47	6|4|10	20	6.67	3	1|0|1	1	1	1	1	1	6.08	10	0
KRAS	GNL3	GNL3	6|3|5	14	4.67	3	4|1|2	0.72	0.96	0.72	0.96	0.72	-0.79	2	0.01
KRAS	EIF3I	EIF3I	1|1|2	4	1.33	3	1|0|2	0.31	0.92	0.31	0.92	0.31	1.01	1.33	0.25
KRAS	GNL1	GNL1	1|2|2	5	1.67	3	0|0|0	0.67	1	0.67	1	0.67	5.14	16.67	0.05
KRAS	EIF3K	EIF3K	3|2|3	8	2.67	3	0|0|0	1	1	1	1	1	7.18	26.67	0
KRAS	EIF3L	EIF3L	18|11|14	43	14.33	3	0|0|1	1	1	1	1	1	31.72	43	0
KRAS	EIF3M	EIF3M	1|1|1	3	1	3	0|0|0	0	0	0	0	0	5.14	10	0.28
KRAS	IARS2	IARS2	0|1|1	2	0.67	3	2|1|0	0	0	0	0	0	-0.4	0.67	0.28
KRAS	EIF3A	EIF3A	18|18|19	55	18.33	3	3|0|0	1	1	1	1	1	10.54	18.33	0
KRAS	EIF3B	EIF3B	11|7|11	29	9.67	3	1|1|1	1	1	1	1	1	8.56	9.67	0
KRAS	EIF3C	EIF3C	14|12|16	42	14	3	2|0|0	1	1	1	1	1	10.91	21	0
KRAS	EIF3D	EIF3D	8|3|11	22	7.33	3	1|0|0	1	1	1	1	1	7.22	22	0
KRAS	EIF3E	EIF3E	7|4|4	15	5	3	2|0|2	0.99	1	0.99	1	0.99	4.14	3.75	0
KRAS	EIF3F	EIF3F	3|2|2	7	2.33	3	0|0|0	1	1	1	1	1	7.18	23.33	0
KRAS	EIF3G	EIF3G	6|4|3	13	4.33	3	1|0|0	1	1	1	1	1	7.22	13	0
KRAS	RARS	RARS	12|14|20	46	15.33	3	4|1|1	1	1	1	1	1	9.36	7.67	0
KRAS	DYRK1A	DYRK1A	2|2|2	6	2	3	0|0|0	1	1	1	1	1	7.18	20	0
KRAS	FGFR1	FGFR1	1|0|0	1	0.33	3	0|0|0	0	0	0	0	0	2.64	3.33	0.28
KRAS	MTMR1	MTMR1	2|3|2	7	2.33	3	0|0|0	1	1	1	1	1	7.18	23.33	0
KRAS	CDKN2A	CDKN2A	2|4|3	9	3	3	0|0|0	1	1	1	1	1	7.18	30	0
KRAS	NOMO2	NOMO2	1|1|1	3	1	3	0|0|0	0	0	0	0	0	5.14	10	0.28
KRAS	BAZ1A	BAZ1A	2|0|2	4	1.33	3	0|0|0	0.67	1	0.67	1	0.67	2.64	13.33	0.05
KRAS	BAZ1B	BAZ1B	1|0|0	1	0.33	3	0|0|0	0	0	0	0	0	2.64	3.33	0.28
KRAS	PHGDH	PHGDH	18|15|16	49	16.33	3	8|6|6	0.85	0.99	0.85	0.99	0.85	0.7	2.45	0.01
KRAS	CNN1	CNN1	1|1|0	2	0.67	3	0|0|0	0	0	0	0	0	2.64	6.67	0.28
KRAS	WRAP73	WRAP73	1|1|1	3	1	3	0|0|0	0	0	0	0	0	5.14	10	0.28
KRAS	NTPCR	NTPCR	5|6|6	17	5.67	3	2|0|1	1	1	1	1	1	6.1	5.67	0
KRAS	COG1	COG1	0|0|1	1	0.33	3	0|0|0	0	0	0	0	0	2.64	3.33	0.28
KRAS	MTCH2	MTCH2	3|1|1	5	1.67	3	0|0|0	0.33	1	0.33	1	0.33	5.14	16.67	0.12
KRAS	PTGES3	PTGES3	4|4|4	12	4	3	0|0|0	1	1	1	1	1	10.76	40	0
KRAS	NME3	NME3	1|0|0	1	0.33	3	0|0|0	0	0	0	0	0	2.64	3.33	0.28
KRAS	CSTF2T	CSTF2T	2|0|0	2	0.67	3	0|0|0	0.33	1	0.33	1	0.33	2.64	6.67	0.15
KRAS	ECHS1	ECHS1	1|2|1	4	1.33	3	2|0|1	0.31	0.92	0.31	0.92	0.31	1.01	1.33	0.25
KRAS	LARP4B	LARP4B	7|4|7	18	6	3	0|0|0	1	1	1	1	1	10.76	60	0
KRAS	TIAL1	TIAL1	0|1|3	4	1.33	3	0|0|0	0.33	1	0.33	1	0.33	2.64	13.33	0.12
KRAS	ATP5O	ATP5O	1|0|1	2	0.67	3	1|1|0	0	0	0	0	0	0.6	1	0.28
KRAS	NFATC1	NFATC1	1|0|0	1	0.33	3	0|0|0	0	0	0	0	0	2.64	3.33	0.28
KRAS	MESDC2	MESDC2	0|1|0	1	0.33	3	0|0|0	0	0	0	0	0	2.64	3.33	0.28
KRAS	RPL37A	RPL37A	4|4|4	12	4	3	3|2|2	0.65	0.65	0.65	0.65	0.65	0.62	1.71	0.09
KRAS	FUBP3	FUBP3	2|4|5	11	3.67	3	1|0|0	1	1	1	1	1	5.03	11	0
KRAS	NAT14	NAT14	0|1|1	2	0.67	3	0|0|0	0	0	0	0	0	2.64	6.67	0.28
KRAS	FUBP1	FUBP1	0|3|0	3	1	3	0|0|1	0.33	1	0.33	1	0.33	1.83	3	0.15
KRAS	NCSTN	NCSTN	5|5|3	13	4.33	3	0|0|0	1	1	1	1	1	9.02	43.33	0
KRAS	KATNA1	KATNA1	2|0|1	3	1	3	0|0|0	0.33	1	0.33	1	0.33	2.64	10	0.15
KRAS	VANGL1	VANGL1	8|7|10	25	8.33	3	1|1|0	1	1	1	1	1	10.15	12.5	0
KRAS	CCAR2	CCAR2	3|3|5	11	3.67	3	4|2|2	0.32	0.7	0.32	0.7	0.32	-1.96	1.38	0.25
KRAS	MTDH	MTDH	3|5|5	13	4.33	3	0|0|0	1	1	1	1	1	9.02	43.33	0
KRAS	EXOSC6	EXOSC6	1|1|1	3	1	3	0|0|0	0	0	0	0	0	5.14	10	0.28
KRAS	AP2B1	AP2B1	4|0|4	8	2.67	3	0|0|0	0.67	1	0.67	1	0.67	2.64	26.67	0.01
KRAS	HDGFRP2	HDGFRP2	0|0|3	3	1	3	0|0|0	0.33	1	0.33	1	0.33	2.64	10	0.12
KRAS	SOGA1	SOGA1	7|0|0	7	2.33	3	0|0|0	0.33	1	0.33	1	0.33	2.64	23.33	0.11
KRAS	KPNA4	KPNA4	0|1|1	2	0.67	3	0|0|0	0	0	0	0	0	2.64	6.67	0.28
KRAS	ZC3H18	ZC3H18	1|1|1	3	1	3	0|0|0	0	0	0	0	0	5.14	10	0.28
KRAS	COA4	COA4	0|1|0	1	0.33	3	0|0|0	0	0	0	0	0	2.64	3.33	0.28
KRAS	TUBD1	TUBD1	1|0|1	2	0.67	3	0|0|0	0	0	0	0	0	2.64	6.67	0.28
KRAS	RRBP1	RRBP1	0|0|3	3	1	3	0|0|0	0.33	1	0.33	1	0.33	2.64	10	0.12
KRAS	GNAI1	GNAI1	1|1|1	3	1	3	0|0|0	0	0	0	0	0	5.14	10	0.28
KRAS	PPP1R14B	PPP1R14B	0|1|1	2	0.67	3	0|0|0	0	0	0	0	0	2.64	6.67	0.28
KRAS	TBC1D24	TBC1D24	0|0|1	1	0.33	3	0|0|0	0	0	0	0	0	2.64	3.33	0.28
KRAS	FARP2	FARP2	9|6|6	21	7	3	0|0|0	1	1	1	1	1	14.08	70	0
KRAS	FARP1	FARP1	5|3|2	10	3.33	3	0|0|0	1	1	1	1	1	7.18	33.33	0
KRAS	ABHD15	ABHD15	0|0|1	1	0.33	3	0|0|0	0	0	0	0	0	2.64	3.33	0.28
KRAS	COPB1	COPB1	4|6|7	17	5.67	3	0|0|1	1	1	1	1	1	9.71	17	0
KRAS	ICMT	ICMT	1|1|0	2	0.67	3	0|0|0	0	0	0	0	0	2.64	6.67	0.28
KRAS	SEP11	2011-09-01	0|1|1	2	0.67	3	0|0|0	0	0	0	0	0	2.64	6.67	0.28
KRAS	SRRT	SRRT	1|2|1	4	1.33	3	0|0|0	0.33	1	0.33	1	0.33	5.14	13.33	0.15
KRAS	ATP6V0A1	ATP6V0A1	0|1|0	1	0.33	3	0|0|0	0	0	0	0	0	2.64	3.33	0.28
KRAS	MRPS34	MRPS34	1|2|3	6	2	3	0|0|0	0.67	1	0.67	1	0.67	5.14	20	0.04
KRAS	VPS53	VPS53	1|1|1	3	1	3	0|0|0	0	0	0	0	0	5.14	10	0.28
KRAS	VPS52	VPS52	1|0|0	1	0.33	3	0|0|0	0	0	0	0	0	2.64	3.33	0.28
KRAS	PCDH19	PCDH19	5|2|1	8	2.67	3	0|0|0	0.67	1	0.67	1	0.67	5.14	26.67	0.03
KRAS	RALB	RALB	1|2|1	4	1.33	3	0|0|0	0.33	1	0.33	1	0.33	5.14	13.33	0.15
KRAS	CDKAL1	CDKAL1	1|1|0	2	0.67	3	0|0|0	0	0	0	0	0	2.64	6.67	0.28
KRAS	CALCOCO1	CALCOCO1	1|0|0	1	0.33	3	0|0|0	0	0	0	0	0	2.64	3.33	0.28
KRAS	TBC1D4	TBC1D4	7|4|2	13	4.33	3	0|0|0	1	1	1	1	1	7.18	43.33	0
KRAS	STXBP1	STXBP1	3|4|3	10	3.33	3	0|0|0	1	1	1	1	1	9.02	33.33	0
KRAS	SMPD4	SMPD4	2|0|0	2	0.67	3	0|0|0	0.33	1	0.33	1	0.33	2.64	6.67	0.15
KRAS	STXBP3	STXBP3	4|3|4	11	3.67	3	0|0|0	1	1	1	1	1	9.02	36.67	0
KRAS	STXBP2	STXBP2	0|1|0	1	0.33	3	0|0|0	0	0	0	0	0	2.64	3.33	0.28
KRAS	STXBP4	STXBP4	4|2|1	7	2.33	3	0|0|0	0.67	1	0.67	1	0.67	5.14	23.33	0.03
KRAS	HNRNPL	HNRNPL	2|2|1	5	1.67	3	0|0|0	0.67	1	0.67	1	0.67	5.14	16.67	0.05
KRAS	BRIP1	BRIP1	1|1|0	2	0.67	3	0|0|0	0	0	0	0	0	2.64	6.67	0.28
KRAS	INF2	INF2	7|4|6	17	5.67	3	0|0|0	1	1	1	1	1	10.76	56.67	0
KRAS	UPF2	UPF2	0|0|1	1	0.33	3	0|0|0	0	0	0	0	0	2.64	3.33	0.28
KRAS	SET	SET	3|4|1	8	2.67	3	1|0|1	0.66	1	0.66	1	0.66	2.21	4	0.08
KRAS	SKP2	SKP2	2|0|1	3	1	3	1|0|0	0.33	0.99	0.33	0.99	0.33	1.83	3	0.24
KRAS	SKP1	SKP1	1|3|1	5	1.67	3	0|0|0	0.33	1	0.33	1	0.33	5.14	16.67	0.12
KRAS	DNAJB1	DNAJB1	0|1|1	2	0.67	3	0|1|0	0	0	0	0	0	1.83	2	0.28
KRAS	NOC2L	NOC2L	2|4|3	9	3	3	0|0|0	1	1	1	1	1	7.18	30	0
KRAS	VKORC1	VKORC1	0|1|0	1	0.33	3	0|1|0	0	0	0	0	0	1.83	1	0.28
KRAS	DNAJB6	DNAJB6	0|0|1	1	0.33	3	0|0|0	0	0	0	0	0	2.64	3.33	0.28
KRAS	TTC28	TTC28	2|0|2	4	1.33	3	0|0|0	0.67	1	0.67	1	0.67	2.64	13.33	0.05
KRAS	HNRNPAB	HNRNPAB	2|1|2	5	1.67	3	0|0|0	0.67	1	0.67	1	0.67	5.14	16.67	0.05
KRAS	SUGP2	SUGP2	3|0|0	3	1	3	0|0|0	0.33	1	0.33	1	0.33	2.64	10	0.12
KRAS	FANCI	FANCI	3|3|0	6	2	3	0|0|0	0.67	1	0.67	1	0.67	2.64	20	0.02
KRAS	KDELC2	KDELC2	0|1|0	1	0.33	3	0|0|0	0	0	0	0	0	2.64	3.33	0.28
KRAS	HNRNPA3	HNRNPA3	1|3|1	5	1.67	3	1|1|1	0.33	0.98	0.33	0.98	0.33	1.01	1.67	0.24
KRAS	HNRNPA0	HNRNPA0	3|3|2	8	2.67	3	4|1|3	0.08	0.12	0.08	0.12	0.08	-3.45	1	0.26
KRAS	HNRNPA1	HNRNPA1	12|12|9	33	11	3	9|5|5	0.07	0.11	0.07	0.11	0.07	-6.24	1.74	0.26
KRAS	U2SURP	U2SURP	2|1|3	6	2	3	1|0|0	0.66	1	0.66	1	0.66	3.23	6	0.08
KRAS	CARM1	CARM1	8|7|4	19	6.33	3	0|0|0	1	1	1	1	1	10.76	63.33	0
KRAS	ENO1	ENO1	24|30|34	88	29.33	3	15|7|14	0.56	0.99	0.56	0.99	0.56	-5.91	2.44	0.1
KRAS	SNW1	SNW1	1|1|1	3	1	3	0|0|0	0	0	0	0	0	5.14	10	0.28
KRAS	CLU	CLU	1|1|1	3	1	3	0|0|0	0	0	0	0	0	5.14	10	0.28
KRAS	EPB41	EPB41	10|8|12	30	10	3	0|0|0	1	1	1	1	1	17.27	100	0
KRAS	TAOK1	TAOK1	1|4|5	10	3.33	3	0|0|0	0.67	1	0.67	1	0.67	5.14	33.33	0.01
KRAS	TAOK2	TAOK2	7|7|9	23	7.67	3	0|0|0	1	1	1	1	1	15.68	76.67	0
KRAS	TAOK3	TAOK3	1|1|1	3	1	3	0|0|0	0	0	0	0	0	5.14	10	0.28
KRAS	KNSTRN	KNSTRN	2|1|0	3	1	3	0|0|0	0.33	1	0.33	1	0.33	2.64	10	0.15
KRAS	LLGL2	LLGL2	1|1|1	3	1	3	0|0|0	0	0	0	0	0	5.14	10	0.28
KRAS	LRRFIP1	LRRFIP1	4|2|2	8	2.67	3	0|0|0	1	1	1	1	1	7.18	26.67	0
KRAS	FAM65A	FAM65A	5|3|3	11	3.67	3	0|0|0	1	1	1	1	1	9.02	36.67	0
KRAS	LLGL1	LLGL1	21|20|24	65	21.67	3	0|0|0	1	1	1	1	1	35.37	216.67	0
KRAS	IRS4	IRS4	59|50|54	163	54.33	3	12|5|4	1	1	1	1	1	15.6	7.76	0
KRAS	SKIV2L2	SKIV2L2	5|0|2	7	2.33	3	0|0|0	0.67	1	0.67	1	0.67	2.64	23.33	0.03
KRAS	IRS2	IRS2	5|2|1	8	2.67	3	0|0|0	0.67	1	0.67	1	0.67	5.14	26.67	0.03
KRAS	HNRNPH2	HNRNPH2	0|0|1	1	0.33	3	0|0|0	0	0	0	0	0	2.64	3.33	0.28
KRAS	CDK1	CDK1	16|14|16	46	15.33	3	7|5|5	0.97	0.99	0.97	0.99	0.97	2.67	2.71	0
KRAS	CDK2	CDK2	4|3|3	10	3.33	3	1|0|0	1	1	1	1	1	7.22	10	0
KRAS	CDK4	CDK4	5|3|2	10	3.33	3	0|0|0	1	1	1	1	1	7.18	33.33	0
KRAS	CDK5	CDK5	4|2|2	8	2.67	3	0|0|0	1	1	1	1	1	7.18	26.67	0
KRAS	CDK6	CDK6	0|1|0	1	0.33	3	0|0|0	0	0	0	0	0	2.64	3.33	0.28
KRAS	RAB29	RAB29	1|0|0	1	0.33	3	0|0|0	0	0	0	0	0	2.64	3.33	0.28
KRAS	COBL	COBL	0|3|5	8	2.67	3	0|0|0	0.67	1	0.67	1	0.67	2.64	26.67	0.02
KRAS	ANKFY1	ANKFY1	2|1|3	6	2	3	0|0|0	0.67	1	0.67	1	0.67	5.14	20	0.04
KRAS	PTK2	PTK2	5|2|6	13	4.33	3	0|0|0	1	1	1	1	1	7.18	43.33	0
KRAS	PTK7	PTK7	2|0|0	2	0.67	3	0|0|0	0.33	1	0.33	1	0.33	2.64	6.67	0.15
KRAS	RAP2C	RAP2C	1|1|1	3	1	3	1|0|0	0	0	0	0	0	3.23	3	0.28
KRAS	PHB2	PHB2	11|10|10	31	10.33	3	10|6|7	0	0	0	0	0	-9.47	1.35	0.27
KRAS	SF3B4	SF3B4	0|0|1	1	0.33	3	1|0|0	0	0	0	0	0	1.83	1	0.28
KRAS	MSH2	MSH2	11|13|11	35	11.67	3	1|1|0	1	1	1	1	1	15.8	17.5	0
KRAS	NENF	NENF	2|1|1	4	1.33	3	3|2|2	0	0	0	0	0	-3.83	0.57	0.28
KRAS	SF3B1	SF3B1	3|1|1	5	1.67	3	1|0|0	0.33	1	0.33	1	0.33	3.23	5	0.15
KRAS	PRKAA2	PRKAA2	2|1|2	5	1.67	3	0|0|0	0.67	1	0.67	1	0.67	5.14	16.67	0.05
KRAS	SF3B3	SF3B3	1|5|4	10	3.33	3	1|0|2	0.66	1	0.66	1	0.66	1.01	3.33	0.08
KRAS	SPECC1	SPECC1	0|1|0	1	0.33	3	0|0|0	0	0	0	0	0	2.64	3.33	0.28
KRAS	DAGLB	DAGLB	1|0|0	1	0.33	3	0|0|0	0	0	0	0	0	2.64	3.33	0.28
KRAS	SORBS1	SORBS1	2|7|6	15	5	3	0|0|0	1	1	1	1	1	7.18	50	0
KRAS	SORBS2	SORBS2	0|1|0	1	0.33	3	0|0|0	0	0	0	0	0	2.64	3.33	0.28
KRAS	SEMA6A	SEMA6A	0|1|2	3	1	3	0|0|0	0.33	1	0.33	1	0.33	2.64	10	0.15
KRAS	ARPC1A	ARPC1A	1|0|0	1	0.33	3	0|0|0	0	0	0	0	0	2.64	3.33	0.28
KRAS	ELAC2	ELAC2	1|0|1	2	0.67	3	0|0|0	0	0	0	0	0	2.64	6.67	0.28
KRAS	ADCK4	ADCK4	0|0|2	2	0.67	3	0|0|0	0.33	1	0.33	1	0.33	2.64	6.67	0.15
KRAS	ADCK3	ADCK3	2|2|3	7	2.33	3	1|1|0	0.98	0.99	0.98	0.99	0.98	3.59	3.5	0
KRAS	DNAJC16	DNAJC16	0|0|1	1	0.33	3	0|0|0	0	0	0	0	0	2.64	3.33	0.28
KRAS	HSPD1	HSPD1	17|24|18	59	19.67	3	19|6|11	0	0	0	0	0	-14.51	1.64	0.27
KRAS	NARFL	NARFL	1|1|1	3	1	3	0|0|0	0	0	0	0	0	5.14	10	0.28
KRAS	MTX1	MTX1	0|1|0	1	0.33	3	0|0|0	0	0	0	0	0	2.64	3.33	0.28
KRAS	ARHGDIA	ARHGDIA	6|3|6	15	5	3	5|0|4	0.5	0.75	0.5	0.75	0.5	-2.82	1.67	0.1
KRAS	FAR1	FAR1	2|3|4	9	3	3	0|0|0	1	1	1	1	1	7.18	30	0
KRAS	EPRS	EPRS	24|19|30	73	24.33	3	5|3|3	1	1	1	1	1	14.19	6.64	0
KRAS	NFXL1	NFXL1	0|1|1	2	0.67	3	0|0|0	0	0	0	0	0	2.64	6.67	0.28
KRAS	PACSIN3	PACSIN3	2|1|0	3	1	3	0|0|0	0.33	1	0.33	1	0.33	2.64	10	0.15
KRAS	FEM1A	FEM1A	1|0|1	2	0.67	3	0|0|0	0	0	0	0	0	2.64	6.67	0.28
KRAS	PRKCI	PRKCI	7|4|4	15	5	3	0|0|0	1	1	1	1	1	10.76	50	0
KRAS	PRKCH	PRKCH	1|1|1	3	1	3	0|0|0	0	0	0	0	0	5.14	10	0.28
KRAS	COPA	COPA	14|18|21	53	17.67	3	4|1|1	1	1	1	1	1	11.05	8.83	0
KRAS	COPE	COPE	4|1|3	8	2.67	3	1|0|0	0.67	1	0.67	1	0.67	3.23	8	0.04
KRAS	PRKCA	PRKCA	1|0|1	2	0.67	3	0|0|0	0	0	0	0	0	2.64	6.67	0.28
KRAS	TANC1	TANC1	2|3|1	6	2	3	0|0|0	0.67	1	0.67	1	0.67	5.14	20	0.04
KRAS	PRKCD	PRKCD	0|0|1	1	0.33	3	0|0|0	0	0	0	0	0	2.64	3.33	0.28
KRAS	TANC2	TANC2	4|2|4	10	3.33	3	0|0|0	1	1	1	1	1	7.18	33.33	0
KRAS	PRKCZ	PRKCZ	0|1|1	2	0.67	3	0|0|0	0	0	0	0	0	2.64	6.67	0.28
KRAS	LMAN1	LMAN1	1|0|0	1	0.33	3	2|1|1	0	0	0	0	0	-1.89	0.25	0.28
KRAS	KBTBD11	KBTBD11	0|1|0	1	0.33	3	0|0|0	0	0	0	0	0	2.64	3.33	0.28
KRAS	LMAN2	LMAN2	3|1|2	6	2	3	1|1|1	0.63	0.98	0.63	0.98	0.63	1.01	2	0.09
KRAS	SCML2	SCML2	1|0|0	1	0.33	3	0|0|0	0	0	0	0	0	2.64	3.33	0.28
KRAS	LMNA	LMNA	1|2|1	4	1.33	3	2|0|3	0.18	0.55	0.18	0.55	0.18	-1.37	0.8	0.26
KRAS	SCML1	SCML1	1|0|0	1	0.33	3	0|0|0	0	0	0	0	0	2.64	3.33	0.28
KRAS	AGTPBP1	AGTPBP1	2|4|4	10	3.33	3	1|0|0	1	1	1	1	1	5.03	10	0
KRAS	PM20D2	PM20D2	2|3|2	7	2.33	3	0|0|0	1	1	1	1	1	7.18	23.33	0
KRAS	SEC11A	SEC11A	1|0|1	2	0.67	3	0|0|0	0	0	0	0	0	2.64	6.67	0.28
KRAS	DDX21	DDX21	5|5|7	17	5.67	3	2|0|1	1	1	1	1	1	6.1	5.67	0
KRAS	DDX20	DDX20	7|3|6	16	5.33	3	1|0|0	1	1	1	1	1	7.22	16	0
KRAS	ITPR1	ITPR1	0|0|1	1	0.33	3	0|0|0	0	0	0	0	0	2.64	3.33	0.28
KRAS	DDX24	DDX24	1|1|2	4	1.33	3	0|0|0	0.33	1	0.33	1	0.33	5.14	13.33	0.15
KRAS	GULP1	GULP1	2|0|1	3	1	3	0|0|0	0.33	1	0.33	1	0.33	2.64	10	0.15
KRAS	DDX28	DDX28	2|1|3	6	2	3	0|0|0	0.67	1	0.67	1	0.67	5.14	20	0.04
KRAS	SCRIB	SCRIB	1|1|1	3	1	3	0|0|0	0	0	0	0	0	5.14	10	0.28
KRAS	SAE1	SAE1	4|7|3	14	4.67	3	0|0|1	1	1	1	1	1	7.22	14	0
KRAS	TWISTNB	TWISTNB	0|0|1	1	0.33	3	0|0|0	0	0	0	0	0	2.64	3.33	0.28
KRAS	UNC13B	UNC13B	1|0|0	1	0.33	3	0|0|0	0	0	0	0	0	2.64	3.33	0.28
KRAS	BAG5	BAG5	0|0|1	1	0.33	3	0|0|0	0	0	0	0	0	2.64	3.33	0.28
KRAS	FLVCR1	FLVCR1	2|3|2	7	2.33	3	0|0|0	1	1	1	1	1	7.18	23.33	0
KRAS	ADD3	ADD3	3|1|5	9	3	3	0|0|0	0.67	1	0.67	1	0.67	5.14	30	0.02
KRAS	ADD1	ADD1	3|2|3	8	2.67	3	0|0|0	1	1	1	1	1	7.18	26.67	0
KRAS	CDKN2AIP	CDKN2AIP	0|1|1	2	0.67	3	0|0|0	0	0	0	0	0	2.64	6.67	0.28
KRAS	QTRTD1	QTRTD1	2|2|1	5	1.67	3	0|0|0	0.67	1	0.67	1	0.67	5.14	16.67	0.05
KRAS	TPI1	TPI1	9|13|10	32	10.67	3	10|4|7	0.01	0.04	0.01	0.04	0.01	-8.54	1.52	0.26
KRAS	PPIL3	PPIL3	1|1|1	3	1	3	0|0|0	0	0	0	0	0	5.14	10	0.28
KRAS	PPIL4	PPIL4	0|1|1	2	0.67	3	1|2|1	0	0	0	0	0	-1.89	0.5	0.28
KRAS	CWC27	CWC27	0|0|1	1	0.33	3	0|0|0	0	0	0	0	0	2.64	3.33	0.28
KRAS	CWC22	CWC22	0|2|1	3	1	3	0|0|0	0.33	1	0.33	1	0.33	2.64	10	0.15
KRAS	TOMM6	TOMM6	1|1|1	3	1	3	0|0|0	0	0	0	0	0	5.14	10	0.28
KRAS	TIAM1	TIAM1	1|4|8	13	4.33	3	0|0|0	0.67	1	0.67	1	0.67	5.14	43.33	0.01
KRAS	PRPF31	PRPF31	0|0|1	1	0.33	3	0|0|0	0	0	0	0	0	2.64	3.33	0.28
KRAS	PARD6B	PARD6B	5|4|4	13	4.33	3	0|0|0	1	1	1	1	1	10.76	43.33	0
KRAS	MARCKS	MARCKS	6|2|4	12	4	3	0|0|0	1	1	1	1	1	7.18	40	0
KRAS	MARVELD2	MARVELD2	6|2|7	15	5	3	0|0|0	1	1	1	1	1	7.18	50	0
KRAS	NUP214	NUP214	1|0|0	1	0.33	3	1|0|0	0	0	0	0	0	1.83	1	0.28
KRAS	NUP210	NUP210	0|1|1	2	0.67	3	0|0|0	0	0	0	0	0	2.64	6.67	0.28
KRAS	LUC7L3	LUC7L3	1|1|3	5	1.67	3	3|1|1	0.27	0.82	0.27	0.82	0.27	-1.39	1	0.25
KRAS	LUC7L2	LUC7L2	7|8|12	27	9	3	20|12|14	0	0	0	0	0	-43.19	0.59	0.28
KRAS	ERBB2	ERBB2	12|7|7	26	8.67	3	0|0|0	1	1	1	1	1	15.68	86.67	0
KRAS	ZNF207	ZNF207	0|1|1	2	0.67	3	0|0|0	0	0	0	0	0	2.64	6.67	0.28
KRAS	IARS	IARS	9|11|13	33	11	3	3|0|0	1	1	1	1	1	7.07	11	0
KRAS	IDH2	IDH2	0|1|1	2	0.67	3	1|1|0	0	0	0	0	0	0.6	1	0.28
KRAS	CTSD	CTSD	0|1|0	1	0.33	3	0|1|1	0	0	0	0	0	0.6	0.5	0.28
KRAS	SH3GLB1	SH3GLB1	3|2|4	9	3	3	0|0|0	1	1	1	1	1	7.18	30	0
KRAS	SH3GLB2	SH3GLB2	9|5|10	24	8	3	0|0|0	1	1	1	1	1	12.44	80	0
KRAS	PASK	PASK	1|0|1	2	0.67	3	0|0|0	0	0	0	0	0	2.64	6.67	0.28
KRAS	RPL14	RPL14	5|5|4	14	4.67	3	2|2|2	0.92	0.96	0.92	0.96	0.92	1.76	2.33	0
KRAS	RPL15	RPL15	5|6|6	17	5.67	3	2|1|1	1	1	1	1	1	5.17	4.25	0
KRAS	AAAS	AAAS	6|4|8	18	6	3	0|0|0	1	1	1	1	1	10.76	60	0
KRAS	RPL17	RPL17	11|10|12	33	11	3	6|5|5	0.48	0.77	0.48	0.77	0.48	-1.44	2.06	0.1
KRAS	RPL10	RPL10	8|6|10	24	8	3	4|2|4	0.8	0.99	0.8	0.99	0.8	-0.06	2.4	0.01
KRAS	RPL11	RPL11	6|5|7	18	6	3	4|3|3	0.49	0.78	0.49	0.78	0.49	-1.44	1.8	0.1
KRAS	RPL12	RPL12	6|5|4	15	5	3	1|1|2	0.99	1	0.99	1	0.99	3.97	3.75	0
KRAS	RPL13	RPL13	13|15|15	43	14.33	3	9|9|12	0	0	0	0	0	-13.36	1.43	0.27
KRAS	PRKAR2B	PRKAR2B	1|1|1	3	1	3	0|0|0	0	0	0	0	0	5.14	10	0.28
KRAS	GPATCH4	GPATCH4	1|1|1	3	1	3	1|0|1	0	0	0	0	0	2.21	1.5	0.28
KRAS	SF1	SF1	0|2|2	4	1.33	3	0|1|0	0.66	0.99	0.66	0.99	0.66	1.83	4	0.08
KRAS	RPL18	RPL18	8|9|6	23	7.67	3	3|1|4	0.96	1	0.96	1	0.96	2.18	2.88	0
KRAS	RPL19	RPL19	6|7|6	19	6.33	3	10|3|9	0	0	0	0	0	-13.88	0.86	0.28
KRAS	GPATCH1	GPATCH1	2|1|1	4	1.33	3	0|0|0	0.33	1	0.33	1	0.33	5.14	13.33	0.15
KRAS	PCYT1A	PCYT1A	2|1|0	3	1	3	0|0|0	0.33	1	0.33	1	0.33	2.64	10	0.15
KRAS	PRPF8	PRPF8	10|11|11	32	10.67	3	0|0|0	1	1	1	1	1	20.37	106.67	0
KRAS	RAI14	RAI14	17|16|16	49	16.33	3	0|0|0	1	1	1	1	1	29.45	163.33	0
KRAS	SPEN	SPEN	0|0|1	1	0.33	3	0|0|0	0	0	0	0	0	2.64	3.33	0.28
KRAS	SYP	SYP	1|1|1	3	1	3	0|0|0	0	0	0	0	0	5.14	10	0.28
KRAS	FKBP1A	FKBP1A	1|1|1	3	1	3	1|0|1	0	0	0	0	0	2.21	1.5	0.28
KRAS	EMD	EMD	6|5|5	16	5.33	3	1|0|0	1	1	1	1	1	12.42	16	0
KRAS	STX3	STX3	2|1|0	3	1	3	0|0|0	0.33	1	0.33	1	0.33	2.64	10	0.15
KRAS	HGH1	HGH1	1|1|2	4	1.33	3	0|0|0	0.33	1	0.33	1	0.33	5.14	13.33	0.15
KRAS	CLUH	CLUH	2|0|1	3	1	3	0|0|0	0.33	1	0.33	1	0.33	2.64	10	0.15
KRAS	HELZ	HELZ	5|2|3	10	3.33	3	0|1|1	0.99	1	0.99	1	0.99	3.59	5	0
KRAS	MATR3	MATR3	8|6|11	25	8.33	3	1|0|2	1	1	1	1	1	7.31	8.33	0
KRAS	DAXX	DAXX	1|1|1	3	1	3	0|0|0	0	0	0	0	0	5.14	10	0.28
KRAS	AP2S1	AP2S1	1|1|1	3	1	3	1|0|1	0	0	0	0	0	2.21	1.5	0.28
KRAS	PDE4DIP	PDE4DIP	1|0|0	1	0.33	3	0|0|0	0	0	0	0	0	2.64	3.33	0.28
KRAS	AHNAK	AHNAK	1|0|0	1	0.33	3	0|0|0	0	0	0	0	0	2.64	3.33	0.28
KRAS	AFF4	AFF4	0|0|1	1	0.33	3	0|0|0	0	0	0	0	0	2.64	3.33	0.28
KRAS	VPS37C	VPS37C	1|1|1	3	1	3	0|0|0	0	0	0	0	0	5.14	10	0.28
KRAS	VPS37B	VPS37B	3|3|5	11	3.67	3	0|0|0	1	1	1	1	1	9.02	36.67	0
KRAS	VPS37A	VPS37A	1|0|0	1	0.33	3	0|0|0	0	0	0	0	0	2.64	3.33	0.28
KRAS	ECH1	ECH1	2|2|2	6	2	3	2|0|2	0.76	0.76	0.76	0.76	0.76	1.17	1.5	0.01
KRAS	ALDH16A1	ALDH16A1	1|0|0	1	0.33	3	0|0|0	0	0	0	0	0	2.64	3.33	0.28
KRAS	MAP1B	MAP1B	26|11|13	50	16.67	3	1|0|0	1	1	1	1	1	31.72	50	0
KRAS	UNC5B	UNC5B	0|1|1	2	0.67	3	0|0|0	0	0	0	0	0	2.64	6.67	0.28
KRAS	ERP29	ERP29	0|1|1	2	0.67	3	0|0|0	0	0	0	0	0	2.64	6.67	0.28
KRAS	PHKA1	PHKA1	1|1|1	3	1	3	1|0|0	0	0	0	0	0	3.23	3	0.28
KRAS	SFPQ	SFPQ	6|8|8	22	7.33	3	4|3|4	0.62	0.82	0.62	0.82	0.62	-1.2	2	0.09
KRAS	MAP1S	MAP1S	3|1|3	7	2.33	3	0|0|0	0.67	1	0.67	1	0.67	5.14	23.33	0.02
KRAS	UBA2	UBA2	9|8|8	25	8.33	3	3|0|0	1	1	1	1	1	6.63	8.33	0
KRAS	CCP110	CCP110	2|0|1	3	1	3	0|0|0	0.33	1	0.33	1	0.33	2.64	10	0.15
KRAS	UBA1	UBA1	15|14|16	45	15	3	3|0|5	1	1	1	1	1	7.35	5.62	0
KRAS	ADAMTS1	ADAMTS1	1|0|0	1	0.33	3	0|0|0	0	0	0	0	0	2.64	3.33	0.28
KRAS	SRCAP	SRCAP	1|0|2	3	1	3	0|0|0	0.33	1	0.33	1	0.33	2.64	10	0.15
KRAS	NAA15	NAA15	2|3|5	10	3.33	3	0|0|0	1	1	1	1	1	7.18	33.33	0
KRAS	TP53	TP53	8|5|6	19	6.33	3	4|1|2	0.95	1	0.95	1	0.95	1.98	2.71	0
KRAS	GNAQ	GNAQ	2|2|3	7	2.33	3	0|0|0	1	1	1	1	1	7.18	23.33	0
KRAS	UBE2O	UBE2O	7|1|2	10	3.33	3	0|0|0	0.67	1	0.67	1	0.67	5.14	33.33	0.03
KRAS	UBE2N	UBE2N	1|2|0	3	1	3	1|0|0	0.33	0.99	0.33	0.99	0.33	1.83	3	0.24
KRAS	PSMB3	PSMB3	1|0|1	2	0.67	3	0|0|0	0	0	0	0	0	2.64	6.67	0.28
KRAS	MOGS	MOGS	2|1|2	5	1.67	3	0|0|0	0.67	1	0.67	1	0.67	5.14	16.67	0.05
KRAS	HYOU1	HYOU1	2|2|2	6	2	3	0|0|0	1	1	1	1	1	7.18	20	0
KRAS	GNAZ	GNAZ	1|0|0	1	0.33	3	0|0|0	0	0	0	0	0	2.64	3.33	0.28
KRAS	PSMD13	PSMD13	0|1|0	1	0.33	3	0|0|0	0	0	0	0	0	2.64	3.33	0.28
KRAS	UBE2S	UBE2S	0|2|3	5	1.67	3	0|0|0	0.67	1	0.67	1	0.67	2.64	16.67	0.04
KRAS	ARHGEF26	ARHGEF26	0|0|2	2	0.67	3	0|0|0	0.33	1	0.33	1	0.33	2.64	6.67	0.15
KRAS	AGFG1	AGFG1	0|1|0	1	0.33	3	0|0|0	0	0	0	0	0	2.64	3.33	0.28
KRAS	ASNA1	ASNA1	0|1|0	1	0.33	3	0|0|0	0	0	0	0	0	2.64	3.33	0.28
KRAS	RPS12	RPS12	6|7|7	20	6.67	3	0|0|0	1	1	1	1	1	14.08	66.67	0
KRAS	RPL18A	RPL18A	4|4|4	12	4	3	0|0|0	1	1	1	1	1	10.76	40	0
KRAS	ILK	ILK	0|0|1	1	0.33	3	0|0|0	0	0	0	0	0	2.64	3.33	0.28
KRAS	RPS15A	RPS15A	8|6|7	21	7	3	3|2|3	0.95	0.99	0.95	0.99	0.95	2.18	2.62	0
KRAS	UPF1	UPF1	17|12|17	46	15.33	3	0|0|0	1	1	1	1	1	23.43	153.33	0
KRAS	PWP2	PWP2	1|0|1	2	0.67	3	0|0|0	0	0	0	0	0	2.64	6.67	0.28
KRAS	C17orf49	C17orf49	1|1|1	3	1	3	0|0|0	0	0	0	0	0	5.14	10	0.28
KRAS	ARHGEF1	ARHGEF1	2|1|3	6	2	3	0|0|0	0.67	1	0.67	1	0.67	5.14	20	0.04
KRAS	HARS	HARS	4|4|2	10	3.33	3	0|0|1	1	1	1	1	1	5.03	10	0
KRAS	VPS45	VPS45	1|0|0	1	0.33	3	0|0|0	0	0	0	0	0	2.64	3.33	0.28
KRAS	SRPRB	SRPRB	3|8|8	19	6.33	3	2|2|0	0.98	1	0.98	1	0.98	2.64	4.75	0
KRAS	VPS41	VPS41	1|0|0	1	0.33	3	0|0|0	0	0	0	0	0	2.64	3.33	0.28
KRAS	SEP9	2009-09-01	6|5|7	18	6	3	0|0|0	1	1	1	1	1	12.44	60	0
KRAS	SEP7	2007-09-01	6|6|4	16	5.33	3	0|0|0	1	1	1	1	1	10.76	53.33	0
KRAS	SEP6	2006-09-01	1|0|2	3	1	3	0|0|0	0.33	1	0.33	1	0.33	2.64	10	0.15
KRAS	PNO1	PNO1	2|1|2	5	1.67	3	0|0|0	0.67	1	0.67	1	0.67	5.14	16.67	0.05
KRAS	MASTL	MASTL	1|0|1	2	0.67	3	0|0|0	0	0	0	0	0	2.64	6.67	0.28
KRAS	BMP2K	BMP2K	1|0|0	1	0.33	3	0|0|0	0	0	0	0	0	2.64	3.33	0.28
KRAS	CASK	CASK	30|21|23	74	24.67	3	0|0|0	1	1	1	1	1	36.85	246.67	0
KRAS	CAST	CAST	4|0|3	7	2.33	3	0|0|0	0.67	1	0.67	1	0.67	2.64	23.33	0.02
KRAS	DAG1	DAG1	15|12|14	41	13.67	3	0|0|0	1	1	1	1	1	23.43	136.67	0
KRAS	KRT6B	KRT6B	0|0|1	1	0.33	3	1|1|1	0	0	0	0	0	-0.4	0.33	0.28
KRAS	RPS19	RPS19	6|5|4	15	5	3	3|2|4	0.44	0.74	0.44	0.74	0.44	-1.69	1.67	0.1
KRAS	COCH	COCH	0|1|0	1	0.33	3	0|0|0	0	0	0	0	0	2.64	3.33	0.28
KRAS	RPL36A	RPL36A	6|4|7	17	5.67	3	6|4|2	0.12	0.27	0.12	0.27	0.12	-5.22	1.42	0.26
KRAS	PPCDC	PPCDC	1|0|0	1	0.33	3	0|0|0	0	0	0	0	0	2.64	3.33	0.28
KRAS	NDUFA4	NDUFA4	1|3|1	5	1.67	3	1|0|0	0.33	1	0.33	1	0.33	3.23	5	0.15
KRAS	RPS18	RPS18	11|12|19	42	14	3	11|7|8	0.11	0.33	0.11	0.33	0.11	-11.54	1.62	0.26
KRAS	EPB41L5	EPB41L5	2|2|1	5	1.67	3	0|0|0	0.67	1	0.67	1	0.67	5.14	16.67	0.05
KRAS	THRAP3	THRAP3	0|0|1	1	0.33	3	0|0|0	0	0	0	0	0	2.64	3.33	0.28
KRAS	WAC	WAC	1|0|0	1	0.33	3	0|0|0	0	0	0	0	0	2.64	3.33	0.28
KRAS	WBP11	WBP11	0|0|1	1	0.33	3	0|0|0	0	0	0	0	0	2.64	3.33	0.28
KRAS	NDUFA9	NDUFA9	4|5|7	16	5.33	3	1|0|0	1	1	1	1	1	9.71	16	0
KRAS	ABCA13	ABCA13	1|0|0	1	0.33	3	0|0|0	0	0	0	0	0	2.64	3.33	0.28
KRAS	MAST4	MAST4	1|0|0	1	0.33	3	0|0|0	0	0	0	0	0	2.64	3.33	0.28
KRAS	VPS4A	VPS4A	2|3|3	8	2.67	3	0|0|0	1	1	1	1	1	7.18	26.67	0
KRAS	VPS4B	VPS4B	0|1|1	2	0.67	3	0|0|0	0	0	0	0	0	2.64	6.67	0.28
KRAS	ADAM22	ADAM22	2|0|0	2	0.67	3	0|0|0	0.33	1	0.33	1	0.33	2.64	6.67	0.15
KRAS	UBE2M	UBE2M	1|2|2	5	1.67	3	0|0|0	0.67	1	0.67	1	0.67	5.14	16.67	0.05
KRAS	QARS	QARS	6|4|10	20	6.67	3	0|1|1	1	1	1	1	1	6.08	10	0
KRAS	FAM171A2	FAM171A2	4|3|1	8	2.67	3	0|0|0	0.67	1	0.67	1	0.67	5.14	26.67	0.02
KRAS	TARDBP	TARDBP	2|3|2	7	2.33	3	2|2|1	0.63	0.82	0.63	0.82	0.63	0.12	1.4	0.09
KRAS	RAB9A	RAB9A	2|2|1	5	1.67	3	1|0|0	0.66	0.99	0.66	0.99	0.66	3.23	5	0.08
KRAS	C5orf34	C5orf34	2|0|1	3	1	3	0|0|0	0.33	1	0.33	1	0.33	2.64	10	0.15
KRAS	GNAS	GNAS	16|10|12	38	12.67	3	1|1|0	1	1	1	1	1	14.38	19	0
KRAS	CDH4	CDH4	2|0|0	2	0.67	3	0|0|0	0.33	1	0.33	1	0.33	2.64	6.67	0.15
KRAS	FARSB	FARSB	3|4|2	9	3	3	0|0|0	1	1	1	1	1	7.18	30	0
KRAS	FARSA	FARSA	6|2|2	10	3.33	3	0|0|0	1	1	1	1	1	7.18	33.33	0
KRAS	STX12	STX12	4|6|8	18	6	3	0|0|0	1	1	1	1	1	10.76	60	0
KRAS	BLMH	BLMH	0|1|1	2	0.67	3	0|0|2	0	0	0	0	0	0.47	1	0.28
KRAS	STX16	STX16	1|0|0	1	0.33	3	0|0|0	0	0	0	0	0	2.64	3.33	0.28
KRAS	STX18	STX18	0|1|0	1	0.33	3	0|0|0	0	0	0	0	0	2.64	3.33	0.28
KRAS	UBE2C	UBE2C	1|1|0	2	0.67	3	0|0|0	0	0	0	0	0	2.64	6.67	0.28
KRAS	EFHD2	EFHD2	0|1|3	4	1.33	3	0|0|0	0.33	1	0.33	1	0.33	2.64	13.33	0.12
KRAS	CUTA	CUTA	1|1|1	3	1	3	0|0|0	0	0	0	0	0	5.14	10	0.28
KRAS	AAGAB	AAGAB	1|1|0	2	0.67	3	0|0|0	0	0	0	0	0	2.64	6.67	0.28
KRAS	BIRC6	BIRC6	3|1|0	4	1.33	3	0|0|0	0.33	1	0.33	1	0.33	2.64	13.33	0.12
KRAS	GPRIN1	GPRIN1	8|5|4	17	5.67	3	1|1|1	1	1	1	1	1	4.99	5.67	0
KRAS	TTF2	TTF2	2|1|1	4	1.33	3	0|0|0	0.33	1	0.33	1	0.33	5.14	13.33	0.15
KRAS	AIP	AIP	4|4|5	13	4.33	3	1|0|0	1	1	1	1	1	9.71	13	0
KRAS	EIF6	EIF6	2|1|0	3	1	3	2|1|2	0.18	0.53	0.18	0.53	0.18	-3.31	0.6	0.26
KRAS	OXR1	OXR1	3|0|2	5	1.67	3	0|0|0	0.67	1	0.67	1	0.67	2.64	16.67	0.04
KRAS	ATP11C	ATP11C	4|4|4	12	4	3	0|0|0	1	1	1	1	1	10.76	40	0
KRAS	ATP11A	ATP11A	1|3|1	5	1.67	3	0|0|0	0.33	1	0.33	1	0.33	5.14	16.67	0.12
KRAS	LTA4H	LTA4H	2|2|0	4	1.33	3	0|0|0	0.67	1	0.67	1	0.67	2.64	13.33	0.05
KRAS	ANKRD17	ANKRD17	2|0|2	4	1.33	3	0|0|0	0.67	1	0.67	1	0.67	2.64	13.33	0.05
KRAS	SPTBN1	SPTBN1	14|15|15	44	14.67	3	0|0|0	1	1	1	1	1	26.45	146.67	0
KRAS	KIF22	KIF22	6|3|8	17	5.67	3	0|0|0	1	1	1	1	1	9.02	56.67	0
KRAS	CBR1	CBR1	3|7|3	13	4.33	3	1|0|3	0.96	1	0.96	1	0.96	2.79	3.25	0
KRAS	BCLAF1	BCLAF1	1|0|3	4	1.33	3	0|0|0	0.33	1	0.33	1	0.33	2.64	13.33	0.12
KRAS	NSF	NSF	4|6|7	17	5.67	3	2|3|0	0.98	1	0.98	1	0.98	2.88	3.4	0
KRAS	TLN1	TLN1	41|27|32	100	33.33	3	0|0|0	1	1	1	1	1	45.63	333.33	0
KRAS	HSPBP1	HSPBP1	4|3|1	8	2.67	3	0|0|0	0.67	1	0.67	1	0.67	5.14	26.67	0.02
KRAS	HLA-C	HLA-C	3|1|0	4	1.33	3	0|0|0	0.33	1	0.33	1	0.33	2.64	13.33	0.12
KRAS	ANXA2	ANXA2	15|16|16	47	15.67	3	3|4|4	1	1	1	1	1	9.91	4.27	0
KRAS	ANXA5	ANXA5	2|3|1	6	2	3	1|0|0	0.66	1	0.66	1	0.66	3.23	6	0.08
KRAS	ANXA4	ANXA4	1|1|0	2	0.67	3	0|0|0	0	0	0	0	0	2.64	6.67	0.28
KRAS	ANXA7	ANXA7	9|11|17	37	12.33	3	0|0|0	1	1	1	1	1	18.83	123.33	0
KRAS	ANXA6	ANXA6	11|11|13	35	11.67	3	0|0|0	1	1	1	1	1	21.91	116.67	0
KRAS	MSI2	MSI2	1|0|1	2	0.67	3	0|0|0	0	0	0	0	0	2.64	6.67	0.28
KRAS	MCM7	MCM7	26|20|26	72	24	3	10|3|2	1	1	1	1	1	6.06	4.8	0
KRAS	MCM6	MCM6	10|13|13	36	12	3	7|4|4	0.79	0.97	0.79	0.97	0.79	-0.32	2.4	0.01
KRAS	MCM5	MCM5	7|8|8	23	7.67	3	1|1|1	1	1	1	1	1	8.56	7.67	0
KRAS	MCM4	MCM4	13|12|14	39	13	3	8|2|2	0.99	0.99	0.99	0.99	0.99	3.75	3.25	0
KRAS	MCM3	MCM3	6|10|17	33	11	3	1|0|2	1	1	1	1	1	7.31	11	0
KRAS	SASS6	SASS6	2|3|4	9	3	3	0|0|0	1	1	1	1	1	7.18	30	0
KRAS	SQSTM1	SQSTM1	3|3|3	9	3	3	0|0|0	1	1	1	1	1	9.02	30	0
KRAS	SAMHD1	SAMHD1	1|4|3	8	2.67	3	1|2|0	0.66	0.99	0.66	0.99	0.66	1.01	2.67	0.09
KRAS	BCL2L12	BCL2L12	2|1|1	4	1.33	3	0|0|0	0.33	1	0.33	1	0.33	5.14	13.33	0.15
KRAS	RPA3	RPA3	1|1|1	3	1	3	0|0|0	0	0	0	0	0	5.14	10	0.28
KRAS	ENY2	ENY2	1|1|1	3	1	3	0|0|0	0	0	0	0	0	5.14	10	0.28
KRAS	POGZ	POGZ	1|0|1	2	0.67	3	0|0|0	0	0	0	0	0	2.64	6.67	0.28
KRAS	HADHB	HADHB	2|2|3	7	2.33	3	0|2|1	0.94	0.98	0.94	0.98	0.94	2.46	2.33	0
KRAS	NDUFS3	NDUFS3	2|2|3	7	2.33	3	2|0|1	0.94	0.98	0.94	0.98	0.94	2.46	2.33	0
KRAS	NDUFS7	NDUFS7	1|0|1	2	0.67	3	1|0|1	0	0	0	0	0	0.6	1	0.28
KRAS	NDUFS8	NDUFS8	0|0|2	2	0.67	3	0|0|0	0.33	1	0.33	1	0.33	2.64	6.67	0.15
KRAS	PALM	PALM	2|0|2	4	1.33	3	0|0|0	0.67	1	0.67	1	0.67	2.64	13.33	0.05
KRAS	AHCY	AHCY	10|6|7	23	7.67	3	3|1|4	0.96	1	0.96	1	0.96	2.18	2.88	0
KRAS	UFD1L	UFD1L	0|1|1	2	0.67	3	0|0|0	0	0	0	0	0	2.64	6.67	0.28
KRAS	ILF3	ILF3	3|1|1	5	1.67	3	1|0|0	0.33	1	0.33	1	0.33	3.23	5	0.15
KRAS	TBL3	TBL3	1|0|0	1	0.33	3	0|0|0	0	0	0	0	0	2.64	3.33	0.28
KRAS	PARG	PARG	0|1|2	3	1	3	0|0|0	0.33	1	0.33	1	0.33	2.64	10	0.15
KRAS	CADM1	CADM1	4|2|4	10	3.33	3	0|0|0	1	1	1	1	1	7.18	33.33	0
KRAS	PROM1	PROM1	1|0|0	1	0.33	3	0|0|0	0	0	0	0	0	2.64	3.33	0.28
KRAS	NRCAM	NRCAM	6|5|6	17	5.67	3	0|0|0	1	1	1	1	1	12.44	56.67	0
KRAS	MRGBP	MRGBP	1|0|0	1	0.33	3	0|0|0	0	0	0	0	0	2.64	3.33	0.28
KRAS	TRMT61A	TRMT61A	1|0|0	1	0.33	3	0|0|0	0	0	0	0	0	2.64	3.33	0.28
KRAS	PKMYT1	PKMYT1	1|0|0	1	0.33	3	0|0|0	0	0	0	0	0	2.64	3.33	0.28
KRAS	HBB	HBB	0|0|4	4	1.33	3	0|0|0	0.33	1	0.33	1	0.33	2.64	13.33	0.11
KRAS	DHX16	DHX16	0|0|2	2	0.67	3	0|0|0	0.33	1	0.33	1	0.33	2.64	6.67	0.15
KRAS	PCDHGB5	PCDHGB5	1|1|0	2	0.67	3	0|0|0	0	0	0	0	0	2.64	6.67	0.28
KRAS	DHX15	DHX15	10|9|7	26	8.67	3	5|0|2	0.99	1	0.99	1	0.99	3.9	3.71	0
KRAS	LTN1	LTN1	2|1|1	4	1.33	3	0|0|0	0.33	1	0.33	1	0.33	5.14	13.33	0.15
KRAS	KLC1	KLC1	8|3|4	15	5	3	0|0|0	1	1	1	1	1	9.02	50	0
KRAS	NHLRC2	NHLRC2	4|1|1	6	2	3	0|0|0	0.33	1	0.33	1	0.33	5.14	20	0.11
KRAS	TPX2	TPX2	9|8|13	30	10	3	0|0|0	1	1	1	1	1	17.27	100	0
KRAS	CCDC88A	CCDC88A	2|0|1	3	1	3	0|0|0	0.33	1	0.33	1	0.33	2.64	10	0.15
KRAS	DSC2	DSC2	3|3|3	9	3	3	0|0|0	1	1	1	1	1	9.02	30	0
KRAS	DSC3	DSC3	0|0|1	1	0.33	3	0|0|0	0	0	0	0	0	2.64	3.33	0.28
KRAS	INPP4A	INPP4A	4|1|3	8	2.67	3	0|0|0	0.67	1	0.67	1	0.67	5.14	26.67	0.02
KRAS	NDUFB10	NDUFB10	1|2|2	5	1.67	3	1|0|0	0.66	0.99	0.66	0.99	0.66	3.23	5	0.08
KRAS	PYGB	PYGB	6|5|3	14	4.67	3	1|0|0	1	1	1	1	1	7.22	14	0
KRAS	MICAL3	MICAL3	0|0|1	1	0.33	3	0|0|0	0	0	0	0	0	2.64	3.33	0.28
KRAS	GOT2	GOT2	4|7|3	14	4.67	3	2|1|3	0.81	1	0.81	1	0.81	0.38	2.33	0.01
KRAS	LYN	LYN	4|4|2	10	3.33	3	0|0|0	1	1	1	1	1	7.18	33.33	0
KRAS	PAFAH1B2	PAFAH1B2	2|2|2	6	2	3	0|0|0	1	1	1	1	1	7.18	20	0
KRAS	PYGL	PYGL	0|1|1	2	0.67	3	0|0|0	0	0	0	0	0	2.64	6.67	0.28
KRAS	PFAS	PFAS	7|3|3	13	4.33	3	0|0|0	1	1	1	1	1	9.02	43.33	0
KRAS	DDX3X	DDX3X	17|20|21	58	19.33	3	5|2|2	1	1	1	1	1	13.82	6.44	0
KRAS	VWA8	VWA8	2|2|1	5	1.67	3	0|0|0	0.67	1	0.67	1	0.67	5.14	16.67	0.05
KRAS	SOD1	SOD1	6|7|6	19	6.33	3	0|0|1	1	1	1	1	1	15.31	19	0
KRAS	AP1G1	AP1G1	2|3|2	7	2.33	3	0|0|0	1	1	1	1	1	7.18	23.33	0
KRAS	RANGAP1	RANGAP1	9|6|5	20	6.67	3	2|0|0	1	1	1	1	1	6.22	10	0
KRAS	LSG1	LSG1	1|2|2	5	1.67	3	0|0|1	0.66	0.99	0.66	0.99	0.66	3.23	5	0.08
KRAS	BRAT1	BRAT1	1|2|1	4	1.33	3	0|0|0	0.33	1	0.33	1	0.33	5.14	13.33	0.15
KRAS	OTUD6B	OTUD6B	1|0|0	1	0.33	3	0|0|0	0	0	0	0	0	2.64	3.33	0.28
KRAS	H2AFV	H2AFV	1|1|3	5	1.67	3	0|1|1	0.33	0.99	0.33	0.99	0.33	2.21	2.5	0.24
KRAS	ACOT13	ACOT13	0|1|0	1	0.33	3	0|0|0	0	0	0	0	0	2.64	3.33	0.28
KRAS	ROBO1	ROBO1	17|15|17	49	16.33	3	0|0|0	1	1	1	1	1	27.95	163.33	0
KRAS	VPS13A	VPS13A	0|0|1	1	0.33	3	0|0|0	0	0	0	0	0	2.64	3.33	0.28
KRAS	ROBO2	ROBO2	3|3|3	9	3	3	0|0|0	1	1	1	1	1	9.02	30	0
KRAS	H2AFY	H2AFY	0|1|2	3	1	3	2|0|2	0.25	0.76	0.25	0.76	0.25	-1.96	0.75	0.25
KRAS	DDX5	DDX5	5|4|4	13	4.33	3	1|1|2	0.99	0.99	0.99	0.99	0.99	3.97	3.25	0
KRAS	DDX6	DDX6	3|1|1	5	1.67	3	0|0|0	0.33	1	0.33	1	0.33	5.14	16.67	0.12
KRAS	INADL	INADL	4|2|2	8	2.67	3	0|0|0	1	1	1	1	1	7.18	26.67	0
KRAS	DDX1	DDX1	10|11|10	31	10.33	3	0|0|0	1	1	1	1	1	20.37	103.33	0
KRAS	GRIP1	GRIP1	1|0|1	2	0.67	3	0|0|0	0	0	0	0	0	2.64	6.67	0.28
KRAS	RNF5	RNF5	0|1|1	2	0.67	3	0|0|0	0	0	0	0	0	2.64	6.67	0.28
KRAS	NUP205	NUP205	5|3|3	11	3.67	3	1|0|1	0.99	1	0.99	1	0.99	4.8	5.5	0
KRAS	SLC19A1	SLC19A1	2|2|2	6	2	3	0|0|0	1	1	1	1	1	7.18	20	0
KRAS	NCAPG2	NCAPG2	1|0|0	1	0.33	3	0|0|0	0	0	0	0	0	2.64	3.33	0.28
KRAS	STMN1	STMN1	1|8|2	11	3.67	3	5|0|2	0.33	0.99	0.33	0.99	0.33	-3.49	1.57	0.24
KRAS	FOXK1	FOXK1	1|0|0	1	0.33	3	0|0|0	0	0	0	0	0	2.64	3.33	0.28
KRAS	STMN2	STMN2	1|1|1	3	1	3	1|0|1	0	0	0	0	0	2.21	1.5	0.28
KRAS	SLC7A6	SLC7A6	1|2|2	5	1.67	3	0|0|0	0.67	1	0.67	1	0.67	5.14	16.67	0.05
KRAS	HLA-B	HLA-B	1|6|6	13	4.33	3	1|0|1	0.67	1	0.67	1	0.67	2.21	6.5	0.03
KRAS	HLA-A	HLA-A	17|19|17	53	17.67	3	1|1|1	1	1	1	1	1	22.07	17.67	0
KRAS	SLC7A5	SLC7A5	0|0|1	1	0.33	3	1|0|0	0	0	0	0	0	1.83	1	0.28
KRAS	DCLK1	DCLK1	2|0|1	3	1	3	0|0|0	0.33	1	0.33	1	0.33	2.64	10	0.15
KRAS	CLTA	CLTA	2|2|1	5	1.67	3	0|0|0	0.67	1	0.67	1	0.67	5.14	16.67	0.05
KRAS	RNH1	RNH1	3|4|2	9	3	3	1|0|0	1	1	1	1	1	5.03	9	0
KRAS	CLTC	CLTC	41|34|28	103	34.33	3	6|0|6	1	1	1	1	1	10.14	8.58	0
KRAS	TOMM22	TOMM22	1|0|2	3	1	3	1|0|0	0.33	0.99	0.33	0.99	0.33	1.83	3	0.24
KRAS	ADRBK1	ADRBK1	1|2|1	4	1.33	3	0|0|0	0.33	1	0.33	1	0.33	5.14	13.33	0.15
KRAS	MMS19	MMS19	2|0|0	2	0.67	3	0|0|0	0.33	1	0.33	1	0.33	2.64	6.67	0.15
KRAS	PGRMC2	PGRMC2	0|1|1	2	0.67	3	1|0|2	0	0	0	0	0	-0.4	0.67	0.28
KRAS	NMD3	NMD3	1|1|1	3	1	3	0|0|0	0	0	0	0	0	5.14	10	0.28
KRAS	PGRMC1	PGRMC1	3|3|2	8	2.67	3	3|2|3	0.08	0.12	0.08	0.12	0.08	-3.45	1	0.26
KRAS	HAUS8	HAUS8	1|1|0	2	0.67	3	0|0|0	0	0	0	0	0	2.64	6.67	0.28
KRAS	HAUS6	HAUS6	2|1|3	6	2	3	0|0|0	0.67	1	0.67	1	0.67	5.14	20	0.04
KRAS	HAUS7	HAUS7	1|0|0	1	0.33	3	0|0|0	0	0	0	0	0	2.64	3.33	0.28
KRAS	HAUS4	HAUS4	1|1|0	2	0.67	3	0|0|0	0	0	0	0	0	2.64	6.67	0.28
KRAS	HAUS5	HAUS5	3|1|1	5	1.67	3	0|0|0	0.33	1	0.33	1	0.33	5.14	16.67	0.12
KRAS	UBE3D	UBE3D	1|1|1	3	1	3	0|0|0	0	0	0	0	0	5.14	10	0.28
KRAS	DNAAF5	DNAAF5	3|3|8	14	4.67	3	0|0|0	1	1	1	1	1	9.02	46.67	0
KRAS	SLC35A4	SLC35A4	0|1|1	2	0.67	3	0|0|0	0	0	0	0	0	2.64	6.67	0.28
KRAS	SDC1	SDC1	0|1|0	1	0.33	3	0|0|0	0	0	0	0	0	2.64	3.33	0.28
KRAS	UBXN4	UBXN4	3|1|1	5	1.67	3	0|0|0	0.33	1	0.33	1	0.33	5.14	16.67	0.12
KRAS	TOP2B	TOP2B	1|1|1	3	1	3	0|0|0	0	0	0	0	0	5.14	10	0.28
KRAS	MPDZ	MPDZ	10|8|8	26	8.67	3	0|0|0	1	1	1	1	1	17.27	86.67	0
KRAS	TOP2A	TOP2A	2|2|3	7	2.33	3	0|0|0	1	1	1	1	1	7.18	23.33	0
KRAS	NACA	NACA	0|2|3	5	1.67	3	2|1|1	0.57	0.94	0.57	0.94	0.57	-1.89	1.25	0.1
KRAS	NXF1	NXF1	0|0|1	1	0.33	3	0|0|0	0	0	0	0	0	2.64	3.33	0.28
KRAS	SDAD1	SDAD1	0|0|2	2	0.67	3	0|0|1	0.33	0.99	0.33	0.99	0.33	1.83	2	0.24
KRAS	FAF1	FAF1	0|1|1	2	0.67	3	0|0|0	0	0	0	0	0	2.64	6.67	0.28
KRAS	FAF2	FAF2	3|1|2	6	2	3	3|1|0	0.59	0.94	0.59	0.94	0.59	-0.07	1.5	0.09
KRAS	PGM3	PGM3	3|1|2	6	2	3	0|0|0	0.67	1	0.67	1	0.67	5.14	20	0.04
KRAS	SLC26A2	SLC26A2	1|1|1	3	1	3	0|0|0	0	0	0	0	0	5.14	10	0.28
KRAS	ABCB10	ABCB10	1|1|1	3	1	3	0|0|0	0	0	0	0	0	5.14	10	0.28
KRAS	MIA3	MIA3	2|1|2	5	1.67	3	0|0|0	0.67	1	0.67	1	0.67	5.14	16.67	0.05
KRAS	SART3	SART3	0|1|1	2	0.67	3	0|0|0	0	0	0	0	0	2.64	6.67	0.28
KRAS	HIST1H2BO	HIST1H2BO	0|0|1	1	0.33	3	1|0|0	0	0	0	0	0	1.83	1	0.28
KRAS	HIST1H2BH	HIST1H2BH	8|4|7	19	6.33	3	12|8|7	0	0	0	0	0	-24.11	0.7	0.28
KRAS	GATAD1	GATAD1	1|0|1	2	0.67	3	0|0|0	0	0	0	0	0	2.64	6.67	0.28
KRAS	STAT1	STAT1	3|3|3	9	3	3	0|0|0	1	1	1	1	1	9.02	30	0
KRAS	CDC27	CDC27	2|2|2	6	2	3	0|0|0	1	1	1	1	1	7.18	20	0
KRAS	GLOD4	GLOD4	1|1|1	3	1	3	1|0|0	0	0	0	0	0	3.23	3	0.28
KRAS	CDC23	CDC23	0|1|1	2	0.67	3	0|0|0	0	0	0	0	0	2.64	6.67	0.28
KRAS	XPNPEP1	XPNPEP1	1|2|0	3	1	3	0|0|0	0.33	1	0.33	1	0.33	2.64	10	0.15
KRAS	NUP153	NUP153	5|0|1	6	2	3	0|0|0	0.33	1	0.33	1	0.33	2.64	20	0.11
KRAS	ECI1	ECI1	0|1|1	2	0.67	3	0|0|0	0	0	0	0	0	2.64	6.67	0.28
KRAS	PAK2	PAK2	2|3|4	9	3	3	0|0|0	1	1	1	1	1	7.18	30	0
KRAS	IPO8	IPO8	1|1|1	3	1	3	0|0|0	0	0	0	0	0	5.14	10	0.28
KRAS	IPO9	IPO9	4|3|2	9	3	3	0|0|0	1	1	1	1	1	7.18	30	0
KRAS	BAIAP2	BAIAP2	19|25|22	66	22	3	0|0|0	1	1	1	1	1	33.9	220	0
KRAS	IPO4	IPO4	7|5|4	16	5.33	3	0|0|0	1	1	1	1	1	10.76	53.33	0
KRAS	IPO5	IPO5	5|4|7	16	5.33	3	0|0|0	1	1	1	1	1	10.76	53.33	0
KRAS	ACTR3	ACTR3	3|2|2	7	2.33	3	0|0|0	1	1	1	1	1	7.18	23.33	0
KRAS	ACTR2	ACTR2	3|1|0	4	1.33	3	0|0|0	0.33	1	0.33	1	0.33	2.64	13.33	0.12
KRAS	NAP1L1	NAP1L1	12|8|9	29	9.67	3	2|0|1	1	1	1	1	1	9.85	9.67	0
KRAS	RPL35A	RPL35A	0|1|1	2	0.67	3	1|0|0	0	0	0	0	0	1.83	2	0.28
KRAS	MAP2K1	MAP2K1	0|2|1	3	1	3	0|0|0	0.33	1	0.33	1	0.33	2.64	10	0.15
KRAS	SEP2	2002-09-01	9|11|10	30	10	3	0|0|0	1	1	1	1	1	18.83	100	0
KRAS	ALDH1B1	ALDH1B1	1|2|1	4	1.33	3	0|0|0	0.33	1	0.33	1	0.33	5.14	13.33	0.15
KRAS	GGCX	GGCX	1|0|2	3	1	3	0|0|0	0.33	1	0.33	1	0.33	2.64	10	0.15
KRAS	GPKOW	GPKOW	0|0|1	1	0.33	3	0|0|0	0	0	0	0	0	2.64	3.33	0.28
KRAS	MSL1	MSL1	1|0|0	1	0.33	3	0|0|0	0	0	0	0	0	2.64	3.33	0.28
KRAS	RAB8B	RAB8B	1|0|1	2	0.67	3	0|0|0	0	0	0	0	0	2.64	6.67	0.28
KRAS	TNPO3	TNPO3	0|1|2	3	1	3	0|0|0	0.33	1	0.33	1	0.33	2.64	10	0.15
KRAS	TNPO1	TNPO1	4|8|5	17	5.67	3	3|1|1	0.98	1	0.98	1	0.98	2.88	3.4	0
KRAS	GNL3L	GNL3L	3|1|2	6	2	3	0|0|0	0.67	1	0.67	1	0.67	5.14	20	0.04
KRAS	NAA25	NAA25	1|0|0	1	0.33	3	0|0|0	0	0	0	0	0	2.64	3.33	0.28
KRAS	POLDIP3	POLDIP3	3|1|3	7	2.33	3	3|2|4	0	0	0	0	0	-6.4	0.78	0.28
KRAS	POLDIP2	POLDIP2	1|2|1	4	1.33	3	0|0|0	0.33	1	0.33	1	0.33	5.14	13.33	0.15
KRAS	OSTC	OSTC	1|1|1	3	1	3	0|0|0	0	0	0	0	0	5.14	10	0.28
KRAS	KIAA1598	KIAA1598	6|5|5	16	5.33	3	0|0|0	1	1	1	1	1	12.44	53.33	0
KRAS	PIK3R2	PIK3R2	8|3|3	14	4.67	3	0|0|0	1	1	1	1	1	9.02	46.67	0
KRAS	MAPK1	MAPK1	2|1|1	4	1.33	3	0|0|0	0.33	1	0.33	1	0.33	5.14	13.33	0.15
KRAS	PPP1R12A	PPP1R12A	12|16|16	44	14.67	3	0|0|0	1	1	1	1	1	23.43	146.67	0
KRAS	PPP1R12C	PPP1R12C	1|1|2	4	1.33	3	0|0|0	0.33	1	0.33	1	0.33	5.14	13.33	0.15
KRAS	ALDH18A1	ALDH18A1	13|11|16	40	13.33	3	5|2|5	0.99	1	0.99	1	0.99	4.23	3.33	0
KRAS	SNRNP70	SNRNP70	1|2|4	7	2.33	3	0|0|1	0.66	1	0.66	1	0.66	3.23	7	0.08
KRAS	LRRC8A	LRRC8A	1|0|0	1	0.33	3	0|0|0	0	0	0	0	0	2.64	3.33	0.28
KRAS	OTULIN	OTULIN	2|1|1	4	1.33	3	0|0|0	0.33	1	0.33	1	0.33	5.14	13.33	0.15
KRAS	RDX	RDX	6|3|3	12	4	3	0|0|0	1	1	1	1	1	9.02	40	0
KRAS	FERMT2	FERMT2	12|11|16	39	13	3	0|0|0	1	1	1	1	1	21.91	130	0
KRAS	TGS1	TGS1	2|1|1	4	1.33	3	0|0|0	0.33	1	0.33	1	0.33	5.14	13.33	0.15
KRAS	NUBPL	NUBPL	0|0|1	1	0.33	3	0|0|0	0	0	0	0	0	2.64	3.33	0.28
KRAS	ANKS1A	ANKS1A	4|2|2	8	2.67	3	0|0|0	1	1	1	1	1	7.18	26.67	0
KRAS	MMTAG2	MMTAG2	3|2|1	6	2	3	1|1|1	0.63	0.98	0.63	0.98	0.63	1.01	2	0.09
KRAS	COPS5	COPS5	1|0|0	1	0.33	3	0|0|0	0	0	0	0	0	2.64	3.33	0.28
KRAS	BCAP31	BCAP31	2|2|2	6	2	3	1|1|0	0.97	0.97	0.97	0.97	0.97	3.59	3	0
KRAS	RRAS	RRAS	1|1|0	2	0.67	3	0|0|0	0	0	0	0	0	2.64	6.67	0.28
KRAS	VPS35	VPS35	3|3|3	9	3	3	1|0|0	1	1	1	1	1	7.22	9	0
KRAS	VPS36	VPS36	0|0|1	1	0.33	3	0|0|0	0	0	0	0	0	2.64	3.33	0.28
KRAS	WDR91	WDR91	2|0|2	4	1.33	3	0|0|0	0.67	1	0.67	1	0.67	2.64	13.33	0.05
KRAS	SYNGR2	SYNGR2	2|3|1	6	2	3	0|0|0	0.67	1	0.67	1	0.67	5.14	20	0.04
KRAS	METTL4	METTL4	1|1|1	3	1	3	1|0|2	0	0	0	0	0	1.01	1	0.28
KRAS	STAT5B	STAT5B	3|0|1	4	1.33	3	0|0|0	0.33	1	0.33	1	0.33	2.64	13.33	0.12
KRAS	RPL37	RPL37	2|2|5	9	3	3	2|2|1	0.68	0.98	0.68	0.98	0.68	0.12	1.8	0.01
KRAS	CSE1L	CSE1L	10|12|10	32	10.67	3	8|3|3	0.72	0.93	0.72	0.93	0.72	0.48	2.29	0.01
KRAS	TAB1	TAB1	1|2|3	6	2	3	0|0|0	0.67	1	0.67	1	0.67	5.14	20	0.04
KRAS	FBL	FBL	10|9|11	30	10	3	3|3|3	1	1	1	1	1	4.9	3.33	0
KRAS	KCTD3	KCTD3	1|4|1	6	2	3	0|0|0	0.33	1	0.33	1	0.33	5.14	20	0.11
KRAS	EPB41L1	EPB41L1	2|3|4	9	3	3	0|0|0	1	1	1	1	1	7.18	30	0
KRAS	KCTD5	KCTD5	1|2|2	5	1.67	3	0|0|0	0.67	1	0.67	1	0.67	5.14	16.67	0.05
KRAS	NUMA1	NUMA1	30|15|14	59	19.67	3	0|0|2	1	1	1	1	1	12.15	29.5	0
KRAS	PQBP1	PQBP1	0|0|1	1	0.33	3	0|0|0	0	0	0	0	0	2.64	3.33	0.28
KRAS	EPB41L3	EPB41L3	47|39|43	129	43	3	0|0|0	1	1	1	1	1	62.99	430	0
KRAS	HSPA1B	HSPA1B	50|43|41	134	44.67	3	25|8|19	0.16	0.47	0.16	0.47	0.16	-6.45	2.58	0.26
KRAS	EPB41L2	EPB41L2	49|44|58	151	50.33	3	1|0|0	1	1	1	1	1	175.79	151	0
KRAS	IKBKAP	IKBKAP	6|6|5	17	5.67	3	0|0|0	1	1	1	1	1	12.44	56.67	0
KRAS	ADAM15	ADAM15	0|1|0	1	0.33	3	0|0|0	0	0	0	0	0	2.64	3.33	0.28
KRAS	FAM83B	FAM83B	1|4|2	7	2.33	3	0|0|0	0.67	1	0.67	1	0.67	5.14	23.33	0.03
KRAS	PCDH7	PCDH7	12|16|14	42	14	3	0|0|0	1	1	1	1	1	23.43	140	0
KRAS	HSPA1L	HSPA1L	1|0|0	1	0.33	3	0|0|0	0	0	0	0	0	2.64	3.33	0.28
KRAS	IDH3B	IDH3B	8|7|8	23	7.67	3	4|2|0	0.99	1	0.99	1	0.99	4.79	3.83	0
KRAS	HCFC1	HCFC1	8|5|4	17	5.67	3	0|0|0	1	1	1	1	1	10.76	56.67	0
KRAS	CPNE3	CPNE3	6|4|3	13	4.33	3	0|0|0	1	1	1	1	1	9.02	43.33	0
KRAS	ATP7A	ATP7A	1|0|0	1	0.33	3	0|0|0	0	0	0	0	0	2.64	3.33	0.28
KRAS	CPNE1	CPNE1	1|2|2	5	1.67	3	0|0|0	0.67	1	0.67	1	0.67	5.14	16.67	0.05
KRAS	PLOD1	PLOD1	0|0|1	1	0.33	3	0|0|0	0	0	0	0	0	2.64	3.33	0.28
KRAS	NRAS	NRAS	1|4|3	8	2.67	3	0|0|0	0.67	1	0.67	1	0.67	5.14	26.67	0.02
KRAS	PDZD11	PDZD11	3|4|4	11	3.67	3	0|0|0	1	1	1	1	1	9.02	36.67	0
KRAS	RFTN1	RFTN1	2|2|2	6	2	3	0|0|0	1	1	1	1	1	7.18	20	0
KRAS	MYO1B	MYO1B	6|3|3	12	4	3	0|0|0	1	1	1	1	1	9.02	40	0
KRAS	PXN	PXN	1|3|1	5	1.67	3	0|0|0	0.33	1	0.33	1	0.33	5.14	16.67	0.12
KRAS	GCFC2	GCFC2	0|1|0	1	0.33	3	0|0|0	0	0	0	0	0	2.64	3.33	0.28
KRAS	USP6NL	USP6NL	5|3|7	15	5	3	0|0|0	1	1	1	1	1	9.02	50	0
KRAS	CABLES2	CABLES2	1|2|1	4	1.33	3	0|0|0	0.33	1	0.33	1	0.33	5.14	13.33	0.15
KRAS	DGKE	DGKE	2|2|2	6	2	3	0|0|0	1	1	1	1	1	7.18	20	0
KRAS	UFL1	UFL1	2|3|5	10	3.33	3	0|0|0	1	1	1	1	1	7.18	33.33	0
KRAS	MPHOSPH9	MPHOSPH9	0|0|1	1	0.33	3	0|0|0	0	0	0	0	0	2.64	3.33	0.28
KRAS	TMEM106B	TMEM106B	0|1|0	1	0.33	3	0|0|0	0	0	0	0	0	2.64	3.33	0.28
KRAS	CNP	CNP	2|2|4	8	2.67	3	0|0|0	1	1	1	1	1	7.18	26.67	0
KRAS	RAD21	RAD21	0|0|2	2	0.67	3	0|0|0	0.33	1	0.33	1	0.33	2.64	6.67	0.15
KRAS	ANLN	ANLN	2|1|1	4	1.33	3	0|0|0	0.33	1	0.33	1	0.33	5.14	13.33	0.15
KRAS	KIDINS220	KIDINS220	8|4|5	17	5.67	3	0|0|0	1	1	1	1	1	10.76	56.67	0
KRAS	AAK1	AAK1	3|1|1	5	1.67	3	0|0|0	0.33	1	0.33	1	0.33	5.14	16.67	0.12
KRAS	USP11	USP11	4|2|0	6	2	3	0|0|0	0.67	1	0.67	1	0.67	2.64	20	0.03
KRAS	USP16	USP16	1|0|1	2	0.67	3	0|0|0	0	0	0	0	0	2.64	6.67	0.28
KRAS	USP14	USP14	2|2|1	5	1.67	3	1|0|1	0.65	0.97	0.65	0.97	0.65	2.21	2.5	0.09
KRAS	USP15	USP15	3|2|2	7	2.33	3	0|0|0	1	1	1	1	1	7.18	23.33	0
KRAS	SSBP1	SSBP1	1|0|1	2	0.67	3	1|1|1	0	0	0	0	0	-0.4	0.67	0.28
KRAS	USP19	USP19	2|0|3	5	1.67	3	0|0|0	0.67	1	0.67	1	0.67	2.64	16.67	0.04
KRAS	NPM1	NPM1	10|10|15	35	11.67	3	5|1|6	0.95	1	0.95	1	0.95	2.46	2.92	0
KRAS	SNRPG	SNRPG	1|0|1	2	0.67	3	0|0|0	0	0	0	0	0	2.64	6.67	0.28
KRAS	NPM3	NPM3	1|1|0	2	0.67	3	0|0|0	0	0	0	0	0	2.64	6.67	0.28
KRAS	SNRPE	SNRPE	2|1|1	4	1.33	3	0|0|0	0.33	1	0.33	1	0.33	5.14	13.33	0.15
KRAS	SMU1	SMU1	1|2|1	4	1.33	3	0|0|0	0.33	1	0.33	1	0.33	5.14	13.33	0.15
KRAS	TXNDC17	TXNDC17	1|0|0	1	0.33	3	0|0|0	0	0	0	0	0	2.64	3.33	0.28
KRAS	UNC45A	UNC45A	7|3|4	14	4.67	3	0|0|0	1	1	1	1	1	9.02	46.67	0
KRAS	TXNDC12	TXNDC12	1|1|2	4	1.33	3	0|0|0	0.33	1	0.33	1	0.33	5.14	13.33	0.15
KRAS	SYMPK	SYMPK	1|1|2	4	1.33	3	0|0|0	0.33	1	0.33	1	0.33	5.14	13.33	0.15
KRAS	NEDD4L	NEDD4L	1|0|0	1	0.33	3	0|0|0	0	0	0	0	0	2.64	3.33	0.28
KRAS	DGCR14	DGCR14	1|0|0	1	0.33	3	0|0|0	0	0	0	0	0	2.64	3.33	0.28
KRAS	ALKBH5	ALKBH5	1|0|2	3	1	3	0|0|0	0.33	1	0.33	1	0.33	2.64	10	0.15
KRAS	PDPK1	PDPK1	7|4|4	15	5	3	0|0|0	1	1	1	1	1	10.76	50	0
KRAS	ADAR	ADAR	2|1|3	6	2	3	0|0|0	0.67	1	0.67	1	0.67	5.14	20	0.04
KRAS	SCFD1	SCFD1	1|0|2	3	1	3	0|0|0	0.33	1	0.33	1	0.33	2.64	10	0.15
KRAS	DDX51	DDX51	1|0|0	1	0.33	3	0|0|0	0	0	0	0	0	2.64	3.33	0.28
KRAS	CRKL	CRKL	7|6|10	23	7.67	3	0|0|0	1	1	1	1	1	14.08	76.67	0
KRAS	PRKAG1	PRKAG1	2|1|0	3	1	3	0|0|0	0.33	1	0.33	1	0.33	2.64	10	0.15
KRAS	SALL2	SALL2	1|1|1	3	1	3	0|0|0	0	0	0	0	0	5.14	10	0.28
KRAS	JPH1	JPH1	1|2|1	4	1.33	3	0|0|0	0.33	1	0.33	1	0.33	5.14	13.33	0.15
KRAS	ANP32A	ANP32A	1|2|1	4	1.33	3	0|0|1	0.33	0.99	0.33	0.99	0.33	3.23	4	0.24
KRAS	FDXR	FDXR	0|1|0	1	0.33	3	0|0|0	0	0	0	0	0	2.64	3.33	0.28
KRAS	TYK2	TYK2	3|0|0	3	1	3	0|0|0	0.33	1	0.33	1	0.33	2.64	10	0.12
KRAS	LEMD3	LEMD3	3|2|1	6	2	3	0|0|0	0.67	1	0.67	1	0.67	5.14	20	0.04
KRAS	LEMD2	LEMD2	1|1|1	3	1	3	0|0|0	0	0	0	0	0	5.14	10	0.28
KRAS	C8orf33	C8orf33	4|3|2	9	3	3	0|0|0	1	1	1	1	1	7.18	30	0
KRAS	RYK	RYK	1|0|0	1	0.33	3	0|0|0	0	0	0	0	0	2.64	3.33	0.28
KRAS	BYSL	BYSL	4|6|6	16	5.33	3	1|0|0	1	1	1	1	1	9.71	16	0
KRAS	OTUD7B	OTUD7B	3|3|3	9	3	3	0|0|0	1	1	1	1	1	9.02	30	0
KRAS	SUPT5H	SUPT5H	3|2|3	8	2.67	3	0|0|0	1	1	1	1	1	7.18	26.67	0
KRAS	RIOK1	RIOK1	0|0|1	1	0.33	3	0|0|0	0	0	0	0	0	2.64	3.33	0.28
KRAS	ZFYVE16	ZFYVE16	6|3|2	11	3.67	3	0|0|0	1	1	1	1	1	7.18	36.67	0
KRAS	CTAGE5	CTAGE5	1|1|1	3	1	3	0|0|0	0	0	0	0	0	5.14	10	0.28
KRAS	NAPG	NAPG	5|3|2	10	3.33	3	0|0|0	1	1	1	1	1	7.18	33.33	0
KRAS	ESPL1	ESPL1	2|1|2	5	1.67	3	0|0|0	0.67	1	0.67	1	0.67	5.14	16.67	0.05
KRAS	NAPA	NAPA	1|0|0	1	0.33	3	0|0|0	0	0	0	0	0	2.64	3.33	0.28
KRAS	PRIM2	PRIM2	2|0|1	3	1	3	0|0|0	0.33	1	0.33	1	0.33	2.64	10	0.15
KRAS	FAM171A1	FAM171A1	5|5|4	14	4.67	3	0|0|0	1	1	1	1	1	10.76	46.67	0
KRAS	CDC42BPA	CDC42BPA	18|16|23	57	19	3	0|0|0	1	1	1	1	1	29.45	190	0
KRAS	LARP1	LARP1	15|6|3	24	8	3	0|0|0	1	1	1	1	1	9.02	80	0
KRAS	ARHGEF12	ARHGEF12	1|1|3	5	1.67	3	0|0|0	0.33	1	0.33	1	0.33	5.14	16.67	0.12
KRAS	AP1M1	AP1M1	2|2|2	6	2	3	0|0|0	1	1	1	1	1	7.18	20	0
KRAS	LARP4	LARP4	8|7|8	23	7.67	3	0|0|0	1	1	1	1	1	15.68	76.67	0
KRAS	SF3A2	SF3A2	0|0|1	1	0.33	3	0|0|0	0	0	0	0	0	2.64	3.33	0.28
KRAS	ARHGEF18	ARHGEF18	1|0|0	1	0.33	3	0|0|0	0	0	0	0	0	2.64	3.33	0.28
KRAS	SF3A3	SF3A3	4|4|1	9	3	3	0|0|1	0.67	1	0.67	1	0.67	3.23	9	0.02
KRAS	ZNF687	ZNF687	1|0|0	1	0.33	3	0|0|0	0	0	0	0	0	2.64	3.33	0.28
KRAS	FXR1	FXR1	5|5|7	17	5.67	3	0|0|0	1	1	1	1	1	12.44	56.67	0
KRAS	FXR2	FXR2	7|4|4	15	5	3	0|0|0	1	1	1	1	1	10.76	50	0
KRAS	AK4	AK4	0|1|1	2	0.67	3	0|0|0	0	0	0	0	0	2.64	6.67	0.28
KRAS	DHX29	DHX29	0|0|1	1	0.33	3	0|0|0	0	0	0	0	0	2.64	3.33	0.28
KRAS	CNDP2	CNDP2	1|2|1	4	1.33	3	0|0|0	0.33	1	0.33	1	0.33	5.14	13.33	0.15
KRAS	SBF1	SBF1	18|14|18	50	16.67	3	0|0|0	1	1	1	1	1	26.45	166.67	0
KRAS	TC2N	TC2N	0|1|0	1	0.33	3	0|0|0	0	0	0	0	0	2.64	3.33	0.28
KRAS	DDX41	DDX41	3|2|3	8	2.67	3	1|0|1	0.99	0.99	0.99	0.99	0.99	3.59	4	0
KRAS	FDFT1	FDFT1	0|1|1	2	0.67	3	0|0|0	0	0	0	0	0	2.64	6.67	0.28
KRAS	DDX42	DDX42	0|1|1	2	0.67	3	0|1|1	0	0	0	0	0	0.6	1	0.28
KRAS	SYAP1	SYAP1	3|1|1	5	1.67	3	0|0|0	0.33	1	0.33	1	0.33	5.14	16.67	0.12
KRAS	DDX47	DDX47	3|2|2	7	2.33	3	0|0|0	1	1	1	1	1	7.18	23.33	0
KRAS	DDX46	DDX46	2|2|8	12	4	3	10|6|3	0	0	0	0	0	-17.54	0.63	0.27
KRAS	MFAP3	MFAP3	1|2|2	5	1.67	3	0|0|0	0.67	1	0.67	1	0.67	5.14	16.67	0.05
KRAS	KLC2	KLC2	2|1|2	5	1.67	3	0|0|0	0.67	1	0.67	1	0.67	5.14	16.67	0.05
KRAS	KLC4	KLC4	1|1|2	4	1.33	3	0|0|0	0.33	1	0.33	1	0.33	5.14	13.33	0.15
KRAS	STK38L	STK38L	1|0|0	1	0.33	3	0|0|0	0	0	0	0	0	2.64	3.33	0.28
KRAS	TSN	TSN	1|1|1	3	1	3	0|0|0	0	0	0	0	0	5.14	10	0.28
KRAS	ACTA1	ACTA1	1|0|1	2	0.67	3	0|0|0	0	0	0	0	0	2.64	6.67	0.28
KRAS	ELAVL1	ELAVL1	2|0|1	3	1	3	0|0|1	0.33	0.99	0.33	0.99	0.33	1.83	3	0.24
KRAS	LSM14A	LSM14A	3|2|2	7	2.33	3	0|0|0	1	1	1	1	1	7.18	23.33	0
KRAS	FKBP3	FKBP3	0|1|1	2	0.67	3	0|0|0	0	0	0	0	0	2.64	6.67	0.28
KRAS	PDS5A	PDS5A	2|3|6	11	3.67	3	1|0|0	1	1	1	1	1	5.03	11	0
KRAS	PDS5B	PDS5B	1|0|1	2	0.67	3	0|0|0	0	0	0	0	0	2.64	6.67	0.28
KRAS	DPYSL5	DPYSL5	1|0|0	1	0.33	3	0|0|0	0	0	0	0	0	2.64	3.33	0.28
KRAS	IGSF3	IGSF3	5|1|2	8	2.67	3	0|0|0	0.67	1	0.67	1	0.67	5.14	26.67	0.03
KRAS	CMTM4	CMTM4	0|0|1	1	0.33	3	0|0|0	0	0	0	0	0	2.64	3.33	0.28
KRAS	RNPS1	RNPS1	1|1|1	3	1	3	1|0|1	0	0	0	0	0	2.21	1.5	0.28
KRAS	CHCHD2	CHCHD2	1|1|1	3	1	3	1|0|1	0	0	0	0	0	2.21	1.5	0.28
KRAS	CHCHD3	CHCHD3	3|4|2	9	3	3	1|0|1	0.99	1	0.99	1	0.99	3.59	4.5	0
KRAS	RPL7A	RPL7A	12|8|13	33	11	3	6|3|6	0.64	0.97	0.64	0.97	0.64	-3.03	2.2	0.09
KRAS	STX10	STX10	1|0|0	1	0.33	3	0|0|0	0	0	0	0	0	2.64	3.33	0.28
KRAS	TADA2B	TADA2B	1|1|0	2	0.67	3	0|1|1	0	0	0	0	0	0.6	1	0.28
KRAS	PALLD	PALLD	6|8|6	20	6.67	3	0|0|0	1	1	1	1	1	14.08	66.67	0
KRAS	PAICS	PAICS	9|11|9	29	9.67	3	1|0|0	1	1	1	1	1	24.83	29	0
KRAS	RSBN1L	RSBN1L	1|0|0	1	0.33	3	0|0|0	0	0	0	0	0	2.64	3.33	0.28
KRAS	NF2	NF2	2|0|2	4	1.33	3	0|0|0	0.67	1	0.67	1	0.67	2.64	13.33	0.05
KRAS	BTBD11	BTBD11	1|0|1	2	0.67	3	0|0|0	0	0	0	0	0	2.64	6.67	0.28
KRAS	VTA1	VTA1	3|4|3	10	3.33	3	0|0|0	1	1	1	1	1	9.02	33.33	0
KRAS	CCDC50	CCDC50	4|1|7	12	4	3	0|0|0	0.67	1	0.67	1	0.67	5.14	40	0.01
KRAS	DLG1	DLG1	23|18|16	57	19	3	0|0|0	1	1	1	1	1	29.45	190	0
KRAS	TSPYL2	TSPYL2	1|0|1	2	0.67	3	0|1|0	0	0	0	0	0	1.83	2	0.28
KRAS	KIF7	KIF7	0|1|0	1	0.33	3	0|0|0	0	0	0	0	0	2.64	3.33	0.28
KRAS	NCAPD2	NCAPD2	5|5|8	18	6	3	0|0|1	1	1	1	1	1	12.42	18	0
KRAS	MMACHC	MMACHC	0|0|1	1	0.33	3	0|0|0	0	0	0	0	0	2.64	3.33	0.28
KRAS	CBR3	CBR3	0|1|0	1	0.33	3	0|0|0	0	0	0	0	0	2.64	3.33	0.28
KRAS	PPP1R18	PPP1R18	4|3|3	10	3.33	3	0|0|0	1	1	1	1	1	9.02	33.33	0
KRAS	NUFIP2	NUFIP2	7|4|6	17	5.67	3	0|0|0	1	1	1	1	1	10.76	56.67	0
KRAS	SLC39A6	SLC39A6	7|4|7	18	6	3	0|0|0	1	1	1	1	1	10.76	60	0
KRAS	SLC39A7	SLC39A7	0|0|1	1	0.33	3	0|0|0	0	0	0	0	0	2.64	3.33	0.28
KRAS	TCAF1	TCAF1	1|1|0	2	0.67	3	0|0|0	0	0	0	0	0	2.64	6.67	0.28
KRAS	WDR18	WDR18	0|1|1	2	0.67	3	0|0|0	0	0	0	0	0	2.64	6.67	0.28
KRAS	PSIP1	PSIP1	0|1|2	3	1	3	0|0|1	0.33	0.99	0.33	0.99	0.33	1.83	3	0.24
KRAS	MTHFD1L	MTHFD1L	2|1|2	5	1.67	3	1|0|0	0.66	0.99	0.66	0.99	0.66	3.23	5	0.08
KRAS	KCTD15	KCTD15	0|1|0	1	0.33	3	0|0|0	0	0	0	0	0	2.64	3.33	0.28
KRAS	SLC35B3	SLC35B3	1|1|1	3	1	3	0|0|0	0	0	0	0	0	5.14	10	0.28
KRAS	FBXO30	FBXO30	1|1|1	3	1	3	0|0|0	0	0	0	0	0	5.14	10	0.28
KRAS	FLOT1	FLOT1	2|1|2	5	1.67	3	0|0|0	0.67	1	0.67	1	0.67	5.14	16.67	0.05
KRAS	FLOT2	FLOT2	1|1|2	4	1.33	3	0|0|0	0.33	1	0.33	1	0.33	5.14	13.33	0.15
KRAS	EMC3	EMC3	0|1|1	2	0.67	3	0|0|0	0	0	0	0	0	2.64	6.67	0.28
KRAS	EMC1	EMC1	2|6|4	12	4	3	0|0|0	1	1	1	1	1	7.18	40	0
KRAS	EMC7	EMC7	1|1|1	3	1	3	0|0|0	0	0	0	0	0	5.14	10	0.28
KRAS	ZNF428	ZNF428	1|2|0	3	1	3	0|0|0	0.33	1	0.33	1	0.33	2.64	10	0.15
KRAS	MYH10	MYH10	109|33|53	195	65	3	10|2|71	0.33	0.98	0.33	0.98	0.33	-45.02	2.35	0.24
KRAS	MYH11	MYH11	1|1|1	3	1	3	0|0|0	0	0	0	0	0	5.14	10	0.28
KRAS	SOAT1	SOAT1	1|0|0	1	0.33	3	0|0|0	0	0	0	0	0	2.64	3.33	0.28
KRAS	MYH14	MYH14	57|3|16	76	25.33	3	0|0|18	0.63	1	0.63	1	0.63	-12.91	4.22	0.09
KRAS	CLCC1	CLCC1	1|0|0	1	0.33	3	0|0|0	0	0	0	0	0	2.64	3.33	0.28
KRAS	OTUD5	OTUD5	1|2|2	5	1.67	3	0|0|0	0.67	1	0.67	1	0.67	5.14	16.67	0.05
KRAS	OTUD4	OTUD4	0|0|1	1	0.33	3	0|0|0	0	0	0	0	0	2.64	3.33	0.28
KRAS	SRGAP1	SRGAP1	0|1|1	2	0.67	3	0|0|0	0	0	0	0	0	2.64	6.67	0.28
KRAS	AP3M1	AP3M1	7|6|4	17	5.67	3	0|0|0	1	1	1	1	1	10.76	56.67	0
KRAS	PELP1	PELP1	1|0|1	2	0.67	3	0|0|0	0	0	0	0	0	2.64	6.67	0.28
KRAS	AKAP12	AKAP12	1|1|1	3	1	3	0|0|0	0	0	0	0	0	5.14	10	0.28
KRAS	AKAP13	AKAP13	2|0|5	7	2.33	3	0|0|0	0.67	1	0.67	1	0.67	2.64	23.33	0.03
KRAS	REL	REL	4|3|2	9	3	3	0|0|0	1	1	1	1	1	7.18	30	0
KRAS	AKAP11	AKAP11	1|0|1	2	0.67	3	0|0|0	0	0	0	0	0	2.64	6.67	0.28
KRAS	ANTXR1	ANTXR1	0|1|1	2	0.67	3	0|0|0	0	0	0	0	0	2.64	6.67	0.28
KRAS	TSC2	TSC2	0|1|1	2	0.67	3	0|0|0	0	0	0	0	0	2.64	6.67	0.28
KRAS	HINT1	HINT1	2|2|1	5	1.67	3	0|0|1	0.66	0.99	0.66	0.99	0.66	3.23	5	0.08
KRAS	TSC1	TSC1	2|0|0	2	0.67	3	0|0|0	0.33	1	0.33	1	0.33	2.64	6.67	0.15
KRAS	STRIP1	STRIP1	1|1|1	3	1	3	0|0|0	0	0	0	0	0	5.14	10	0.28
KRAS	NEDD1	NEDD1	2|1|1	4	1.33	3	0|0|0	0.33	1	0.33	1	0.33	5.14	13.33	0.15
KRAS	SMC3	SMC3	6|6|13	25	8.33	3	1|1|0	1	1	1	1	1	8.77	12.5	0
KRAS	SMC2	SMC2	9|7|15	31	10.33	3	2|1|0	1	1	1	1	1	8.56	10.33	0
KRAS	NEDD4	NEDD4	1|1|1	3	1	3	0|0|0	0	0	0	0	0	5.14	10	0.28
KRAS	SMC4	SMC4	4|5|8	17	5.67	3	2|2|2	0.94	1	0.94	1	0.94	1.76	2.83	0
KRAS	CDC37	CDC37	3|3|4	10	3.33	3	0|0|0	1	1	1	1	1	9.02	33.33	0
KRAS	S100A9	S100A9	1|1|1	3	1	3	0|2|0	0	0	0	0	0	2.51	1.5	0.28
KRAS	S100A8	S100A8	1|2|2	5	1.67	3	2|0|3	0.36	0.55	0.36	0.55	0.36	-1.37	1	0.1
KRAS	CTBP1	CTBP1	0|1|1	2	0.67	3	0|0|0	0	0	0	0	0	2.64	6.67	0.28
KRAS	LONRF2	LONRF2	1|0|2	3	1	3	0|0|0	0.33	1	0.33	1	0.33	2.64	10	0.15
KRAS	MTA2	MTA2	1|0|0	1	0.33	3	0|0|0	0	0	0	0	0	2.64	3.33	0.28
KRAS	HACD3	HACD3	4|5|4	13	4.33	3	5|2|2	0.25	0.43	0.25	0.43	0.25	-1.69	1.44	0.25
KRAS	EIF5	EIF5	2|2|3	7	2.33	3	0|0|0	1	1	1	1	1	7.18	23.33	0
KRAS	TNKS1BP1	TNKS1BP1	12|10|13	35	11.67	3	0|0|0	1	1	1	1	1	20.37	116.67	0
KRAS	SCAF1	SCAF1	1|0|0	1	0.33	3	0|0|0	0	0	0	0	0	2.64	3.33	0.28
KRAS	LASP1	LASP1	10|13|17	40	13.33	3	0|0|0	1	1	1	1	1	20.37	133.33	0
KRAS	RIOK2	RIOK2	3|2|4	9	3	3	0|0|0	1	1	1	1	1	7.18	30	0
KRAS	RIOK3	RIOK3	2|1|1	4	1.33	3	0|0|0	0.33	1	0.33	1	0.33	5.14	13.33	0.15
KRAS	IRAK1	IRAK1	5|5|4	14	4.67	3	0|0|0	1	1	1	1	1	10.76	46.67	0
KRAS	LTV1	LTV1	11|10|11	32	10.67	3	2|1|4	1	1	1	1	1	8	4.57	0
KRAS	MICALL1	MICALL1	2|2|0	4	1.33	3	0|0|0	0.67	1	0.67	1	0.67	2.64	13.33	0.05
KRAS	PGLS	PGLS	4|3|2	9	3	3	0|0|0	1	1	1	1	1	7.18	30	0
KRAS	INSR	INSR	11|5|7	23	7.67	3	0|0|0	1	1	1	1	1	12.44	76.67	0
KRAS	GPM6B	GPM6B	0|1|1	2	0.67	3	0|0|0	0	0	0	0	0	2.64	6.67	0.28
KRAS	MAP7	MAP7	2|2|3	7	2.33	3	0|0|0	1	1	1	1	1	7.18	23.33	0
KRAS	MORC3	MORC3	1|0|0	1	0.33	3	0|0|0	0	0	0	0	0	2.64	3.33	0.28
KRAS	RBM4	RBM4	4|3|3	10	3.33	3	1|0|0	1	1	1	1	1	7.22	10	0
KRAS	RPL23A	RPL23A	5|6|6	17	5.67	3	6|4|6	0	0	0	0	0	-8.47	1.06	0.27
KRAS	ARL8B	ARL8B	0|0|1	1	0.33	3	0|0|0	0	0	0	0	0	2.64	3.33	0.28
KRAS	EGFR	EGFR	3|3|4	10	3.33	3	0|0|0	1	1	1	1	1	9.02	33.33	0
KRAS	NHP2	NHP2	1|1|1	3	1	3	0|0|0	0	0	0	0	0	5.14	10	0.28
KRAS	TTC7B	TTC7B	3|3|3	9	3	3	0|0|0	1	1	1	1	1	9.02	30	0
KRAS	AP1S2	AP1S2	1|1|0	2	0.67	3	0|0|0	0	0	0	0	0	2.64	6.67	0.28
KRAS	NDE1	NDE1	1|1|0	2	0.67	3	0|0|0	0	0	0	0	0	2.64	6.67	0.28
KRAS	CAD	CAD	26|28|24	78	26	3	7|5|4	1	1	1	1	1	15.29	4.88	0
KRAS	TRIM9	TRIM9	1|2|3	6	2	3	0|0|0	0.67	1	0.67	1	0.67	5.14	20	0.04
KRAS	PGD	PGD	6|5|6	17	5.67	3	2|0|1	1	1	1	1	1	6.1	5.67	0
KRAS	ATP13A1	ATP13A1	2|1|2	5	1.67	3	0|0|0	0.67	1	0.67	1	0.67	5.14	16.67	0.05
KRAS	FBLL1	FBLL1	1|1|1	3	1	3	0|0|0	0	0	0	0	0	5.14	10	0.28
KRAS	VPS28	VPS28	0|0|1	1	0.33	3	0|0|0	0	0	0	0	0	2.64	3.33	0.28
KRAS	NUDC	NUDC	4|4|3	11	3.67	3	1|0|0	1	1	1	1	1	7.22	11	0
KRAS	ESYT1	ESYT1	12|9|14	35	11.67	3	0|0|0	1	1	1	1	1	18.83	116.67	0
KRAS	IMPDH2	IMPDH2	7|12|10	29	9.67	3	3|2|1	1	1	1	1	1	5.54	4.83	0
KRAS	SKA1	SKA1	2|1|1	4	1.33	3	0|0|0	0.33	1	0.33	1	0.33	5.14	13.33	0.15
KRAS	PELO	PELO	3|6|5	14	4.67	3	1|0|0	1	1	1	1	1	7.22	14	0
KRAS	SKA2	SKA2	0|0|1	1	0.33	3	0|0|0	0	0	0	0	0	2.64	3.33	0.28
KRAS	PGP	PGP	1|0|0	1	0.33	3	0|0|0	0	0	0	0	0	2.64	3.33	0.28
KRAS	NUMBL	NUMBL	1|1|1	3	1	3	0|0|0	0	0	0	0	0	5.14	10	0.28
KRAS	CAMK2G	CAMK2G	1|1|2	4	1.33	3	0|0|0	0.33	1	0.33	1	0.33	5.14	13.33	0.15
KRAS	CBWD1	CBWD1	0|0|1	1	0.33	3	0|0|0	0	0	0	0	0	2.64	3.33	0.28
KRAS	PTPN23	PTPN23	2|0|1	3	1	3	0|0|0	0.33	1	0.33	1	0.33	2.64	10	0.15
KRAS	TLDC1	TLDC1	2|1|1	4	1.33	3	0|0|0	0.33	1	0.33	1	0.33	5.14	13.33	0.15
KRAS	QRICH1	QRICH1	0|1|0	1	0.33	3	1|0|0	0	0	0	0	0	1.83	1	0.28
KRAS	LGALS3BP	LGALS3BP	3|2|3	8	2.67	3	1|1|0	0.99	0.99	0.99	0.99	0.99	3.59	4	0
KRAS	BCAT1	BCAT1	1|1|0	2	0.67	3	0|0|0	0	0	0	0	0	2.64	6.67	0.28
KRAS	PDE12	PDE12	1|0|1	2	0.67	3	0|0|0	0	0	0	0	0	2.64	6.67	0.28
KRAS	NRP1	NRP1	9|7|5	21	7	3	0|0|0	1	1	1	1	1	12.44	70	0
KRAS	EXOC2	EXOC2	3|3|3	9	3	3	0|0|0	1	1	1	1	1	9.02	30	0
KRAS	EXOC3	EXOC3	2|1|2	5	1.67	3	0|0|0	0.67	1	0.67	1	0.67	5.14	16.67	0.05
KRAS	EXOC1	EXOC1	2|0|1	3	1	3	0|0|0	0.33	1	0.33	1	0.33	2.64	10	0.15
KRAS	EXOC6	EXOC6	1|0|1	2	0.67	3	0|0|0	0	0	0	0	0	2.64	6.67	0.28
KRAS	EXOC7	EXOC7	5|5|3	13	4.33	3	0|0|0	1	1	1	1	1	9.02	43.33	0
KRAS	EXOC4	EXOC4	8|5|5	18	6	3	0|0|0	1	1	1	1	1	12.44	60	0
KRAS	EXOC5	EXOC5	3|1|0	4	1.33	3	0|0|0	0.33	1	0.33	1	0.33	2.64	13.33	0.12
KRAS	OGT	OGT	3|1|1	5	1.67	3	0|0|0	0.33	1	0.33	1	0.33	5.14	16.67	0.12
KRAS	EXOC8	EXOC8	0|1|0	1	0.33	3	0|0|0	0	0	0	0	0	2.64	3.33	0.28
KRAS	HEXB	HEXB	0|1|0	1	0.33	3	0|0|0	0	0	0	0	0	2.64	3.33	0.28
KRAS	CEPT1	CEPT1	1|1|1	3	1	3	0|0|0	0	0	0	0	0	5.14	10	0.28
KRAS	RBMX	RBMX	2|1|2	5	1.67	3	1|0|0	0.66	0.99	0.66	0.99	0.66	3.23	5	0.08
KRAS	ACBD3	ACBD3	0|1|0	1	0.33	3	0|0|0	0	0	0	0	0	2.64	3.33	0.28
KRAS	ANK2	ANK2	4|2|2	8	2.67	3	0|0|0	1	1	1	1	1	7.18	26.67	0
KRAS	ANK3	ANK3	16|10|9	35	11.67	3	0|0|0	1	1	1	1	1	18.83	116.67	0
KRAS	PPP1R13B	PPP1R13B	1|2|1	4	1.33	3	0|0|0	0.33	1	0.33	1	0.33	5.14	13.33	0.15
KRAS	PPP1R13L	PPP1R13L	1|1|0	2	0.67	3	0|0|0	0	0	0	0	0	2.64	6.67	0.28
KRAS	EEF2	EEF2	29|27|23	79	26.33	3	15|5|11	0.55	0.91	0.55	0.91	0.55	-2.86	2.55	0.1
KRAS	BZW2	BZW2	1|1|1	3	1	3	0|0|0	0	0	0	0	0	5.14	10	0.28
KRAS	EPHX1	EPHX1	0|1|0	1	0.33	3	0|0|0	0	0	0	0	0	2.64	3.33	0.28
KRAS	TLN2	TLN2	2|0|1	3	1	3	1|1|0	0.32	0.97	0.32	0.97	0.32	0.6	1.5	0.24
KRAS	MIF	MIF	2|2|2	6	2	3	1|0|0	0.99	0.99	0.99	0.99	0.99	5.03	6	0
KRAS	TNRC6B	TNRC6B	1|2|0	3	1	3	0|0|0	0.33	1	0.33	1	0.33	2.64	10	0.15
KRAS	TNRC6A	TNRC6A	0|0|1	1	0.33	3	0|0|0	0	0	0	0	0	2.64	3.33	0.28
KRAS	PYCR2	PYCR2	3|4|3	10	3.33	3	2|0|1	0.98	0.99	0.98	0.99	0.98	3.78	3.33	0
KRAS	USP24	USP24	2|2|1	5	1.67	3	0|0|0	0.67	1	0.67	1	0.67	5.14	16.67	0.05
KRAS	39142	2007-03-01	0|1|0	1	0.33	3	0|0|0	0	0	0	0	0	2.64	3.33	0.28
KRAS	DDX39B	DDX39B	4|8|5	17	5.67	3	1|0|1	1	1	1	1	1	6.08	8.5	0
KRAS	DDX39A	DDX39A	2|1|1	4	1.33	3	0|0|0	0.33	1	0.33	1	0.33	5.14	13.33	0.15
KRAS	ARHGEF6	ARHGEF6	2|1|1	4	1.33	3	0|0|0	0.33	1	0.33	1	0.33	5.14	13.33	0.15
KRAS	ARHGEF7	ARHGEF7	11|5|10	26	8.67	3	0|0|0	1	1	1	1	1	12.44	86.67	0
KRAS	ARHGEF5	ARHGEF5	1|0|0	1	0.33	3	0|0|0	0	0	0	0	0	2.64	3.33	0.28
KRAS	ARHGEF2	ARHGEF2	5|2|4	11	3.67	3	0|1|0	1	1	1	1	1	5.03	11	0
KRAS	GNG12	GNG12	2|1|1	4	1.33	3	0|0|0	0.33	1	0.33	1	0.33	5.14	13.33	0.15
KRAS	STRAP	STRAP	7|6|6	19	6.33	3	1|0|0	1	1	1	1	1	15.31	19	0
KRAS	AMPD2	AMPD2	1|2|0	3	1	3	0|0|0	0.33	1	0.33	1	0.33	2.64	10	0.15
KRAS	CDH1	CDH1	2|1|3	6	2	3	0|0|0	0.67	1	0.67	1	0.67	5.14	20	0.04
KRAS	URB2	URB2	0|1|0	1	0.33	3	0|0|0	0	0	0	0	0	2.64	3.33	0.28
KRAS	CDH2	CDH2	13|8|13	34	11.33	3	0|0|0	1	1	1	1	1	17.27	113.33	0
KRAS	EIF2B4	EIF2B4	7|5|10	22	7.33	3	2|0|1	1	1	1	1	1	6.1	7.33	0
KRAS	CDH7	CDH7	1|1|2	4	1.33	3	0|0|0	0.33	1	0.33	1	0.33	5.14	13.33	0.15
KRAS	AIDA	AIDA	1|1|0	2	0.67	3	0|0|0	0	0	0	0	0	2.64	6.67	0.28
KRAS	RAB5A	RAB5A	0|1|1	2	0.67	3	0|0|0	0	0	0	0	0	2.64	6.67	0.28
KRAS	CENPJ	CENPJ	1|1|0	2	0.67	3	0|0|0	0	0	0	0	0	2.64	6.67	0.28
KRAS	RAB5C	RAB5C	4|4|5	13	4.33	3	3|0|0	0.99	0.99	0.99	0.99	0.99	4.73	4.33	0
KRAS	RAB5B	RAB5B	1|2|2	5	1.67	3	0|0|0	0.67	1	0.67	1	0.67	5.14	16.67	0.05
KRAS	TCERG1	TCERG1	4|2|8	14	4.67	3	0|0|0	1	1	1	1	1	7.18	46.67	0
KRAS	CENPE	CENPE	2|0|0	2	0.67	3	0|0|0	0.33	1	0.33	1	0.33	2.64	6.67	0.15
KRAS	DFFA	DFFA	1|1|0	2	0.67	3	0|0|0	0	0	0	0	0	2.64	6.67	0.28
KRAS	TEX10	TEX10	2|1|3	6	2	3	0|0|0	0.67	1	0.67	1	0.67	5.14	20	0.04
KRAS	SEC24A	SEC24A	3|4|4	11	3.67	3	0|0|0	1	1	1	1	1	9.02	36.67	0
KRAS	SEC24C	SEC24C	10|5|7	22	7.33	3	0|0|0	1	1	1	1	1	12.44	73.33	0
KRAS	SEC24B	SEC24B	4|2|3	9	3	3	0|0|0	1	1	1	1	1	7.18	30	0
KRAS	CENPV	CENPV	1|1|1	3	1	3	0|0|0	0	0	0	0	0	5.14	10	0.28
KRAS	PAFAH1B1	PAFAH1B1	1|2|2	5	1.67	3	0|0|0	0.67	1	0.67	1	0.67	5.14	16.67	0.05
KRAS	PAFAH1B3	PAFAH1B3	1|1|1	3	1	3	1|0|1	0	0	0	0	0	2.21	1.5	0.28
KRAS	KIFC1	KIFC1	5|4|7	16	5.33	3	0|0|0	1	1	1	1	1	10.76	53.33	0
KRAS	PDXDC1	PDXDC1	1|1|2	4	1.33	3	0|0|0	0.33	1	0.33	1	0.33	5.14	13.33	0.15
KRAS	PYCRL	PYCRL	1|0|1	2	0.67	3	0|0|0	0	0	0	0	0	2.64	6.67	0.28
KRAS	SCARB1	SCARB1	1|0|1	2	0.67	3	0|0|0	0	0	0	0	0	2.64	6.67	0.28
KRAS	GTF2F2	GTF2F2	0|0|1	1	0.33	3	0|0|0	0	0	0	0	0	2.64	3.33	0.28
KRAS	SFN	SFN	1|1|1	3	1	3	0|0|0	0	0	0	0	0	5.14	10	0.28
KRAS	PLEKHA5	PLEKHA5	10|7|6	23	7.67	3	0|0|0	1	1	1	1	1	14.08	76.67	0
KRAS	PLEKHA7	PLEKHA7	1|1|1	3	1	3	0|0|0	0	0	0	0	0	5.14	10	0.28
KRAS	PLEKHA1	PLEKHA1	1|1|5	7	2.33	3	0|0|0	0.33	1	0.33	1	0.33	5.14	23.33	0.11
KRAS	TRIP6	TRIP6	15|13|13	41	13.67	3	0|0|0	1	1	1	1	1	24.95	136.67	0
KRAS	ACTB	ACTB	49|33|45	127	42.33	3	21|11|21	0.41	0.94	0.41	0.94	0.41	-13.49	2.4	0.1
KRAS	PCNA	PCNA	4|5|4	13	4.33	3	3|0|2	0.96	0.98	0.96	0.98	0.96	2.88	2.6	0
KRAS	POM121C	POM121C	1|0|0	1	0.33	3	0|0|0	0	0	0	0	0	2.64	3.33	0.28
KRAS	SEC62	SEC62	0|0|3	3	1	3	0|0|0	0.33	1	0.33	1	0.33	2.64	10	0.12
KRAS	SEC63	SEC63	1|0|2	3	1	3	0|0|0	0.33	1	0.33	1	0.33	2.64	10	0.15
KRAS	DHX38	DHX38	1|1|2	4	1.33	3	0|0|0	0.33	1	0.33	1	0.33	5.14	13.33	0.15
KRAS	ARFGAP2	ARFGAP2	0|2|0	2	0.67	3	0|0|0	0.33	1	0.33	1	0.33	2.64	6.67	0.15
KRAS	ARFGAP3	ARFGAP3	3|3|3	9	3	3	0|0|0	1	1	1	1	1	9.02	30	0
KRAS	ARFGAP1	ARFGAP1	3|4|1	8	2.67	3	0|0|0	0.67	1	0.67	1	0.67	5.14	26.67	0.02
KRAS	DHX30	DHX30	5|5|2	12	4	3	0|0|0	1	1	1	1	1	7.18	40	0
KRAS	DHX34	DHX34	1|0|1	2	0.67	3	0|0|0	0	0	0	0	0	2.64	6.67	0.28
KRAS	DHX36	DHX36	6|7|9	22	7.33	3	0|0|0	1	1	1	1	1	14.08	73.33	0
KRAS	NCKAP5L	NCKAP5L	2|0|0	2	0.67	3	0|0|0	0.33	1	0.33	1	0.33	2.64	6.67	0.15
KRAS	COPZ1	COPZ1	0|3|2	5	1.67	3	0|0|0	0.67	1	0.67	1	0.67	2.64	16.67	0.04
KRAS	NEK7	NEK7	2|1|1	4	1.33	3	0|0|0	0.33	1	0.33	1	0.33	5.14	13.33	0.15
KRAS	NEK4	NEK4	0|1|0	1	0.33	3	0|0|0	0	0	0	0	0	2.64	3.33	0.28
KRAS	RUVBL1	RUVBL1	13|11|11	35	11.67	3	4|2|3	1	1	1	1	1	7.27	3.89	0
KRAS	RUVBL2	RUVBL2	11|7|8	26	8.67	3	6|1|3	0.89	0.99	0.89	0.99	0.89	1.18	2.6	0
KRAS	U2AF1	U2AF1	1|2|2	5	1.67	3	2|1|2	0.35	0.53	0.35	0.53	0.35	-1.39	1	0.1
KRAS	DENR	DENR	1|1|1	3	1	3	0|0|0	0	0	0	0	0	5.14	10	0.28
KRAS	DDX50	DDX50	1|0|1	2	0.67	3	0|0|0	0	0	0	0	0	2.64	6.67	0.28
KRAS	U2AF2	U2AF2	1|1|2	4	1.33	3	3|1|2	0	0	0	0	0	-2.49	0.67	0.28
KRAS	DDX56	DDX56	2|0|0	2	0.67	3	0|0|0	0.33	1	0.33	1	0.33	2.64	6.67	0.15
KRAS	NEK9	NEK9	13|7|7	27	9	3	0|0|0	1	1	1	1	1	15.68	90	0
KRAS	FAM129A	FAM129A	0|0|1	1	0.33	3	0|0|0	0	0	0	0	0	2.64	3.33	0.28
KRAS	SF3A1	SF3A1	1|1|0	2	0.67	3	0|0|1	0	0	0	0	0	1.83	2	0.28
KRAS	CDC42BPB	CDC42BPB	12|7|11	30	10	3	0|0|0	1	1	1	1	1	15.68	100	0
KRAS	FAM129B	FAM129B	2|2|3	7	2.33	3	0|0|0	1	1	1	1	1	7.18	23.33	0
KRAS	COX6C	COX6C	1|1|0	2	0.67	3	0|0|0	0	0	0	0	0	2.64	6.67	0.28
KRAS	TXNRD1	TXNRD1	1|2|0	3	1	3	0|0|0	0.33	1	0.33	1	0.33	2.64	10	0.15
KRAS	TPT1	TPT1	1|1|0	2	0.67	3	1|0|1	0	0	0	0	0	0.6	1	0.28
KRAS	BUB3	BUB3	3|2|7	12	4	3	1|0|1	0.99	1	0.99	1	0.99	3.59	6	0
KRAS	ALYREF	ALYREF	2|1|1	4	1.33	3	2|1|2	0.18	0.53	0.18	0.53	0.18	-1.39	0.8	0.26
KRAS	CCDC6	CCDC6	8|4|5	17	5.67	3	0|0|0	1	1	1	1	1	10.76	56.67	0
KRAS	ECSIT	ECSIT	2|0|1	3	1	3	0|0|0	0.33	1	0.33	1	0.33	2.64	10	0.15
KRAS	BLVRB	BLVRB	1|1|1	3	1	3	0|0|0	0	0	0	0	0	5.14	10	0.28
KRAS	CCDC8	CCDC8	2|3|0	5	1.67	3	0|0|0	0.67	1	0.67	1	0.67	2.64	16.67	0.04
KRAS	NASP	NASP	2|3|1	6	2	3	2|0|1	0.63	0.98	0.63	0.98	0.63	1.01	2	0.09
KRAS	MTHFD1	MTHFD1	23|23|16	62	20.67	3	14|3|4	0.77	0.98	0.77	0.98	0.77	-0.57	2.95	0.01
KRAS	SLC4A1AP	SLC4A1AP	1|0|0	1	0.33	3	0|0|0	0	0	0	0	0	2.64	3.33	0.28
KRAS	DOPEY2	DOPEY2	0|1|2	3	1	3	0|0|0	0.33	1	0.33	1	0.33	2.64	10	0.15
KRAS	SUCLG1	SUCLG1	0|1|2	3	1	3	0|0|0	0.33	1	0.33	1	0.33	2.64	10	0.15
KRAS	NOP58	NOP58	3|2|4	9	3	3	2|3|3	0.16	0.37	0.16	0.37	0.16	-3.45	1.12	0.26
KRAS	PROSC	PROSC	2|1|1	4	1.33	3	0|0|0	0.33	1	0.33	1	0.33	5.14	13.33	0.15
KRAS	MCM2	MCM2	1|2|1	4	1.33	3	0|0|0	0.33	1	0.33	1	0.33	5.14	13.33	0.15
KRAS	PHPT1	PHPT1	0|0|2	2	0.67	3	0|0|0	0.33	1	0.33	1	0.33	2.64	6.67	0.15
KRAS	ADSS	ADSS	4|7|7	18	6	3	0|0|0	1	1	1	1	1	10.76	60	0
KRAS	CCDC47	CCDC47	1|1|2	4	1.33	3	0|0|0	0.33	1	0.33	1	0.33	5.14	13.33	0.15
KRAS	RPS6KB1	RPS6KB1	1|1|1	3	1	3	0|0|0	0	0	0	0	0	5.14	10	0.28
KRAS	CCDC43	CCDC43	1|0|0	1	0.33	3	0|0|0	0	0	0	0	0	2.64	3.33	0.28
KRAS	CNBP	CNBP	3|3|5	11	3.67	3	0|0|0	1	1	1	1	1	9.02	36.67	0
KRAS	RNPEP	RNPEP	0|1|0	1	0.33	3	0|0|0	0	0	0	0	0	2.64	3.33	0.28
KRAS	HSD17B11	HSD17B11	0|0|2	2	0.67	3	0|0|0	0.33	1	0.33	1	0.33	2.64	6.67	0.15
KRAS	EIF4E2	EIF4E2	1|2|1	4	1.33	3	0|0|0	0.33	1	0.33	1	0.33	5.14	13.33	0.15
KRAS	ADSL	ADSL	2|0|1	3	1	3	0|0|0	0.33	1	0.33	1	0.33	2.64	10	0.15
KRAS	SAMD4B	SAMD4B	1|1|2	4	1.33	3	0|0|0	0.33	1	0.33	1	0.33	5.14	13.33	0.15
KRAS	FBXW8	FBXW8	1|1|0	2	0.67	3	0|0|0	0	0	0	0	0	2.64	6.67	0.28
KRAS	COASY	COASY	4|2|4	10	3.33	3	0|0|0	1	1	1	1	1	7.18	33.33	0
KRAS	MRE11A	MRE11A	4|2|3	9	3	3	0|0|0	1	1	1	1	1	7.18	30	0
KRAS	RPS27L	RPS27L	2|2|1	5	1.67	3	0|0|0	0.67	1	0.67	1	0.67	5.14	16.67	0.05
KRAS	RACGAP1	RACGAP1	6|4|5	15	5	3	0|0|0	1	1	1	1	1	10.76	50	0
KRAS	MYH9	MYH9	179|42|91	312	104	3	11|4|90	0.33	1	0.33	1	0.33	-57.85	2.97	0.15
KRAS	AZI2	AZI2	0|0|1	1	0.33	3	0|0|0	0	0	0	0	0	2.64	3.33	0.28
KRAS	RANBP9	RANBP9	1|1|1	3	1	3	0|0|0	0	0	0	0	0	5.14	10	0.28
KRAS	RANBP1	RANBP1	5|2|2	9	3	3	0|0|1	1	1	1	1	1	5.03	9	0
KRAS	RANBP3	RANBP3	2|1|2	5	1.67	3	0|0|0	0.67	1	0.67	1	0.67	5.14	16.67	0.05
KRAS	RANBP2	RANBP2	19|7|6	32	10.67	3	0|0|0	1	1	1	1	1	14.08	106.67	0
KRAS	PUS1	PUS1	1|1|1	3	1	3	0|0|0	0	0	0	0	0	5.14	10	0.28
KRAS	SUPT20H	SUPT20H	1|1|1	3	1	3	0|0|0	0	0	0	0	0	5.14	10	0.28
KRAS	FGD6	FGD6	1|0|0	1	0.33	3	0|0|0	0	0	0	0	0	2.64	3.33	0.28
KRAS	FGD1	FGD1	0|0|1	1	0.33	3	0|0|0	0	0	0	0	0	2.64	3.33	0.28
KRAS	TRIM32	TRIM32	1|0|1	2	0.67	3	0|0|0	0	0	0	0	0	2.64	6.67	0.28
KRAS	GNB1	GNB1	7|3|6	16	5.33	3	0|0|0	1	1	1	1	1	9.02	53.33	0
KRAS	RAB6A	RAB6A	2|3|2	7	2.33	3	2|2|1	0.63	0.82	0.63	0.82	0.63	0.12	1.4	0.09
KRAS	HN1L	HN1L	3|3|5	11	3.67	3	1|0|1	0.99	1	0.99	1	0.99	4.8	5.5	0
KRAS	AGAP3	AGAP3	2|4|3	9	3	3	0|0|0	1	1	1	1	1	7.18	30	0
KRAS	MERTK	MERTK	2|1|1	4	1.33	3	0|0|0	0.33	1	0.33	1	0.33	5.14	13.33	0.15
KRAS	TMEM2	TMEM2	9|10|9	28	9.33	3	0|0|0	1	1	1	1	1	18.83	93.33	0
KRAS	NUDT19	NUDT19	2|2|1	5	1.67	3	0|0|0	0.67	1	0.67	1	0.67	5.14	16.67	0.05
KRAS	UHRF1	UHRF1	2|2|3	7	2.33	3	0|0|0	1	1	1	1	1	7.18	23.33	0
KRAS	STX8	STX8	0|1|1	2	0.67	3	0|0|0	0	0	0	0	0	2.64	6.67	0.28
KRAS	CNNM3	CNNM3	6|3|5	14	4.67	3	0|0|0	1	1	1	1	1	9.02	46.67	0
KRAS	CNNM4	CNNM4	5|2|2	9	3	3	0|0|0	1	1	1	1	1	7.18	30	0
KRAS	PIP5K1C	PIP5K1C	1|1|0	2	0.67	3	0|0|0	0	0	0	0	0	2.64	6.67	0.28
KRAS	RTCB	RTCB	8|7|5	20	6.67	3	2|0|0	1	1	1	1	1	6.22	10	0
KRAS	RTCA	RTCA	2|2|2	6	2	3	0|0|0	1	1	1	1	1	7.18	20	0
KRAS	PARL	PARL	0|1|1	2	0.67	3	0|0|0	0	0	0	0	0	2.64	6.67	0.28
KRAS	STX4	STX4	2|3|3	8	2.67	3	0|0|0	1	1	1	1	1	7.18	26.67	0
KRAS	STX7	STX7	7|10|7	24	8	3	0|0|0	1	1	1	1	1	15.68	80	0
KRAS	SKA3	SKA3	4|4|2	10	3.33	3	0|0|0	1	1	1	1	1	7.18	33.33	0
KRAS	KEAP1	KEAP1	2|1|1	4	1.33	3	0|0|0	0.33	1	0.33	1	0.33	5.14	13.33	0.15
KRAS	BASP1	BASP1	8|5|5	18	6	3	0|0|0	1	1	1	1	1	12.44	60	0
KRAS	RPS3A	RPS3A	25|18|25	68	22.67	3	18|7|10	0.01	0.01	0.01	0.01	0.01	-12.29	1.94	0.27
KRAS	VGLL4	VGLL4	1|0|0	1	0.33	3	0|0|0	0	0	0	0	0	2.64	3.33	0.28
KRAS	MCMBP	MCMBP	5|4|6	15	5	3	0|0|0	1	1	1	1	1	10.76	50	0
KRAS	ZBTB8OS	ZBTB8OS	1|1|1	3	1	3	0|0|0	0	0	0	0	0	5.14	10	0.28
KRAS	PHF14	PHF14	1|0|0	1	0.33	3	0|0|0	0	0	0	0	0	2.64	3.33	0.28
KRAS	POLA2	POLA2	0|1|0	1	0.33	3	0|0|0	0	0	0	0	0	2.64	3.33	0.28
KRAS	POLA1	POLA1	2|0|0	2	0.67	3	0|0|0	0.33	1	0.33	1	0.33	2.64	6.67	0.15
KRAS	SMN1	SMN1	3|2|2	7	2.33	3	0|0|0	1	1	1	1	1	7.18	23.33	0
KRAS	FGD4	FGD4	0|0|1	1	0.33	3	0|0|0	0	0	0	0	0	2.64	3.33	0.28
KRAS	RPA1	RPA1	2|4|2	8	2.67	3	0|0|0	1	1	1	1	1	7.18	26.67	0
KRAS	TRIO	TRIO	2|2|0	4	1.33	3	0|0|0	0.67	1	0.67	1	0.67	2.64	13.33	0.05
KRAS	MTMR14	MTMR14	1|0|1	2	0.67	3	0|0|0	0	0	0	0	0	2.64	6.67	0.28
KRAS	TRMT2A	TRMT2A	1|1|0	2	0.67	3	0|0|0	0	0	0	0	0	2.64	6.67	0.28
KRAS	SLC5A6	SLC5A6	4|3|3	10	3.33	3	0|0|0	1	1	1	1	1	9.02	33.33	0
KRAS	RPA2	RPA2	0|2|0	2	0.67	3	0|0|0	0.33	1	0.33	1	0.33	2.64	6.67	0.15
KRAS	IQGAP1	IQGAP1	46|30|40	116	38.67	3	2|1|1	1	1	1	1	1	38.1	29	0
KRAS	IQGAP2	IQGAP2	18|9|13	40	13.33	3	0|0|0	1	1	1	1	1	18.83	133.33	0
KRAS	SH3RF3	SH3RF3	1|0|1	2	0.67	3	0|0|0	0	0	0	0	0	2.64	6.67	0.28
KRAS	YWHAZ	YWHAZ	10|8|7	25	8.33	3	6|2|2	0.89	0.99	0.89	0.99	0.89	1.19	2.5	0
KRAS	ARHGAP44	ARHGAP44	1|1|0	2	0.67	3	0|0|0	0	0	0	0	0	2.64	6.67	0.28
KRAS	DRG1	DRG1	3|3|8	14	4.67	3	0|0|0	1	1	1	1	1	9.02	46.67	0
KRAS	SLIRP	SLIRP	2|3|1	6	2	3	1|1|1	0.63	0.98	0.63	0.98	0.63	1.01	2	0.09
KRAS	PITHD1	PITHD1	1|2|2	5	1.67	3	0|0|0	0.67	1	0.67	1	0.67	5.14	16.67	0.05
KRAS	NDUFS1	NDUFS1	1|2|1	4	1.33	3	0|0|0	0.33	1	0.33	1	0.33	5.14	13.33	0.15
KRAS	NAA40	NAA40	0|0|2	2	0.67	3	0|0|0	0.33	1	0.33	1	0.33	2.64	6.67	0.15
KRAS	NOP56	NOP56	7|2|6	15	5	3	4|3|4	0.26	0.54	0.26	0.54	0.26	-7.14	1.36	0.25
KRAS	CEP131	CEP131	2|0|1	3	1	3	0|0|0	0.33	1	0.33	1	0.33	2.64	10	0.15
KRAS	YWHAH	YWHAH	2|3|2	7	2.33	3	0|0|0	1	1	1	1	1	7.18	23.33	0
KRAS	AURKA	AURKA	2|3|3	8	2.67	3	0|0|0	1	1	1	1	1	7.18	26.67	0
KRAS	AURKB	AURKB	2|3|3	8	2.67	3	0|0|0	1	1	1	1	1	7.18	26.67	0
KRAS	YWHAB	YWHAB	4|4|3	11	3.67	3	1|1|2	0.97	0.98	0.97	0.98	0.97	2.68	2.75	0
KRAS	AP1B1	AP1B1	1|0|0	1	0.33	3	0|0|0	0	0	0	0	0	2.64	3.33	0.28
KRAS	YWHAG	YWHAG	5|5|5	15	5	3	2|0|2	1	1	1	1	1	5.67	3.75	0
KRAS	YWHAE	YWHAE	11|7|10	28	9.33	3	5|2|4	0.84	0.99	0.84	0.99	0.84	0.16	2.55	0.01
KRAS	RP2	RP2	2|2|3	7	2.33	3	0|0|0	1	1	1	1	1	7.18	23.33	0
KRAS	MAT2A	MAT2A	6|5|3	14	4.67	3	5|2|2	0.39	0.74	0.39	0.74	0.39	-3.14	1.56	0.1
KRAS	ATAD3B	ATAD3B	2|0|3	5	1.67	3	0|0|0	0.67	1	0.67	1	0.67	2.64	16.67	0.04
KRAS	ATAD3A	ATAD3A	32|25|31	88	29.33	3	15|5|9	0.88	1	0.88	1	0.88	0.57	3.03	0
KRAS	MAT2B	MAT2B	1|1|1	3	1	3	0|0|0	0	0	0	0	0	5.14	10	0.28
KRAS	TXLNG	TXLNG	13|9|9	31	10.33	3	0|0|0	1	1	1	1	1	18.83	103.33	0
KRAS	CDC42EP1	CDC42EP1	3|3|2	8	2.67	3	0|0|0	1	1	1	1	1	7.18	26.67	0
KRAS	TXLNA	TXLNA	9|5|10	24	8	3	0|0|0	1	1	1	1	1	12.44	80	0
KRAS	SSX2IP	SSX2IP	1|1|0	2	0.67	3	0|0|0	0	0	0	0	0	2.64	6.67	0.28
KRAS	CASC3	CASC3	0|1|0	1	0.33	3	0|0|0	0	0	0	0	0	2.64	3.33	0.28
KRAS	ABCC4	ABCC4	1|1|1	3	1	3	0|0|0	0	0	0	0	0	5.14	10	0.28
KRAS	DYNC1H1	DYNC1H1	37|31|36	104	34.67	3	13|5|5	1	1	1	1	1	8.22	4.52	0
KRAS	GNB2	GNB2	2|2|1	5	1.67	3	0|0|0	0.67	1	0.67	1	0.67	5.14	16.67	0.05
KRAS	CALD1	CALD1	7|9|1	17	5.67	3	0|0|0	0.67	1	0.67	1	0.67	5.14	56.67	0.01
KRAS	SLC20A2	SLC20A2	1|1|1	3	1	3	0|0|0	0	0	0	0	0	5.14	10	0.28
KRAS	VAMP3	VAMP3	4|4|3	11	3.67	3	0|0|0	1	1	1	1	1	9.02	36.67	0
KRAS	VPS18	VPS18	1|0|1	2	0.67	3	0|0|0	0	0	0	0	0	2.64	6.67	0.28
KRAS	COBLL1	COBLL1	4|4|5	13	4.33	3	0|0|0	1	1	1	1	1	10.76	43.33	0
KRAS	VAMP8	VAMP8	1|1|1	3	1	3	0|0|0	0	0	0	0	0	5.14	10	0.28
KRAS	GTF3C3	GTF3C3	2|3|3	8	2.67	3	0|0|0	1	1	1	1	1	7.18	26.67	0
KRAS	ABI1	ABI1	21|15|16	52	17.33	3	0|0|0	1	1	1	1	1	27.95	173.33	0
KRAS	CSTF1	CSTF1	0|1|0	1	0.33	3	0|0|0	0	0	0	0	0	2.64	3.33	0.28
KRAS	FIBP	FIBP	4|2|3	9	3	3	0|0|0	1	1	1	1	1	7.18	30	0
KRAS	ROCK2	ROCK2	6|1|1	8	2.67	3	0|0|0	0.33	1	0.33	1	0.33	5.14	26.67	0.11
KRAS	CSTF2	CSTF2	0|1|1	2	0.67	3	0|0|0	0	0	0	0	0	2.64	6.67	0.28
KRAS	CUL4B	CUL4B	1|2|2	5	1.67	3	0|0|0	0.67	1	0.67	1	0.67	5.14	16.67	0.05
KRAS	BOLA2	BOLA2	4|5|3	12	4	3	2|0|2	0.97	1	0.97	1	0.97	2.64	3	0
KRAS	IMMT	IMMT	4|4|3	11	3.67	3	2|0|1	0.99	0.99	0.99	0.99	0.99	3.78	3.67	0
KRAS	BPTF	BPTF	1|1|1	3	1	3	0|0|0	0	0	0	0	0	5.14	10	0.28
KRAS	PCCB	PCCB	1|0|0	1	0.33	3	15|11|12	0	0	0	0	0	-51.72	0.03	0.28
KRAS	NDUFB5	NDUFB5	0|0|1	1	0.33	3	0|0|0	0	0	0	0	0	2.64	3.33	0.28
KRAS	NDUFB4	NDUFB4	2|2|2	6	2	3	1|0|0	0.99	0.99	0.99	0.99	0.99	5.03	6	0
KRAS	LRRC16A	LRRC16A	6|2|2	10	3.33	3	0|0|0	1	1	1	1	1	7.18	33.33	0
KRAS	FCHO2	FCHO2	1|0|1	2	0.67	3	0|0|0	0	0	0	0	0	2.64	6.67	0.28
KRAS	PEPD	PEPD	3|3|3	9	3	3	0|0|0	1	1	1	1	1	9.02	30	0
KRAS	C12orf57	C12orf57	0|1|0	1	0.33	3	0|0|0	0	0	0	0	0	2.64	3.33	0.28
KRAS	CAPRIN1	CAPRIN1	2|3|4	9	3	3	0|0|0	1	1	1	1	1	7.18	30	0
KRAS	KIF2A	KIF2A	9|6|12	27	9	3	0|0|0	1	1	1	1	1	14.08	90	0
KRAS	ZW10	ZW10	1|0|1	2	0.67	3	0|0|0	0	0	0	0	0	2.64	6.67	0.28
KRAS	KIF2C	KIF2C	2|1|1	4	1.33	3	0|0|0	0.33	1	0.33	1	0.33	5.14	13.33	0.15
KRAS	LRPPRC	LRPPRC	9|14|17	40	13.33	3	7|1|3	0.97	1	0.97	1	0.97	2.21	3.64	0
KRAS	EPPK1	EPPK1	10|7|9	26	8.67	3	0|0|0	1	1	1	1	1	15.68	86.67	0
KRAS	SUGT1	SUGT1	3|2|2	7	2.33	3	1|0|0	1	1	1	1	1	5.03	7	0
KRAS	FMNL3	FMNL3	3|3|2	8	2.67	3	0|0|0	1	1	1	1	1	7.18	26.67	0
KRAS	ATP6AP2	ATP6AP2	1|1|1	3	1	3	0|0|0	0	0	0	0	0	5.14	10	0.28
KRAS	CLN6	CLN6	1|0|2	3	1	3	0|0|0	0.33	1	0.33	1	0.33	2.64	10	0.15
KRAS	CLN3	CLN3	0|1|0	1	0.33	3	0|0|0	0	0	0	0	0	2.64	3.33	0.28
KRAS	ZC3HAV1	ZC3HAV1	21|14|16	51	17	3	0|1|1	1	1	1	1	1	20.08	25.5	0
KRAS	CLINT1	CLINT1	4|4|4	12	4	3	3|1|0	0.98	0.98	0.98	0.98	0.98	3.88	3	0
KRAS	MAPRE1	MAPRE1	7|9|8	24	8	3	0|0|0	1	1	1	1	1	15.68	80	0
KRAS	MAPRE2	MAPRE2	6|5|10	21	7	3	0|0|0	1	1	1	1	1	12.44	70	0
KRAS	AUP1	AUP1	2|3|3	8	2.67	3	2|0|0	0.99	0.99	0.99	0.99	0.99	3.81	4	0
KRAS	VRK1	VRK1	0|0|2	2	0.67	3	0|0|0	0.33	1	0.33	1	0.33	2.64	6.67	0.15
KRAS	HIRIP3	HIRIP3	0|0|1	1	0.33	3	0|0|0	0	0	0	0	0	2.64	3.33	0.28
KRAS	CXADR	CXADR	7|5|7	19	6.33	3	0|0|0	1	1	1	1	1	12.44	63.33	0
KRAS	WNK2	WNK2	0|0|1	1	0.33	3	0|0|0	0	0	0	0	0	2.64	3.33	0.28
KRAS	JAK1	JAK1	6|5|4	15	5	3	0|0|0	1	1	1	1	1	10.76	50	0
KRAS	LRRC1	LRRC1	8|5|7	20	6.67	3	0|0|0	1	1	1	1	1	12.44	66.67	0
KRAS	ACOT8	ACOT8	1|2|1	4	1.33	3	0|0|0	0.33	1	0.33	1	0.33	5.14	13.33	0.15
KRAS	ACOT9	ACOT9	2|4|2	8	2.67	3	1|0|0	1	1	1	1	1	5.03	8	0
KRAS	USP30	USP30	1|1|0	2	0.67	3	0|0|0	0	0	0	0	0	2.64	6.67	0.28
KRAS	ACOT7	ACOT7	1|2|2	5	1.67	3	0|0|0	0.67	1	0.67	1	0.67	5.14	16.67	0.05
KRAS	USP33	USP33	1|1|0	2	0.67	3	0|0|0	0	0	0	0	0	2.64	6.67	0.28
KRAS	SHMT2	SHMT2	3|7|5	15	5	3	5|1|4	0.32	0.78	0.32	0.78	0.32	-4.3	1.5	0.25
KRAS	ACOT1	ACOT1	2|1|1	4	1.33	3	0|0|0	0.33	1	0.33	1	0.33	5.14	13.33	0.15
KRAS	TOR1AIP2	TOR1AIP2	0|1|0	1	0.33	3	0|0|0	0	0	0	0	0	2.64	3.33	0.28
KRAS	TOR1AIP1	TOR1AIP1	2|0|1	3	1	3	1|0|0	0.33	0.99	0.33	0.99	0.33	1.83	3	0.24
KRAS	PLD3	PLD3	0|1|0	1	0.33	3	0|0|0	0	0	0	0	0	2.64	3.33	0.28
KRAS	LIMA1	LIMA1	13|16|18	47	15.67	3	0|0|0	1	1	1	1	1	24.95	156.67	0
[truncated: 1,149 more rows]

## Sheet: SAINTexpress G12 Starvation
Bait	Prey	PreyGene	Spec	SpecSum	AvgSpec	NumReplicates	ctrlCounts	AvgP	MaxP	TopoAvgP	TopoMaxP	SaintScore	logOddsScore	FoldChange	BFDR	boosted_by
KRAS	UBE2Q1	UBE2Q1	1|0|0	1	0.33	3	0|0|0	0	0	0	0	0	1.86	3.33	0.33
KRAS	HSPA2	HSPA2	0|1|0	1	0.33	3	0|0|0	0	0	0	0	0	1.86	3.33	0.33
KRAS	HIST1H4A	HIST1H4A	12|6|4	22	7.33	3	14|14|8	0	0	0	0	0	-37.11	0.61	0.33
KRAS	AGK	AGK	0|1|0	1	0.33	3	0|0|0	0	0	0	0	0	1.86	3.33	0.33
KRAS	HSPA6	HSPA6	1|1|1	3	1	3	1|1|1	0	0	0	0	0	0.23	1	0.33
KRAS	HSPA5	HSPA5	25|17|20	62	20.67	3	14|15|9	0	0	0	0	0	-17.77	1.63	0.32
KRAS	HSPA4	HSPA4	3|1|0	4	1.33	3	1|0|1	0.33	0.98	0.33	0.98	0.33	-0.18	2	0.28
KRAS	HSPA9	HSPA9	15|19|14	48	16	3	9|6|4	0.72	1	0.72	1	0.72	-0.28	2.53	0.01
KRAS	HSPA8	HSPA8	41|33|37	111	37	3	23|19|11	0	0	0	0	0	-14.49	2.09	0.32
KRAS	SSFA2	SSFA2	1|0|0	1	0.33	3	0|0|0	0	0	0	0	0	1.86	3.33	0.33
KRAS	MKL1	MKL1	1|0|0	1	0.33	3	0|0|0	0	0	0	0	0	1.86	3.33	0.33
KRAS	B2M	B2M	3|3|1	7	2.33	3	0|1|1	0.65	0.98	0.65	0.98	0.65	1.43	3.5	0.11
KRAS	MZT2B	MZT2B	1|1|0	2	0.67	3	0|0|0	0	0	0	0	0	1.86	6.67	0.33
KRAS	PMM2	PMM2	1|1|1	3	1	3	0|0|0	0	0	0	0	0	4.37	10	0.33
KRAS	PDCD11	PDCD11	0|1|0	1	0.33	3	0|0|0	0	0	0	0	0	1.86	3.33	0.33
KRAS	ASS1	ASS1	3|7|3	13	4.33	3	1|1|0	0.99	1	0.99	1	0.99	4.03	6.5	0
KRAS	CHMP1A	CHMP1A	0|1|0	1	0.33	3	0|0|0	0	0	0	0	0	1.86	3.33	0.33
KRAS	SPECC1	SPECC1	1|2|1	4	1.33	3	0|0|0	0.33	1	0.33	1	0.33	4.37	13.33	0.18
KRAS	ZNF703	ZNF703	1|1|1	3	1	3	0|0|0	0	0	0	0	0	4.37	10	0.33
KRAS	PIK3CA	PIK3CA	1|1|0	2	0.67	3	0|0|0	0	0	0	0	0	1.86	6.67	0.33
KRAS	CAMK4	CAMK4	0|1|0	1	0.33	3	0|0|0	0	0	0	0	0	1.86	3.33	0.33
KRAS	RNF114	RNF114	2|1|2	5	1.67	3	0|0|0	0.67	1	0.67	1	0.67	4.37	16.67	0.08
KRAS	C11orf58	C11orf58	1|2|2	5	1.67	3	0|0|0	0.67	1	0.67	1	0.67	4.37	16.67	0.08
KRAS	ZC3H15	ZC3H15	1|1|1	3	1	3	0|0|0	0	0	0	0	0	4.37	10	0.33
KRAS	MTMR12	MTMR12	0|1|0	1	0.33	3	0|0|0	0	0	0	0	0	1.86	3.33	0.33
KRAS	SPTLC1	SPTLC1	2|3|1	6	2	3	0|0|0	0.67	1	0.67	1	0.67	4.37	20	0.06
KRAS	ZC3H18	ZC3H18	1|1|1	3	1	3	0|0|0	0	0	0	0	0	4.37	10	0.33
KRAS	ABCD3	ABCD3	6|5|3	14	4.67	3	1|3|0	0.95	0.99	0.95	0.99	0.95	2.02	3.5	0
KRAS	SCLY	SCLY	0|0|1	1	0.33	3	0|0|0	0	0	0	0	0	1.86	3.33	0.33
KRAS	ECM29	ECM29	0|2|0	2	0.67	3	0|0|0	0.33	1	0.33	1	0.33	1.86	6.67	0.18
KRAS	DHX9	DHX9	23|7|6	36	12	3	7|5|5	0.33	1	0.33	1	0.33	-8.96	2.12	0.14
KRAS	DIMT1	DIMT1	2|0|0	2	0.67	3	0|0|0	0.33	1	0.33	1	0.33	1.86	6.67	0.18
KRAS	OSGEP	OSGEP	0|1|0	1	0.33	3	0|0|0	0	0	0	0	0	1.86	3.33	0.33
KRAS	TCOF1	TCOF1	9|6|5	20	6.67	3	10|14|15	0	0	0	0	0	-38.88	0.51	0.33
KRAS	C2CD5	C2CD5	3|3|2	8	2.67	3	0|0|0	1	1	1	1	1	6.4	26.67	0
KRAS	NUP93	NUP93	6|6|1	13	4.33	3	2|2|2	0.65	0.97	0.65	0.97	0.65	-3.27	2.17	0.11
KRAS	CEP89	CEP89	1|1|1	3	1	3	0|0|0	0	0	0	0	0	4.37	10	0.33
KRAS	ITGA3	ITGA3	4|2|3	9	3	3	0|0|0	1	1	1	1	1	6.4	30	0
KRAS	OPA1	OPA1	1|1|1	3	1	3	0|0|0	0	0	0	0	0	4.37	10	0.33
KRAS	GK	GK	2|2|2	6	2	3	0|3|0	0.9	0.9	0.9	0.9	0.9	2.19	2	0.01
KRAS	TRAPPC9	TRAPPC9	1|1|0	2	0.67	3	0|0|0	0	0	0	0	0	1.86	6.67	0.33
KRAS	PTRH2	PTRH2	5|1|0	6	2	3	0|0|0	0.33	1	0.33	1	0.33	1.86	20	0.14
KRAS	MYL12A	MYL12A	2|1|1	4	1.33	3	3|0|1	0.22	0.67	0.22	0.67	0.22	-0.85	1	0.3
KRAS	FAM98A	FAM98A	1|0|0	1	0.33	3	0|0|0	0	0	0	0	0	1.86	3.33	0.33
KRAS	MAZ	MAZ	4|1|1	6	2	3	2|0|0	0.33	0.99	0.33	0.99	0.33	1.73	3	0.27
KRAS	ACLY	ACLY	7|6|5	18	6	3	1|1|0	1	1	1	1	1	6.63	9	0
KRAS	CTBP2	CTBP2	1|1|1	3	1	3	0|0|0	0	0	0	0	0	4.37	10	0.33
KRAS	TSG101	TSG101	5|7|5	17	5.67	3	0|0|0	1	1	1	1	1	11.66	56.67	0
KRAS	ATP2A2	ATP2A2	16|15|13	44	14.67	3	1|6|2	1	1	1	1	1	5.76	4.89	0
KRAS	ITGA1	ITGA1	2|2|2	6	2	3	0|0|0	1	1	1	1	1	6.4	20	0
KRAS	ITGA2	ITGA2	3|8|5	16	5.33	3	0|0|0	1	1	1	1	1	8.24	53.33	0
KRAS	NOP2	NOP2	1|0|0	1	0.33	3	0|1|0	0	0	0	0	0	1.05	1	0.33
KRAS	ITGA4	ITGA4	4|3|2	9	3	3	0|0|0	1	1	1	1	1	6.4	30	0
KRAS	ITGA5	ITGA5	4|2|3	9	3	3	0|0|0	1	1	1	1	1	6.4	30	0
KRAS	ITGA6	ITGA6	9|10|8	27	9	3	0|0|0	1	1	1	1	1	16.49	90	0
KRAS	KIAA1279	KIAA1279	3|5|1	9	3	3	1|0|0	0.67	1	0.67	1	0.67	2.46	9	0.05
KRAS	EDC3	EDC3	7|7|4	18	6	3	0|0|0	1	1	1	1	1	9.98	60	0
KRAS	GTF3C1	GTF3C1	4|2|1	7	2.33	3	0|0|0	0.67	1	0.67	1	0.67	4.37	23.33	0.05
KRAS	DENND4A	DENND4A	0|1|1	2	0.67	3	0|0|0	0	0	0	0	0	1.86	6.67	0.33
KRAS	EDC4	EDC4	9|4|3	16	5.33	3	0|1|0	1	1	1	1	1	6.44	16	0
KRAS	DENND4C	DENND4C	1|0|0	1	0.33	3	0|0|0	0	0	0	0	0	1.86	3.33	0.33
KRAS	IQSEC1	IQSEC1	0|0|3	3	1	3	0|0|0	0.33	1	0.33	1	0.33	1.86	10	0.15
KRAS	XPO1	XPO1	4|7|4	15	5	3	0|2|1	0.99	1	0.99	1	0.99	4.21	5	0
KRAS	XPO5	XPO5	4|3|2	9	3	3	0|0|0	1	1	1	1	1	6.4	30	0
KRAS	CSDE1	CSDE1	12|14|9	35	11.67	3	0|0|0	1	1	1	1	1	18.05	116.67	0
KRAS	XPO7	XPO7	1|1|1	3	1	3	0|0|0	0	0	0	0	0	4.37	10	0.33
KRAS	BACH1	BACH1	2|1|2	5	1.67	3	0|0|0	0.67	1	0.67	1	0.67	4.37	16.67	0.08
KRAS	KIR2DS5	KIR2DS5	1|1|0	2	0.67	3	0|0|0	0	0	0	0	0	1.86	6.67	0.33
KRAS	TTK	TTK	6|3|6	15	5	3	0|0|0	1	1	1	1	1	8.24	50	0
KRAS	MAR1	2001-03-01	0|0|1	1	0.33	3	0|0|0	0	0	0	0	0	1.86	3.33	0.33
KRAS	GMDS	GMDS	4|3|2	9	3	3	0|0|0	1	1	1	1	1	6.4	30	0
KRAS	LSR	LSR	23|23|16	62	20.67	3	0|1|0	1	1	1	1	1	49.61	62	0
KRAS	TMEM263	TMEM263	4|5|2	11	3.67	3	5|5|2	0	0.01	0	0.01	0	-9.14	0.92	0.31
KRAS	SMAD2	SMAD2	1|1|1	3	1	3	0|0|0	0	0	0	0	0	4.37	10	0.33
KRAS	SDK1	SDK1	0|3|0	3	1	3	0|0|0	0.33	1	0.33	1	0.33	1.86	10	0.15
KRAS	SDK2	SDK2	5|5|2	12	4	3	0|0|0	1	1	1	1	1	6.4	40	0
KRAS	XPOT	XPOT	0|0|1	1	0.33	3	0|0|0	0	0	0	0	0	1.86	3.33	0.33
KRAS	MINK1	MINK1	8|13|9	30	10	3	0|0|0	1	1	1	1	1	16.49	100	0
KRAS	EPS15L1	EPS15L1	6|7|3	16	5.33	3	0|0|0	1	1	1	1	1	8.24	53.33	0
KRAS	ANAPC1	ANAPC1	1|1|0	2	0.67	3	0|0|0	0	0	0	0	0	1.86	6.67	0.33
KRAS	GART	GART	40|29|29	98	32.67	3	4|3|1	1	1	1	1	1	28.89	12.25	0
KRAS	ANAPC5	ANAPC5	0|1|0	1	0.33	3	0|0|0	0	0	0	0	0	1.86	3.33	0.33
KRAS	GARS	GARS	7|2|2	11	3.67	3	0|0|0	1	1	1	1	1	6.4	36.67	0
KRAS	RPS6KA3	RPS6KA3	2|2|2	6	2	3	0|0|1	0.99	0.99	0.99	0.99	0.99	4.25	6	0
KRAS	ATAD5	ATAD5	1|0|0	1	0.33	3	0|0|0	0	0	0	0	0	1.86	3.33	0.33
KRAS	PSMD14	PSMD14	2|1|1	4	1.33	3	0|1|1	0.31	0.94	0.31	0.94	0.31	1.43	2	0.28
KRAS	PSMD11	PSMD11	1|2|3	6	2	3	0|0|1	0.66	1	0.66	1	0.66	2.46	6	0.11
KRAS	PSMD10	PSMD10	1|0|2	3	1	3	1|0|0	0.33	0.99	0.33	0.99	0.33	1.05	3	0.27
KRAS	PSMD12	PSMD12	1|1|0	2	0.67	3	0|0|0	0	0	0	0	0	1.86	6.67	0.33
KRAS	CAMK1	CAMK1	1|1|1	3	1	3	0|0|0	0	0	0	0	0	4.37	10	0.33
KRAS	GIT1	GIT1	16|17|13	46	15.33	3	0|0|0	1	1	1	1	1	24.17	153.33	0
KRAS	GIT2	GIT2	3|0|4	7	2.33	3	0|0|0	0.67	1	0.67	1	0.67	1.86	23.33	0.04
KRAS	SERBP1	SERBP1	1|12|3	16	5.33	3	2|1|2	0.56	1	0.56	1	0.56	-2.17	3.2	0.12
KRAS	FOXC1	FOXC1	0|2|1	3	1	3	0|0|0	0.33	1	0.33	1	0.33	1.86	10	0.18
KRAS	METTL2B	METTL2B	1|2|3	6	2	3	0|0|0	0.67	1	0.67	1	0.67	4.37	20	0.06
KRAS	GANAB	GANAB	4|0|0	4	1.33	3	2|1|0	0.33	0.99	0.33	0.99	0.33	-1.18	1.33	0.28
KRAS	NUP133	NUP133	2|3|2	7	2.33	3	0|1|0	0.99	1	0.99	1	0.99	4.25	7	0
KRAS	EEF2K	EEF2K	1|0|0	1	0.33	3	0|0|0	0	0	0	0	0	1.86	3.33	0.33
KRAS	SMAD4	SMAD4	0|0|1	1	0.33	3	0|0|0	0	0	0	0	0	1.86	3.33	0.33
KRAS	SMAD5	SMAD5	4|5|3	12	4	3	0|0|0	1	1	1	1	1	8.24	40	0
KRAS	LIN37	LIN37	1|0|0	1	0.33	3	0|0|0	0	0	0	0	0	1.86	3.33	0.33
KRAS	VAPB	VAPB	2|1|1	4	1.33	3	0|0|0	0.33	1	0.33	1	0.33	4.37	13.33	0.18
KRAS	VAPA	VAPA	4|4|2	10	3.33	3	0|1|0	1	1	1	1	1	4.25	10	0
KRAS	SMAD3	SMAD3	1|1|0	2	0.67	3	0|0|0	0	0	0	0	0	1.86	6.67	0.33
KRAS	SHROOM3	SHROOM3	0|1|0	1	0.33	3	0|0|0	0	0	0	0	0	1.86	3.33	0.33
KRAS	NDUFAF2	NDUFAF2	0|1|0	1	0.33	3	0|0|0	0	0	0	0	0	1.86	3.33	0.33
KRAS	SNTB2	SNTB2	11|11|8	30	10	3	0|0|0	1	1	1	1	1	16.49	100	0
KRAS	EXOSC10	EXOSC10	2|0|1	3	1	3	0|0|0	0.33	1	0.33	1	0.33	1.86	10	0.18
KRAS	GDAP2	GDAP2	1|1|0	2	0.67	3	0|0|0	0	0	0	0	0	1.86	6.67	0.33
KRAS	BCAR1	BCAR1	2|6|5	13	4.33	3	0|0|0	1	1	1	1	1	6.4	43.33	0
KRAS	ARF1	ARF1	7|4|3	14	4.67	3	0|0|0	1	1	1	1	1	8.24	46.67	0
KRAS	CYFIP2	CYFIP2	17|14|10	41	13.67	3	0|0|0	1	1	1	1	1	19.6	136.67	0
KRAS	ARF6	ARF6	0|1|0	1	0.33	3	0|0|0	0	0	0	0	0	1.86	3.33	0.33
KRAS	ARF5	ARF5	2|1|0	3	1	3	0|0|1	0.33	0.99	0.33	0.99	0.33	1.05	3	0.27
KRAS	ARF4	ARF4	1|1|2	4	1.33	3	1|1|0	0.31	0.94	0.31	0.94	0.31	1.43	2	0.28
KRAS	GNAO1	GNAO1	0|1|1	2	0.67	3	0|0|0	0	0	0	0	0	1.86	6.67	0.33
KRAS	SPTLC2	SPTLC2	3|1|3	7	2.33	3	0|0|0	0.67	1	0.67	1	0.67	4.37	23.33	0.04
KRAS	AP3D1	AP3D1	15|15|9	39	13	3	16|12|4	0	0	0	0	0	-21.81	1.22	0.33
KRAS	EIF4B	EIF4B	21|33|16	70	23.33	3	0|0|0	1	1	1	1	1	28.67	233.33	0
KRAS	ERICH1	ERICH1	0|1|0	1	0.33	3	0|0|0	0	0	0	0	0	1.86	3.33	0.33
KRAS	HAUS7	HAUS7	0|1|1	2	0.67	3	0|0|0	0	0	0	0	0	1.86	6.67	0.33
KRAS	SULT1A1	SULT1A1	5|5|2	12	4	3	0|0|0	1	1	1	1	1	6.4	40	0
KRAS	SREK1	SREK1	0|1|0	1	0.33	3	0|0|0	0	0	0	0	0	1.86	3.33	0.33
KRAS	RGPD3	RGPD3	0|1|1	2	0.67	3	1|1|0	0	0	0	0	0	-0.18	1	0.33
KRAS	COX4I1	COX4I1	0|1|1	2	0.67	3	1|1|1	0	0	0	0	0	-1.18	0.67	0.33
KRAS	NOL9	NOL9	2|0|1	3	1	3	0|0|0	0.33	1	0.33	1	0.33	1.86	10	0.18
KRAS	PRKAR1A	PRKAR1A	3|0|0	3	1	3	0|0|0	0.33	1	0.33	1	0.33	1.86	10	0.15
KRAS	SH2B1	SH2B1	1|0|2	3	1	3	0|0|0	0.33	1	0.33	1	0.33	1.86	10	0.18
KRAS	SAR1A	SAR1A	1|1|1	3	1	3	1|1|0	0	0	0	0	0	1.43	1.5	0.33
KRAS	NOL6	NOL6	1|1|0	2	0.67	3	0|0|0	0	0	0	0	0	1.86	6.67	0.33
KRAS	SRPK1	SRPK1	2|3|1	6	2	3	0|0|0	0.67	1	0.67	1	0.67	4.37	20	0.06
KRAS	SRPK2	SRPK2	1|0|1	2	0.67	3	0|0|0	0	0	0	0	0	1.86	6.67	0.33
KRAS	RAB11FIP1	RAB11FIP1	8|7|7	22	7.33	3	0|1|0	1	1	1	1	1	17.57	22	0
KRAS	MPRIP	MPRIP	8|9|6	23	7.67	3	0|0|0	1	1	1	1	1	13.3	76.67	0
KRAS	BPNT1	BPNT1	0|1|1	2	0.67	3	0|0|0	0	0	0	0	0	1.86	6.67	0.33
KRAS	ATP1A1	ATP1A1	31|34|29	94	31.33	3	4|5|5	1	1	1	1	1	21.66	6.71	0
KRAS	MGRN1	MGRN1	2|1|0	3	1	3	0|0|0	0.33	1	0.33	1	0.33	1.86	10	0.18
KRAS	CDC42	CDC42	10|9|4	23	7.67	3	1|1|0	1	1	1	1	1	5.3	11.5	0
KRAS	CUEDC1	CUEDC1	0|1|0	1	0.33	3	0|0|0	0	0	0	0	0	1.86	3.33	0.33
KRAS	ARHGEF11	ARHGEF11	0|1|0	1	0.33	3	0|0|0	0	0	0	0	0	1.86	3.33	0.33
KRAS	RABL3	RABL3	2|1|2	5	1.67	3	0|0|0	0.67	1	0.67	1	0.67	4.37	16.67	0.08
KRAS	EEF1A1	EEF1A1	30|34|25	89	29.67	3	20|11|10	0.04	0.1	0.04	0.1	0.04	-11.22	2.17	0.31
KRAS	HMGB1	HMGB1	1|0|0	1	0.33	3	1|1|1	0	0	0	0	0	-1.18	0.33	0.33
KRAS	RAB2A	RAB2A	1|0|0	1	0.33	3	0|1|0	0	0	0	0	0	1.05	1	0.33
KRAS	SRBD1	SRBD1	1|0|0	1	0.33	3	0|0|0	0	0	0	0	0	1.86	3.33	0.33
KRAS	ARL15	ARL15	0|1|1	2	0.67	3	0|0|0	0	0	0	0	0	1.86	6.67	0.33
KRAS	BIN3	BIN3	1|0|0	1	0.33	3	0|0|0	0	0	0	0	0	1.86	3.33	0.33
KRAS	FRG1	FRG1	2|3|1	6	2	3	2|1|2	0.34	0.68	0.34	0.68	0.34	-2.17	1.2	0.14
KRAS	SIRPA	SIRPA	3|5|3	11	3.67	3	0|0|0	1	1	1	1	1	8.24	36.67	0
KRAS	CBLB	CBLB	0|1|0	1	0.33	3	0|0|0	0	0	0	0	0	1.86	3.33	0.33
KRAS	SNAP47	SNAP47	0|1|0	1	0.33	3	0|0|0	0	0	0	0	0	1.86	3.33	0.33
KRAS	AASS	AASS	1|1|0	2	0.67	3	0|0|0	0	0	0	0	0	1.86	6.67	0.33
KRAS	KIF4A	KIF4A	5|3|1	9	3	3	0|0|0	0.67	1	0.67	1	0.67	4.37	30	0.03
KRAS	CDCA2	CDCA2	5|1|0	6	2	3	0|0|0	0.33	1	0.33	1	0.33	1.86	20	0.14
KRAS	IRAK1	IRAK1	5|7|1	13	4.33	3	0|0|0	0.67	1	0.67	1	0.67	4.37	43.33	0.02
KRAS	CLIP1	CLIP1	1|0|0	1	0.33	3	0|0|0	0	0	0	0	0	1.86	3.33	0.33
KRAS	FIP1L1	FIP1L1	2|1|0	3	1	3	0|0|0	0.33	1	0.33	1	0.33	1.86	10	0.18
KRAS	TIMM50	TIMM50	7|6|6	19	6.33	3	4|3|2	0.66	0.83	0.66	0.83	0.66	0.29	2.11	0.11
KRAS	MID1	MID1	1|4|3	8	2.67	3	0|0|0	0.67	1	0.67	1	0.67	4.37	26.67	0.04
KRAS	UTS2	UTS2	1|1|1	3	1	3	1|1|1	0	0	0	0	0	0.23	1	0.33
KRAS	PPP2R2A	PPP2R2A	10|7|10	27	9	3	1|0|0	1	1	1	1	1	17.57	27	0
KRAS	NOLC1	NOLC1	1|4|2	7	2.33	3	4|1|1	0.25	0.74	0.25	0.74	0.25	-3.17	1.17	0.29
KRAS	ATG4B	ATG4B	1|2|0	3	1	3	0|0|0	0.33	1	0.33	1	0.33	1.86	10	0.18
KRAS	FGFR1OP	FGFR1OP	1|1|0	2	0.67	3	0|0|0	0	0	0	0	0	1.86	6.67	0.33
KRAS	WASF1	WASF1	8|13|6	27	9	3	0|0|0	1	1	1	1	1	13.3	90	0
KRAS	RAB21	RAB21	3|1|2	6	2	3	2|0|0	0.64	0.98	0.64	0.98	0.64	1.73	3	0.11
KRAS	RAB23	RAB23	1|1|0	2	0.67	3	0|0|0	0	0	0	0	0	1.86	6.67	0.33
KRAS	CALR	CALR	0|0|1	1	0.33	3	0|0|1	0	0	0	0	0	1.05	1	0.33
KRAS	CALU	CALU	1|1|0	2	0.67	3	0|1|0	0	0	0	0	0	1.05	2	0.33
KRAS	CYB5B	CYB5B	1|2|0	3	1	3	0|0|0	0.33	1	0.33	1	0.33	1.86	10	0.18
KRAS	SNX27	SNX27	2|3|3	8	2.67	3	0|0|0	1	1	1	1	1	6.4	26.67	0
KRAS	FAR1	FAR1	0|2|1	3	1	3	0|0|0	0.33	1	0.33	1	0.33	1.86	10	0.18
KRAS	RALA	RALA	2|5|8	15	5	3	0|0|0	1	1	1	1	1	6.4	50	0
KRAS	ACTR1A	ACTR1A	1|1|1	3	1	3	1|0|0	0	0	0	0	0	2.46	3	0.33
KRAS	CALCOCO1	CALCOCO1	3|1|1	5	1.67	3	0|0|0	0.33	1	0.33	1	0.33	4.37	16.67	0.15
KRAS	EWSR1	EWSR1	4|2|3	9	3	3	0|1|0	0.99	1	0.99	1	0.99	4.25	9	0
KRAS	WDR77	WDR77	5|1|2	8	2.67	3	0|0|0	0.67	1	0.67	1	0.67	4.37	26.67	0.05
KRAS	PCK2	PCK2	2|1|0	3	1	3	0|0|0	0.33	1	0.33	1	0.33	1.86	10	0.18
KRAS	HDAC1	HDAC1	1|1|0	2	0.67	3	1|1|0	0	0	0	0	0	-0.18	1	0.33
KRAS	RPN2	RPN2	7|13|3	23	7.67	3	0|2|0	0.99	1	0.99	1	0.99	3.91	11.5	0
KRAS	NAP1L4	NAP1L4	1|1|1	3	1	3	0|0|0	0	0	0	0	0	4.37	10	0.33
KRAS	PPP2R3A	PPP2R3A	0|1|0	1	0.33	3	0|0|0	0	0	0	0	0	1.86	3.33	0.33
KRAS	BRK1	BRK1	9|8|4	21	7	3	0|0|0	1	1	1	1	1	9.98	70	0
KRAS	PRPF8	PRPF8	9|9|3	21	7	3	1|0|0	1	1	1	1	1	6.44	21	0
KRAS	FAU	FAU	3|2|1	6	2	3	3|4|4	0	0	0	0	0	-9.94	0.55	0.33
KRAS	PRPF6	PRPF6	4|3|3	10	3.33	3	0|3|2	0.76	0.89	0.76	0.89	0.76	0.82	2	0.01
KRAS	ASB6	ASB6	1|1|0	2	0.67	3	0|0|0	0	0	0	0	0	1.86	6.67	0.33
KRAS	ATG3	ATG3	0|1|1	2	0.67	3	0|0|0	0	0	0	0	0	1.86	6.67	0.33
KRAS	COX7A2	COX7A2	1|1|1	3	1	3	2|2|1	0	0	0	0	0	-2.17	0.6	0.33
KRAS	CEP85	CEP85	4|7|5	16	5.33	3	0|0|0	1	1	1	1	1	9.98	53.33	0
KRAS	PCF11	PCF11	1|1|0	2	0.67	3	0|0|0	0	0	0	0	0	1.86	6.67	0.33
KRAS	RFC4	RFC4	2|1|0	3	1	3	0|0|0	0.33	1	0.33	1	0.33	1.86	10	0.18
KRAS	SYNJ1	SYNJ1	1|1|0	2	0.67	3	0|0|0	0	0	0	0	0	1.86	6.67	0.33
KRAS	RELA	RELA	2|3|4	9	3	3	0|0|0	1	1	1	1	1	6.4	30	0
KRAS	HDGF	HDGF	1|0|0	1	0.33	3	0|0|0	0	0	0	0	0	1.86	3.33	0.33
KRAS	PIP4K2A	PIP4K2A	1|2|2	5	1.67	3	0|0|0	0.67	1	0.67	1	0.67	4.37	16.67	0.08
KRAS	HMG20A	HMG20A	1|0|0	1	0.33	3	0|1|0	0	0	0	0	0	1.05	1	0.33
KRAS	PIP4K2C	PIP4K2C	3|5|3	11	3.67	3	0|0|0	1	1	1	1	1	8.24	36.67	0
KRAS	ZMPSTE24	ZMPSTE24	0|1|0	1	0.33	3	0|0|0	0	0	0	0	0	1.86	3.33	0.33
KRAS	MRPL37	MRPL37	0|1|0	1	0.33	3	0|0|0	0	0	0	0	0	1.86	3.33	0.33
KRAS	DPY30	DPY30	2|2|0	4	1.33	3	0|0|0	0.67	1	0.67	1	0.67	1.86	13.33	0.08
KRAS	ARG1	ARG1	1|1|1	3	1	3	3|1|0	0	0	0	0	0	-0.85	0.75	0.33
KRAS	FNBP1L	FNBP1L	0|1|0	1	0.33	3	0|0|0	0	0	0	0	0	1.86	3.33	0.33
KRAS	TBL2	TBL2	0|0|1	1	0.33	3	0|0|0	0	0	0	0	0	1.86	3.33	0.33
KRAS	THOC3	THOC3	1|0|1	2	0.67	3	0|0|0	0	0	0	0	0	1.86	6.67	0.33
KRAS	URI1	URI1	0|2|0	2	0.67	3	0|0|0	0.33	1	0.33	1	0.33	1.86	6.67	0.18
KRAS	HNRNPDL	HNRNPDL	2|2|0	4	1.33	3	0|0|0	0.67	1	0.67	1	0.67	1.86	13.33	0.08
KRAS	STIM1	STIM1	1|0|0	1	0.33	3	0|0|0	0	0	0	0	0	1.86	3.33	0.33
KRAS	KIF14	KIF14	6|5|4	15	5	3	0|0|0	1	1	1	1	1	9.98	50	0
KRAS	RABGAP1L	RABGAP1L	0|0|1	1	0.33	3	0|0|0	0	0	0	0	0	1.86	3.33	0.33
KRAS	NUP107	NUP107	4|1|2	7	2.33	3	0|0|0	0.67	1	0.67	1	0.67	4.37	23.33	0.05
KRAS	FABP5	FABP5	0|1|0	1	0.33	3	0|0|0	0	0	0	0	0	1.86	3.33	0.33
KRAS	PAK4	PAK4	13|20|16	49	16.33	3	0|0|0	1	1	1	1	1	24.17	163.33	0
KRAS	APC	APC	5|5|2	12	4	3	0|0|0	1	1	1	1	1	6.4	40	0
KRAS	ABCE1	ABCE1	12|6|7	25	8.33	3	0|0|1	1	1	1	1	1	14.53	25	0
KRAS	UQCRC2	UQCRC2	13|13|10	36	12	3	7|7|4	0.26	0.38	0.26	0.38	0.26	-4.49	2	0.29
KRAS	DBT	DBT	1|0|0	1	0.33	3	21|20|11	0	0	0	0	0	-73.16	0.02	0.33
KRAS	TMEM43	TMEM43	2|3|1	6	2	3	0|0|0	0.67	1	0.67	1	0.67	4.37	20	0.06
KRAS	UQCRC1	UQCRC1	0|1|1	2	0.67	3	0|0|1	0	0	0	0	0	1.05	2	0.33
KRAS	NUP88	NUP88	3|0|1	4	1.33	3	0|0|0	0.33	1	0.33	1	0.33	1.86	13.33	0.15
KRAS	GTSE1	GTSE1	3|1|0	4	1.33	3	0|0|0	0.33	1	0.33	1	0.33	1.86	13.33	0.15
KRAS	ADNP	ADNP	1|0|0	1	0.33	3	0|0|0	0	0	0	0	0	1.86	3.33	0.33
KRAS	NSDHL	NSDHL	0|0|1	1	0.33	3	0|0|0	0	0	0	0	0	1.86	3.33	0.33
KRAS	COPS2	COPS2	1|1|0	2	0.67	3	0|0|0	0	0	0	0	0	1.86	6.67	0.33
KRAS	COPS3	COPS3	1|2|3	6	2	3	0|0|0	0.67	1	0.67	1	0.67	4.37	20	0.06
KRAS	KHDRBS1	KHDRBS1	8|1|3	12	4	3	1|2|1	0.62	1	0.62	1	0.62	-0.97	3	0.12
KRAS	COPS4	COPS4	2|2|1	5	1.67	3	0|0|0	0.67	1	0.67	1	0.67	4.37	16.67	0.08
KRAS	GGCT	GGCT	1|2|1	4	1.33	3	0|3|1	0.22	0.67	0.22	0.67	0.22	-0.85	1	0.3
KRAS	YTHDF3	YTHDF3	1|1|0	2	0.67	3	0|0|0	0	0	0	0	0	1.86	6.67	0.33
KRAS	YTHDF2	YTHDF2	4|3|4	11	3.67	3	0|1|0	1	1	1	1	1	6.44	11	0
KRAS	YTHDF1	YTHDF1	0|1|1	2	0.67	3	0|0|0	0	0	0	0	0	1.86	6.67	0.33
KRAS	ZNF598	ZNF598	9|7|7	23	7.67	3	0|0|0	1	1	1	1	1	14.91	76.67	0
KRAS	CEP97	CEP97	2|0|0	2	0.67	3	0|0|0	0.33	1	0.33	1	0.33	1.86	6.67	0.18
KRAS	NDC80	NDC80	1|1|0	2	0.67	3	0|0|0	0	0	0	0	0	1.86	6.67	0.33
KRAS	INF2	INF2	12|9|6	27	9	3	0|0|0	1	1	1	1	1	13.3	90	0
KRAS	TKT	TKT	9|9|7	25	8.33	3	8|6|1	0.06	0.08	0.06	0.08	0.06	-4.88	1.67	0.31
KRAS	PRKG1	PRKG1	1|0|0	1	0.33	3	0|0|0	0	0	0	0	0	1.86	3.33	0.33
KRAS	GEMIN4	GEMIN4	3|2|2	7	2.33	3	0|0|0	1	1	1	1	1	6.4	23.33	0
KRAS	GCA	GCA	0|1|0	1	0.33	3	0|0|0	0	0	0	0	0	1.86	3.33	0.33
KRAS	DPYSL5	DPYSL5	1|1|1	3	1	3	0|0|0	0	0	0	0	0	4.37	10	0.33
KRAS	DPYSL2	DPYSL2	12|15|13	40	13.33	3	0|0|0	1	1	1	1	1	22.65	133.33	0
KRAS	DPYSL3	DPYSL3	7|9|10	26	8.67	3	0|0|0	1	1	1	1	1	14.91	86.67	0
KRAS	DLD	DLD	1|0|1	2	0.67	3	2|4|1	0	0	0	0	0	-6.86	0.29	0.33
KRAS	NUDT5	NUDT5	1|0|2	3	1	3	0|0|1	0.33	0.99	0.33	0.99	0.33	1.05	3	0.27
KRAS	PVR	PVR	5|6|5	16	5.33	3	0|0|0	1	1	1	1	1	11.66	53.33	0
KRAS	C14orf80	C14orf80	0|1|0	1	0.33	3	0|0|0	0	0	0	0	0	1.86	3.33	0.33
KRAS	CTBP1	CTBP1	1|2|0	3	1	3	0|0|0	0.33	1	0.33	1	0.33	1.86	10	0.18
KRAS	ARGLU1	ARGLU1	2|1|0	3	1	3	5|2|2	0	0	0	0	0	-9.68	0.33	0.33
KRAS	PHLDB2	PHLDB2	4|2|2	8	2.67	3	0|0|0	1	1	1	1	1	6.4	26.67	0
KRAS	PHLDB3	PHLDB3	1|0|0	1	0.33	3	0|0|0	0	0	0	0	0	1.86	3.33	0.33
KRAS	DKC1	DKC1	4|2|1	7	2.33	3	0|0|0	0.67	1	0.67	1	0.67	4.37	23.33	0.05
KRAS	LARS	LARS	10|7|6	23	7.67	3	2|2|0	1	1	1	1	1	6.45	5.75	0
KRAS	GJA1	GJA1	0|1|0	1	0.33	3	0|0|0	0	0	0	0	0	1.86	3.33	0.33
KRAS	PPP5C	PPP5C	3|5|3	11	3.67	3	1|0|1	0.99	1	0.99	1	0.99	4.03	5.5	0
KRAS	DHX40	DHX40	1|1|1	3	1	3	0|0|0	0	0	0	0	0	4.37	10	0.33
KRAS	CALML5	CALML5	1|1|1	3	1	3	2|3|2	0	0	0	0	0	-4.61	0.43	0.33
KRAS	NUBP2	NUBP2	3|1|3	7	2.33	3	0|0|0	0.67	1	0.67	1	0.67	4.37	23.33	0.04
KRAS	PFN1	PFN1	14|13|13	40	13.33	3	2|3|2	1	1	1	1	1	10.5	5.71	0
KRAS	PFN2	PFN2	1|1|2	4	1.33	3	1|0|0	0.33	0.99	0.33	0.99	0.33	2.46	4	0.27
KRAS	NUBP1	NUBP1	1|2|2	5	1.67	3	0|0|0	0.67	1	0.67	1	0.67	4.37	16.67	0.08
KRAS	DDRGK1	DDRGK1	0|1|1	2	0.67	3	0|0|0	0	0	0	0	0	1.86	6.67	0.33
KRAS	ATP5A1	ATP5A1	23|7|11	41	13.67	3	11|13|4	0.1	0.29	0.1	0.29	0.1	-20.29	1.46	0.3
KRAS	SSB	SSB	1|1|0	2	0.67	3	0|1|1	0	0	0	0	0	-0.18	1	0.33
KRAS	MDN1	MDN1	1|0|0	1	0.33	3	0|0|0	0	0	0	0	0	1.86	3.33	0.33
KRAS	NOP9	NOP9	0|1|0	1	0.33	3	0|0|0	0	0	0	0	0	1.86	3.33	0.33
KRAS	NOC2L	NOC2L	3|1|1	5	1.67	3	0|1|1	0.33	0.98	0.33	0.98	0.33	1.43	2.5	0.28
KRAS	APIP	APIP	1|0|1	2	0.67	3	0|0|0	0	0	0	0	0	1.86	6.67	0.33
KRAS	PRKAA1	PRKAA1	3|3|3	9	3	3	0|0|0	1	1	1	1	1	8.24	30	0
KRAS	KIAA1468	KIAA1468	1|2|0	3	1	3	0|0|0	0.33	1	0.33	1	0.33	1.86	10	0.18
KRAS	RPLP2	RPLP2	3|3|3	9	3	3	5|4|1	0	0	0	0	0	-5.08	0.9	0.33
KRAS	RPLP1	RPLP1	1|4|1	6	2	3	0|1|0	0.33	1	0.33	1	0.33	2.46	6	0.15
KRAS	RPLP0	RPLP0	7|4|5	16	5.33	3	3|3|2	0.56	0.94	0.56	0.94	0.56	-1.31	2	0.12
KRAS	EIF2B2	EIF2B2	0|2|0	2	0.67	3	0|0|0	0.33	1	0.33	1	0.33	1.86	6.67	0.18
KRAS	EIF2B3	EIF2B3	2|3|2	7	2.33	3	0|0|0	1	1	1	1	1	6.4	23.33	0
KRAS	PRKAR2A	PRKAR2A	4|1|1	6	2	3	0|0|0	0.33	1	0.33	1	0.33	4.37	20	0.15
KRAS	MAGT1	MAGT1	0|1|0	1	0.33	3	0|0|0	0	0	0	0	0	1.86	3.33	0.33
KRAS	PPA1	PPA1	5|3|3	11	3.67	3	2|3|1	0.57	0.91	0.57	0.91	0.57	-0.4	1.83	0.12
KRAS	WDR26	WDR26	4|4|0	8	2.67	3	0|0|0	0.67	1	0.67	1	0.67	1.86	26.67	0.03
KRAS	BET1	BET1	1|0|1	2	0.67	3	0|0|0	0	0	0	0	0	1.86	6.67	0.33
KRAS	ECD	ECD	1|1|1	3	1	3	0|0|0	0	0	0	0	0	4.37	10	0.33
KRAS	TPM4	TPM4	4|3|3	10	3.33	3	0|0|0	1	1	1	1	1	8.24	33.33	0
KRAS	TPM3	TPM3	30|25|14	69	23	3	10|3|2	0.96	1	0.96	1	0.96	2.03	4.6	0
KRAS	PRPF40A	PRPF40A	2|1|2	5	1.67	3	0|0|0	0.67	1	0.67	1	0.67	4.37	16.67	0.08
KRAS	NDFIP1	NDFIP1	0|1|0	1	0.33	3	0|0|0	0	0	0	0	0	1.86	3.33	0.33
KRAS	TTC1	TTC1	4|4|2	10	3.33	3	0|0|0	1	1	1	1	1	6.4	33.33	0
KRAS	FAM21A	FAM21A	1|1|0	2	0.67	3	0|0|0	0	0	0	0	0	1.86	6.67	0.33
KRAS	UTP18	UTP18	4|0|0	4	1.33	3	0|0|0	0.33	1	0.33	1	0.33	1.86	13.33	0.15
KRAS	ETFA	ETFA	2|1|0	3	1	3	0|3|2	0.12	0.36	0.12	0.36	0.12	-4.06	0.6	0.3
KRAS	PHACTR4	PHACTR4	3|5|3	11	3.67	3	0|0|0	1	1	1	1	1	8.24	36.67	0
KRAS	CLIC4	CLIC4	1|1|1	3	1	3	0|0|0	0	0	0	0	0	4.37	10	0.33
KRAS	ETFB	ETFB	0|1|0	1	0.33	3	1|1|1	0	0	0	0	0	-1.18	0.33	0.33
KRAS	SH3RF3	SH3RF3	1|2|1	4	1.33	3	0|0|0	0.33	1	0.33	1	0.33	4.37	13.33	0.18
KRAS	LRSAM1	LRSAM1	1|0|0	1	0.33	3	0|0|0	0	0	0	0	0	1.86	3.33	0.33
KRAS	LARP4B	LARP4B	9|13|3	25	8.33	3	0|1|1	0.99	1	0.99	1	0.99	4.03	12.5	0
KRAS	SMNDC1	SMNDC1	1|0|0	1	0.33	3	0|0|0	0	0	0	0	0	1.86	3.33	0.33
KRAS	SSX2IP	SSX2IP	0|1|1	2	0.67	3	0|0|0	0	0	0	0	0	1.86	6.67	0.33
KRAS	YKT6	YKT6	1|0|1	2	0.67	3	0|0|0	0	0	0	0	0	1.86	6.67	0.33
KRAS	ENY2	ENY2	1|1|0	2	0.67	3	0|0|0	0	0	0	0	0	1.86	6.67	0.33
KRAS	QTRTD1	QTRTD1	0|2|1	3	1	3	0|0|0	0.33	1	0.33	1	0.33	1.86	10	0.18
KRAS	KIF11	KIF11	14|8|5	27	9	3	0|0|0	1	1	1	1	1	11.66	90	0
KRAS	DDX19A	DDX19A	1|2|0	3	1	3	0|0|0	0.33	1	0.33	1	0.33	1.86	10	0.18
KRAS	RPS4X	RPS4X	20|21|17	58	19.33	3	15|18|5	0	0	0	0	0	-17.48	1.53	0.33
KRAS	PPP1CB	PPP1CB	2|1|1	4	1.33	3	0|0|0	0.33	1	0.33	1	0.33	4.37	13.33	0.18
KRAS	ITGA7	ITGA7	4|2|1	7	2.33	3	0|0|0	0.67	1	0.67	1	0.67	4.37	23.33	0.05
KRAS	CNOT3	CNOT3	0|0|1	1	0.33	3	0|0|0	0	0	0	0	0	1.86	3.33	0.33
KRAS	PPP1CC	PPP1CC	1|2|1	4	1.33	3	0|0|0	0.33	1	0.33	1	0.33	4.37	13.33	0.18
KRAS	TJP2	TJP2	30|37|25	92	30.67	3	0|0|0	1	1	1	1	1	41.93	306.67	0
KRAS	ATXN2L	ATXN2L	25|17|14	56	18.67	3	0|2|1	1	1	1	1	1	17.14	18.67	0
KRAS	TJP1	TJP1	36|46|30	112	37.33	3	0|0|0	1	1	1	1	1	49.21	373.33	0
KRAS	MGST3	MGST3	1|0|0	1	0.33	3	0|0|0	0	0	0	0	0	1.86	3.33	0.33
KRAS	MFN2	MFN2	1|1|0	2	0.67	3	0|0|0	0	0	0	0	0	1.86	6.67	0.33
KRAS	TCP1	TCP1	16|16|20	52	17.33	3	11|8|6	0.25	0.71	0.25	0.71	0.25	-4.3	2.08	0.29
KRAS	PPAT	PPAT	3|3|3	9	3	3	0|0|0	1	1	1	1	1	8.24	30	0
KRAS	DIDO1	DIDO1	4|5|4	13	4.33	3	0|0|0	1	1	1	1	1	9.98	43.33	0
KRAS	SH3PXD2B	SH3PXD2B	0|1|0	1	0.33	3	0|0|0	0	0	0	0	0	1.86	3.33	0.33
KRAS	FAM117B	FAM117B	1|1|0	2	0.67	3	0|0|0	0	0	0	0	0	1.86	6.67	0.33
KRAS	VMP1	VMP1	0|1|0	1	0.33	3	0|0|0	0	0	0	0	0	1.86	3.33	0.33
KRAS	C11orf21	C11orf21	1|0|0	1	0.33	3	0|0|0	0	0	0	0	0	1.86	3.33	0.33
KRAS	GTF3C5	GTF3C5	1|0|1	2	0.67	3	0|0|0	0	0	0	0	0	1.86	6.67	0.33
KRAS	KTN1	KTN1	4|4|2	10	3.33	3	0|0|0	1	1	1	1	1	6.4	33.33	0
KRAS	TCEB3	TCEB3	3|2|0	5	1.67	3	0|0|0	0.67	1	0.67	1	0.67	1.86	16.67	0.06
KRAS	DCXR	DCXR	0|1|0	1	0.33	3	1|1|0	0	0	0	0	0	-0.18	0.5	0.33
KRAS	TCEB1	TCEB1	2|3|1	6	2	3	1|1|1	0.6	0.95	0.6	0.95	0.6	0.23	2	0.12
KRAS	PRDX4	PRDX4	4|5|4	13	4.33	3	3|1|2	0.79	0.91	0.79	0.91	0.79	0.98	2.17	0.01
KRAS	PRDX3	PRDX3	1|0|1	2	0.67	3	1|2|1	0	0	0	0	0	-2.66	0.5	0.33
KRAS	PRDX2	PRDX2	16|16|9	41	13.67	3	6|4|1	0.94	1	0.94	1	0.94	1.61	3.73	0
KRAS	PRDX1	PRDX1	17|21|20	58	19.33	3	10|6|4	0.96	1	0.96	1	0.96	1.96	2.9	0
KRAS	AP3S1	AP3S1	0|2|0	2	0.67	3	1|1|0	0.31	0.94	0.31	0.94	0.31	-0.18	1	0.28
KRAS	RABL6	RABL6	4|4|2	10	3.33	3	0|0|0	1	1	1	1	1	6.4	33.33	0
KRAS	SMARCA4	SMARCA4	2|5|5	12	4	3	1|1|0	0.98	1	0.98	1	0.98	2.81	6	0
KRAS	SMARCA5	SMARCA5	10|5|5	20	6.67	3	0|3|0	0.99	1	0.99	1	0.99	4.44	6.67	0
KRAS	AXIN1	AXIN1	0|1|0	1	0.33	3	0|0|0	0	0	0	0	0	1.86	3.33	0.33
KRAS	FYN	FYN	5|3|5	13	4.33	3	0|0|0	1	1	1	1	1	8.24	43.33	0
KRAS	RAB1A	RAB1A	2|2|0	4	1.33	3	0|0|0	0.67	1	0.67	1	0.67	1.86	13.33	0.08
KRAS	AAGAB	AAGAB	0|1|0	1	0.33	3	0|0|0	0	0	0	0	0	1.86	3.33	0.33
KRAS	CARS	CARS	0|1|0	1	0.33	3	0|0|0	0	0	0	0	0	1.86	3.33	0.33
KRAS	KANK2	KANK2	1|1|0	2	0.67	3	0|0|0	0	0	0	0	0	1.86	6.67	0.33
KRAS	CCT6A	CCT6A	11|13|6	30	10	3	4|3|2	0.86	1	0.86	1	0.86	0.29	3.33	0.01
KRAS	OGFR	OGFR	1|1|2	4	1.33	3	0|0|0	0.33	1	0.33	1	0.33	4.37	13.33	0.18
KRAS	EXOSC7	EXOSC7	0|1|0	1	0.33	3	0|0|0	0	0	0	0	0	1.86	3.33	0.33
KRAS	CDC5L	CDC5L	1|1|0	2	0.67	3	0|0|0	0	0	0	0	0	1.86	6.67	0.33
KRAS	VASN	VASN	0|1|1	2	0.67	3	0|0|0	0	0	0	0	0	1.86	6.67	0.33
KRAS	RAC3	RAC3	1|1|0	2	0.67	3	0|0|0	0	0	0	0	0	1.86	6.67	0.33
KRAS	RAC1	RAC1	8|5|4	17	5.67	3	0|0|1	1	1	1	1	1	8.93	17	0
KRAS	RUFY1	RUFY1	1|2|3	6	2	3	0|0|0	0.67	1	0.67	1	0.67	4.37	20	0.06
KRAS	RUFY3	RUFY3	0|1|1	2	0.67	3	0|0|0	0	0	0	0	0	1.86	6.67	0.33
KRAS	VCL	VCL	15|12|14	41	13.67	3	3|2|3	1	1	1	1	1	8.52	5.12	0
KRAS	OSTC	OSTC	1|1|2	4	1.33	3	0|1|0	0.33	0.99	0.33	0.99	0.33	2.46	4	0.27
KRAS	VCP	VCP	39|35|16	90	30	3	3|2|1	1	1	1	1	1	15.16	15	0
KRAS	OLA1	OLA1	2|0|1	3	1	3	0|0|0	0.33	1	0.33	1	0.33	1.86	10	0.18
KRAS	AP2A1	AP2A1	2|1|0	3	1	3	0|0|0	0.33	1	0.33	1	0.33	1.86	10	0.18
KRAS	AP2A2	AP2A2	5|3|1	9	3	3	0|0|1	0.67	1	0.67	1	0.67	2.46	9	0.05
KRAS	CYTH1	CYTH1	1|1|0	2	0.67	3	0|0|0	0	0	0	0	0	1.86	6.67	0.33
KRAS	PAPOLA	PAPOLA	1|1|0	2	0.67	3	0|0|0	0	0	0	0	0	1.86	6.67	0.33
KRAS	TJAP1	TJAP1	1|0|1	2	0.67	3	0|0|0	0	0	0	0	0	1.86	6.67	0.33
KRAS	DPH2	DPH2	1|3|0	4	1.33	3	0|0|0	0.33	1	0.33	1	0.33	1.86	13.33	0.15
KRAS	SLC16A1	SLC16A1	4|3|3	10	3.33	3	2|4|2	0.11	0.21	0.11	0.21	0.11	-2.74	1.25	0.3
KRAS	NSUN2	NSUN2	16|19|9	44	14.67	3	8|8|3	0.63	1	0.63	1	0.63	-7	2.32	0.12
KRAS	NSUN5	NSUN5	0|1|0	1	0.33	3	0|0|0	0	0	0	0	0	1.86	3.33	0.33
KRAS	TUBG1	TUBG1	4|3|3	10	3.33	3	3|3|1	0.27	0.46	0.27	0.46	0.27	-1.56	1.43	0.29
KRAS	ARHGAP31	ARHGAP31	0|1|0	1	0.33	3	0|0|0	0	0	0	0	0	1.86	3.33	0.33
KRAS	DCAF7	DCAF7	3|3|4	10	3.33	3	1|2|0	0.96	0.99	0.96	0.99	0.96	3	3.33	0
KRAS	ARHGAP35	ARHGAP35	0|1|3	4	1.33	3	0|0|0	0.33	1	0.33	1	0.33	1.86	13.33	0.15
KRAS	TARS	TARS	10|8|2	20	6.67	3	1|2|2	0.78	1	0.78	1	0.78	-0.66	4	0.01
KRAS	WIPF2	WIPF2	1|2|1	4	1.33	3	0|0|0	0.33	1	0.33	1	0.33	4.37	13.33	0.18
KRAS	TUFM	TUFM	30|31|28	89	29.67	3	25|23|17	0	0	0	0	0	-33.58	1.37	0.33
KRAS	DYNLL1	DYNLL1	4|3|4	11	3.67	3	1|1|0	0.99	1	0.99	1	0.99	4.03	5.5	0
KRAS	LAMP1	LAMP1	1|1|0	2	0.67	3	0|0|0	0	0	0	0	0	1.86	6.67	0.33
KRAS	CKB	CKB	13|6|6	25	8.33	3	8|3|2	0.33	0.96	0.33	0.96	0.33	-3.99	1.92	0.27
KRAS	MFSD10	MFSD10	1|1|0	2	0.67	3	0|0|0	0	0	0	0	0	1.86	6.67	0.33
KRAS	ZFR	ZFR	2|1|0	3	1	3	0|1|0	0.33	0.99	0.33	0.99	0.33	1.05	3	0.27
KRAS	ARL2	ARL2	1|2|1	4	1.33	3	0|0|0	0.33	1	0.33	1	0.33	4.37	13.33	0.18
KRAS	HECTD1	HECTD1	4|2|4	10	3.33	3	0|0|0	1	1	1	1	1	6.4	33.33	0
KRAS	UQCRH	UQCRH	1|1|1	3	1	3	0|0|0	0	0	0	0	0	4.37	10	0.33
KRAS	POLR3A	POLR3A	1|0|0	1	0.33	3	0|0|0	0	0	0	0	0	1.86	3.33	0.33
KRAS	TXNDC5	TXNDC5	2|1|0	3	1	3	0|0|0	0.33	1	0.33	1	0.33	1.86	10	0.18
KRAS	IGF2BP2	IGF2BP2	1|0|1	2	0.67	3	0|0|0	0	0	0	0	0	1.86	6.67	0.33
KRAS	CALM2	CALM2	1|3|2	6	2	3	2|1|0	0.6	0.95	0.6	0.95	0.6	0.23	2	0.12
KRAS	SPG20	SPG20	4|4|4	12	4	3	0|0|0	1	1	1	1	1	9.98	40	0
KRAS	GSDMA	GSDMA	0|2|0	2	0.67	3	2|3|0	0.12	0.36	0.12	0.36	0.12	-4.06	0.4	0.3
KRAS	DCD	DCD	2|3|0	5	1.67	3	3|2|1	0.13	0.4	0.13	0.4	0.13	-5.37	0.83	0.3
KRAS	DNMT1	DNMT1	4|2|1	7	2.33	3	0|0|0	0.67	1	0.67	1	0.67	4.37	23.33	0.05
KRAS	NDC1	NDC1	0|1|0	1	0.33	3	0|0|0	0	0	0	0	0	1.86	3.33	0.33
KRAS	PSD3	PSD3	3|3|2	8	2.67	3	0|0|0	1	1	1	1	1	6.4	26.67	0
KRAS	PLK1	PLK1	2|1|0	3	1	3	0|0|0	0.33	1	0.33	1	0.33	1.86	10	0.18
KRAS	DLGAP4	DLGAP4	1|1|1	3	1	3	0|0|0	0	0	0	0	0	4.37	10	0.33
KRAS	DLGAP5	DLGAP5	5|5|5	15	5	3	0|0|0	1	1	1	1	1	11.66	50	0
KRAS	WDR62	WDR62	3|2|4	9	3	3	0|0|0	1	1	1	1	1	6.4	30	0
KRAS	MBNL1	MBNL1	0|1|0	1	0.33	3	1|0|1	0	0	0	0	0	-0.18	0.5	0.33
KRAS	CUL7	CUL7	1|2|0	3	1	3	0|0|0	0.33	1	0.33	1	0.33	1.86	10	0.18
KRAS	CUL1	CUL1	2|1|0	3	1	3	0|0|0	0.33	1	0.33	1	0.33	1.86	10	0.18
KRAS	CUL2	CUL2	1|0|0	1	0.33	3	0|0|0	0	0	0	0	0	1.86	3.33	0.33
KRAS	PSMG1	PSMG1	1|1|1	3	1	3	0|0|0	0	0	0	0	0	4.37	10	0.33
KRAS	TRIM28	TRIM28	16|7|12	35	11.67	3	5|6|5	0.53	1	0.53	1	0.53	-6.36	2.19	0.13
KRAS	SLC25A3	SLC25A3	5|7|4	16	5.33	3	3|2|2	0.74	0.98	0.74	0.98	0.74	-0.15	2.29	0.01
KRAS	TRIM25	TRIM25	10|18|7	35	11.67	3	0|0|0	1	1	1	1	1	14.91	116.67	0
KRAS	SLC25A1	SLC25A1	6|6|5	17	5.67	3	1|4|1	0.94	0.97	0.94	0.97	0.94	2.24	2.83	0
KRAS	PRMT1	PRMT1	5|2|2	9	3	3	1|0|0	0.99	1	0.99	1	0.99	4.25	9	0
KRAS	SLC25A6	SLC25A6	6|8|1	15	5	3	2|2|1	0.66	1	0.66	1	0.66	-2.17	3	0.1
KRAS	SLC25A5	SLC25A5	24|19|18	61	20.33	3	13|11|8	0.06	0.17	0.06	0.17	0.06	-9.51	1.91	0.31
KRAS	PRMT5	PRMT5	1|1|0	2	0.67	3	1|1|1	0	0	0	0	0	-1.18	0.67	0.33
KRAS	COIL	COIL	1|0|1	2	0.67	3	0|0|0	0	0	0	0	0	1.86	6.67	0.33
KRAS	C21orf33	C21orf33	1|1|0	2	0.67	3	0|0|0	0	0	0	0	0	1.86	6.67	0.33
KRAS	CARHSP1	CARHSP1	0|1|0	1	0.33	3	0|0|0	0	0	0	0	0	1.86	3.33	0.33
KRAS	DNAJA2	DNAJA2	2|8|2	12	4	3	0|1|1	0.96	1	0.96	1	0.96	2.81	6	0
KRAS	DNAJA3	DNAJA3	4|3|3	10	3.33	3	1|1|0	0.99	1	0.99	1	0.99	4.03	5	0
KRAS	RBM42	RBM42	1|1|0	2	0.67	3	0|0|0	0	0	0	0	0	1.86	6.67	0.33
KRAS	DNAJA1	DNAJA1	10|12|8	30	10	3	1|2|1	1	1	1	1	1	7.84	7.5	0
KRAS	PTPN13	PTPN13	19|31|30	80	26.67	3	0|0|0	1	1	1	1	1	33.12	266.67	0
KRAS	PTPN12	PTPN12	3|1|0	4	1.33	3	0|0|0	0.33	1	0.33	1	0.33	1.86	13.33	0.15
KRAS	KIF5B	KIF5B	28|22|14	64	21.33	3	1|2|0	1	1	1	1	1	17.14	21.33	0
KRAS	KIF5C	KIF5C	4|1|1	6	2	3	0|0|0	0.33	1	0.33	1	0.33	4.37	20	0.15
KRAS	AKT2	AKT2	4|8|3	15	5	3	0|0|0	1	1	1	1	1	8.24	50	0
KRAS	ARCN1	ARCN1	1|1|1	3	1	3	1|0|0	0	0	0	0	0	2.46	3	0.33
KRAS	PTPN14	PTPN14	1|1|0	2	0.67	3	0|0|0	0	0	0	0	0	1.86	6.67	0.33
KRAS	NKAP	NKAP	2|2|3	7	2.33	3	2|3|2	0.06	0.17	0.06	0.17	0.06	-3.03	1	0.31
KRAS	OAT	OAT	16|18|11	45	15	3	6|4|2	0.99	1	0.99	1	0.99	3.45	3.75	0
KRAS	LYAR	LYAR	3|3|2	8	2.67	3	9|7|3	0	0	0	0	0	-18.45	0.42	0.33
KRAS	RAD51C	RAD51C	0|0|1	1	0.33	3	0|0|0	0	0	0	0	0	1.86	3.33	0.33
KRAS	DMD	DMD	1|1|1	3	1	3	0|0|0	0	0	0	0	0	4.37	10	0.33
KRAS	MRPL23	MRPL23	0|1|0	1	0.33	3	0|0|0	0	0	0	0	0	1.86	3.33	0.33
KRAS	MMGT1	MMGT1	1|1|0	2	0.67	3	1|1|0	0	0	0	0	0	-0.18	1	0.33
KRAS	RRAS2	RRAS2	2|2|1	5	1.67	3	0|0|0	0.67	1	0.67	1	0.67	4.37	16.67	0.08
KRAS	GAPDH	GAPDH	20|21|14	55	18.33	3	14|16|8	0	0	0	0	0	-21.99	1.45	0.33
KRAS	GAB1	GAB1	4|4|7	15	5	3	0|0|0	1	1	1	1	1	9.98	50	0
KRAS	ARHGAP8	ARHGAP8	1|1|1	3	1	3	1|0|0	0	0	0	0	0	2.46	3	0.33
KRAS	IFNGR1	IFNGR1	0|2|3	5	1.67	3	0|0|0	0.67	1	0.67	1	0.67	1.86	16.67	0.06
KRAS	NDRG1	NDRG1	2|0|1	3	1	3	0|0|1	0.33	0.99	0.33	0.99	0.33	1.05	3	0.27
KRAS	RICTOR	RICTOR	1|1|0	2	0.67	3	0|0|0	0	0	0	0	0	1.86	6.67	0.33
KRAS	CCDC55	CCDC55	1|0|0	1	0.33	3	0|0|0	0	0	0	0	0	1.86	3.33	0.33
KRAS	PPM1G	PPM1G	0|1|2	3	1	3	1|1|0	0.31	0.94	0.31	0.94	0.31	-0.18	1.5	0.28
KRAS	SRSF7	SRSF7	0|0|1	1	0.33	3	3|1|1	0	0	0	0	0	-4.09	0.2	0.33
KRAS	ABCF3	ABCF3	1|1|1	3	1	3	0|0|0	0	0	0	0	0	4.37	10	0.33
KRAS	ABCF2	ABCF2	5|1|2	8	2.67	3	0|0|0	0.67	1	0.67	1	0.67	4.37	26.67	0.05
KRAS	SRSF3	SRSF3	2|2|1	5	1.67	3	1|1|0	0.63	0.94	0.63	0.94	0.63	1.43	2.5	0.12
KRAS	USP47	USP47	1|0|0	1	0.33	3	0|0|0	0	0	0	0	0	1.86	3.33	0.33
KRAS	SRSF9	SRSF9	1|0|0	1	0.33	3	0|0|0	0	0	0	0	0	1.86	3.33	0.33
KRAS	MAP3K7	MAP3K7	1|2|2	5	1.67	3	0|0|0	0.67	1	0.67	1	0.67	4.37	16.67	0.08
KRAS	BCL10	BCL10	1|1|0	2	0.67	3	0|0|0	0	0	0	0	0	1.86	6.67	0.33
KRAS	RAPH1	RAPH1	2|3|2	7	2.33	3	0|0|0	1	1	1	1	1	6.4	23.33	0
KRAS	PPP6C	PPP6C	1|0|1	2	0.67	3	0|0|0	0	0	0	0	0	1.86	6.67	0.33
KRAS	ZYX	ZYX	5|7|5	17	5.67	3	0|0|0	1	1	1	1	1	11.66	56.67	0
KRAS	ANXA11	ANXA11	22|26|19	67	22.33	3	2|1|0	1	1	1	1	1	24.08	22.33	0
KRAS	PJA2	PJA2	0|0|1	1	0.33	3	0|0|0	0	0	0	0	0	1.86	3.33	0.33
KRAS	CISD2	CISD2	2|1|1	4	1.33	3	0|0|0	0.33	1	0.33	1	0.33	4.37	13.33	0.18
KRAS	CISD1	CISD1	1|0|1	2	0.67	3	0|0|0	0	0	0	0	0	1.86	6.67	0.33
KRAS	CLNS1A	CLNS1A	2|3|1	6	2	3	1|0|0	0.66	1	0.66	1	0.66	2.46	6	0.11
KRAS	SUPT20H	SUPT20H	1|0|0	1	0.33	3	0|0|0	0	0	0	0	0	1.86	3.33	0.33
KRAS	PRKAB1	PRKAB1	0|1|0	1	0.33	3	0|0|0	0	0	0	0	0	1.86	3.33	0.33
KRAS	GID8	GID8	1|0|0	1	0.33	3	0|0|0	0	0	0	0	0	1.86	3.33	0.33
KRAS	SMAP2	SMAP2	2|3|2	7	2.33	3	0|0|0	1	1	1	1	1	6.4	23.33	0
KRAS	PTPN9	PTPN9	1|0|1	2	0.67	3	0|0|0	0	0	0	0	0	1.86	6.67	0.33
KRAS	KPRP	KPRP	4|8|7	19	6.33	3	4|11|3	0	0	0	0	0	-12.73	1.06	0.32
KRAS	PTPN3	PTPN3	1|1|0	2	0.67	3	0|0|0	0	0	0	0	0	1.86	6.67	0.33
KRAS	PTPN1	PTPN1	6|5|4	15	5	3	0|1|0	1	1	1	1	1	8.93	15	0
KRAS	BTF3	BTF3	0|1|0	1	0.33	3	0|0|0	0	0	0	0	0	1.86	3.33	0.33
KRAS	SLC3A2	SLC3A2	16|17|10	43	14.33	3	0|0|0	1	1	1	1	1	19.6	143.33	0
KRAS	ZPR1	ZPR1	1|0|0	1	0.33	3	0|0|0	0	0	0	0	0	1.86	3.33	0.33
KRAS	CAMKK2	CAMKK2	1|0|0	1	0.33	3	0|0|0	0	0	0	0	0	1.86	3.33	0.33
KRAS	LRCH1	LRCH1	2|0|0	2	0.67	3	0|0|0	0.33	1	0.33	1	0.33	1.86	6.67	0.18
KRAS	LRCH2	LRCH2	3|3|3	9	3	3	0|0|0	1	1	1	1	1	8.24	30	0
KRAS	LRCH3	LRCH3	0|1|0	1	0.33	3	0|0|0	0	0	0	0	0	1.86	3.33	0.33
KRAS	NRF1	NRF1	0|0|1	1	0.33	3	0|0|0	0	0	0	0	0	1.86	3.33	0.33
KRAS	BAG2	BAG2	14|8|4	26	8.67	3	2|1|0	1	1	1	1	1	4.21	8.67	0
KRAS	BAG3	BAG3	8|11|10	29	9.67	3	0|0|0	1	1	1	1	1	16.49	96.67	0
KRAS	BAG4	BAG4	1|3|1	5	1.67	3	0|0|0	0.33	1	0.33	1	0.33	4.37	16.67	0.15
KRAS	BAG5	BAG5	2|0|1	3	1	3	0|0|0	0.33	1	0.33	1	0.33	1.86	10	0.18
KRAS	CIAPIN1	CIAPIN1	6|11|7	24	8	3	0|0|0	1	1	1	1	1	13.3	80	0
KRAS	MYO1E	MYO1E	1|6|0	7	2.33	3	0|0|0	0.33	1	0.33	1	0.33	1.86	23.33	0.14
KRAS	MYO1D	MYO1D	16|8|5	29	9.67	3	6|2|1	0.74	1	0.74	1	0.74	-0.83	3.22	0.01
KRAS	MYO1C	MYO1C	15|5|5	25	8.33	3	2|2|0	1	1	1	1	1	4.89	6.25	0
KRAS	MYO1B	MYO1B	6|6|4	16	5.33	3	0|2|0	1	1	1	1	1	4.7	8	0
KRAS	MSRB3	MSRB3	1|1|0	2	0.67	3	0|0|0	0	0	0	0	0	1.86	6.67	0.33
KRAS	RPS7	RPS7	21|16|11	48	16	3	7|5|3	0.85	1	0.85	1	0.85	0.21	3.2	0.01
KRAS	RPS6	RPS6	16|11|7	34	11.33	3	5|6|7	0.34	0.97	0.34	0.97	0.34	-8.69	1.89	0.14
KRAS	RPS5	RPS5	6|7|3	16	5.33	3	5|4|1	0.31	0.62	0.31	0.62	0.31	-5.08	1.6	0.29
KRAS	RPS3	RPS3	20|22|16	58	19.33	3	11|10|5	0.48	0.93	0.48	0.93	0.48	-5.37	2.23	0.13
KRAS	RPS2	RPS2	13|13|10	36	12	3	4|5|2	0.99	1	0.99	1	0.99	3.26	3.27	0
KRAS	VDAC3	VDAC3	7|6|4	17	5.67	3	1|2|1	0.99	1	0.99	1	0.99	3.19	4.25	0
KRAS	RPL36AL	RPL36AL	1|0|1	2	0.67	3	0|1|0	0	0	0	0	0	1.05	2	0.33
KRAS	VDAC1	VDAC1	3|7|3	13	4.33	3	8|4|2	0.01	0.02	0.01	0.02	0.01	-9.75	0.93	0.31
KRAS	RPS9	RPS9	15|12|14	41	13.67	3	8|12|5	0	0	0	0	0	-9.73	1.64	0.32
KRAS	RPS8	RPS8	16|16|11	43	14.33	3	8|8|5	0.35	0.53	0.35	0.53	0.35	-6.54	2.05	0.14
KRAS	ARHGAP23	ARHGAP23	0|1|0	1	0.33	3	0|0|0	0	0	0	0	0	1.86	3.33	0.33
KRAS	CTPS2	CTPS2	1|0|1	2	0.67	3	0|1|0	0	0	0	0	0	1.05	2	0.33
KRAS	CTPS1	CTPS1	13|12|10	35	11.67	3	2|5|0	1	1	1	1	1	4.96	5	0
KRAS	SNAP25	SNAP25	0|0|1	1	0.33	3	0|0|0	0	0	0	0	0	1.86	3.33	0.33
KRAS	DHX57	DHX57	0|1|0	1	0.33	3	0|0|0	0	0	0	0	0	1.86	3.33	0.33
KRAS	PSMA2	PSMA2	1|1|1	3	1	3	0|0|0	0	0	0	0	0	4.37	10	0.33
KRAS	AKAP8L	AKAP8L	1|0|0	1	0.33	3	0|0|0	0	0	0	0	0	1.86	3.33	0.33
KRAS	PSMA1	PSMA1	1|2|0	3	1	3	3|2|0	0.12	0.36	0.12	0.36	0.12	-4.06	0.6	0.3
KRAS	PSMA6	PSMA6	2|0|1	3	1	3	3|4|3	0	0	0	0	0	-11.18	0.3	0.33
KRAS	PSMA7	PSMA7	0|1|1	2	0.67	3	2|3|0	0	0	0	0	0	-4.06	0.4	0.33
KRAS	PSMA4	PSMA4	4|4|1	9	3	3	3|1|0	0.64	0.96	0.64	0.96	0.64	-0.85	2.25	0.12
KRAS	PSMA5	PSMA5	1|0|2	3	1	3	0|2|0	0.32	0.95	0.32	0.95	0.32	-0.31	1.5	0.28
KRAS	DSG2	DSG2	16|17|12	45	15	3	0|0|0	1	1	1	1	1	22.65	150	0
KRAS	DSG1	DSG1	3|6|4	13	4.33	3	10|11|7	0	0	0	0	0	-28.51	0.46	0.33
KRAS	SLC6A15	SLC6A15	0|0|1	1	0.33	3	0|0|0	0	0	0	0	0	1.86	3.33	0.33
KRAS	HMGCS1	HMGCS1	1|2|0	3	1	3	0|0|0	0.33	1	0.33	1	0.33	1.86	10	0.18
KRAS	ZNF326	ZNF326	1|0|0	1	0.33	3	0|0|0	0	0	0	0	0	1.86	3.33	0.33
KRAS	XP32	XP32	0|0|1	1	0.33	3	1|2|0	0	0	0	0	0	-1.18	0.33	0.33
KRAS	SRI	SRI	1|7|4	12	4	3	0|0|0	0.67	1	0.67	1	0.67	4.37	40	0.02
KRAS	MSH6	MSH6	5|12|6	23	7.67	3	3|6|0	0.64	0.99	0.64	0.99	0.64	-0.71	2.56	0.12
KRAS	ATXN10	ATXN10	9|8|6	23	7.67	3	0|0|0	1	1	1	1	1	13.3	76.67	0
KRAS	CP	CP	0|2|1	3	1	3	3|2|0	0.12	0.36	0.12	0.36	0.12	-4.06	0.6	0.3
KRAS	FSCN1	FSCN1	4|3|1	8	2.67	3	0|0|1	0.67	1	0.67	1	0.67	2.46	8	0.06
KRAS	TRAFD1	TRAFD1	2|5|5	12	4	3	0|1|0	1	1	1	1	1	4.25	12	0
KRAS	RPSA	RPSA	4|4|6	14	4.67	3	5|1|1	0.65	0.91	0.65	0.91	0.65	0.11	2	0.11
KRAS	ERCC6L	ERCC6L	2|2|1	5	1.67	3	0|0|0	0.67	1	0.67	1	0.67	4.37	16.67	0.08
KRAS	NFKBIB	NFKBIB	0|0|1	1	0.33	3	0|0|0	0	0	0	0	0	1.86	3.33	0.33
KRAS	EIF2AK2	EIF2AK2	2|4|2	8	2.67	3	0|0|0	1	1	1	1	1	6.4	26.67	0
KRAS	EIF2AK4	EIF2AK4	1|0|0	1	0.33	3	0|0|0	0	0	0	0	0	1.86	3.33	0.33
KRAS	ADCY9	ADCY9	0|1|1	2	0.67	3	0|0|0	0	0	0	0	0	1.86	6.67	0.33
KRAS	RPRD1B	RPRD1B	0|0|1	1	0.33	3	0|0|0	0	0	0	0	0	1.86	3.33	0.33
KRAS	WAPAL	WAPAL	1|0|0	1	0.33	3	0|0|0	0	0	0	0	0	1.86	3.33	0.33
KRAS	KIAA1217	KIAA1217	1|1|0	2	0.67	3	0|0|0	0	0	0	0	0	1.86	6.67	0.33
KRAS	CSNK2B	CSNK2B	1|2|1	4	1.33	3	1|0|0	0.33	0.99	0.33	0.99	0.33	2.46	4	0.27
KRAS	MYO10	MYO10	3|4|2	9	3	3	0|0|0	1	1	1	1	1	6.4	30	0
KRAS	OCRL	OCRL	1|1|0	2	0.67	3	0|0|0	0	0	0	0	0	1.86	6.67	0.33
KRAS	TMPO	TMPO	26|4|4	34	11.33	3	4|4|2	0.35	1	0.35	1	0.35	-3.64	3.4	0.14
KRAS	MCM3AP	MCM3AP	0|2|0	2	0.67	3	0|0|0	0.33	1	0.33	1	0.33	1.86	6.67	0.18
KRAS	VARS	VARS	3|4|4	11	3.67	3	1|0|1	0.99	1	0.99	1	0.99	4.03	5.5	0
KRAS	ATAD1	ATAD1	1|2|0	3	1	3	0|0|0	0.33	1	0.33	1	0.33	1.86	10	0.18
KRAS	SMCR8	SMCR8	1|0|0	1	0.33	3	0|0|0	0	0	0	0	0	1.86	3.33	0.33
KRAS	KIAA1524	KIAA1524	0|1|1	2	0.67	3	0|0|0	0	0	0	0	0	1.86	6.67	0.33
KRAS	KIAA1522	KIAA1522	8|12|7	27	9	3	0|0|0	1	1	1	1	1	14.91	90	0
KRAS	ITGAV	ITGAV	2|2|1	5	1.67	3	0|0|0	0.67	1	0.67	1	0.67	4.37	16.67	0.08
KRAS	FMR1	FMR1	2|3|3	8	2.67	3	0|0|0	1	1	1	1	1	6.4	26.67	0
KRAS	LPGAT1	LPGAT1	1|1|0	2	0.67	3	0|0|0	0	0	0	0	0	1.86	6.67	0.33
KRAS	PEX14	PEX14	2|0|0	2	0.67	3	0|0|0	0.33	1	0.33	1	0.33	1.86	6.67	0.18
KRAS	AP3B1	AP3B1	7|10|8	25	8.33	3	0|1|0	1	1	1	1	1	17.57	25	0
KRAS	RPL29	RPL29	5|2|3	10	3.33	3	4|4|4	0	0.01	0	0.01	0	-9.14	0.83	0.31
KRAS	RPL28	RPL28	11|9|6	26	8.67	3	6|6|4	0.11	0.29	0.11	0.29	0.11	-7.79	1.62	0.3
KRAS	RPL24	RPL24	11|6|4	21	7	3	3|2|1	0.9	1	0.9	1	0.9	0.98	3.5	0.01
KRAS	RPL27	RPL27	5|4|3	12	4	3	7|5|4	0	0	0	0	0	-12.47	0.75	0.33
KRAS	RPL26	RPL26	2|0|0	2	0.67	3	0|2|1	0.28	0.84	0.28	0.84	0.28	-1.18	0.67	0.29
KRAS	RPL21	RPL21	4|4|2	10	3.33	3	0|0|1	1	1	1	1	1	4.25	10	0
KRAS	RPL23	RPL23	7|11|5	23	7.67	3	7|6|3	0.1	0.29	0.1	0.29	0.1	-9.25	1.44	0.3
KRAS	RPL22	RPL22	5|5|2	12	4	3	5|5|3	0	0	0	0	0	-10.48	0.92	0.32
KRAS	MAPKAP1	MAPKAP1	1|1|1	3	1	3	0|0|0	0	0	0	0	0	4.37	10	0.33
KRAS	LPCAT1	LPCAT1	2|2|2	6	2	3	0|0|0	1	1	1	1	1	6.4	20	0
KRAS	P4HB	P4HB	4|1|2	7	2.33	3	6|5|2	0	0	0	0	0	-12.67	0.54	0.33
KRAS	PIGA	PIGA	1|1|0	2	0.67	3	0|0|0	0	0	0	0	0	1.86	6.67	0.33
KRAS	UTP20	UTP20	1|0|0	1	0.33	3	0|0|0	0	0	0	0	0	1.86	3.33	0.33
KRAS	PEAK1	PEAK1	0|1|0	1	0.33	3	0|0|0	0	0	0	0	0	1.86	3.33	0.33
KRAS	PIGK	PIGK	1|1|1	3	1	3	0|0|0	0	0	0	0	0	4.37	10	0.33
KRAS	ILKAP	ILKAP	1|0|0	1	0.33	3	0|0|0	0	0	0	0	0	1.86	3.33	0.33
KRAS	PIGU	PIGU	1|0|0	1	0.33	3	0|0|0	0	0	0	0	0	1.86	3.33	0.33
KRAS	EPCAM	EPCAM	2|0|0	2	0.67	3	0|0|0	0.33	1	0.33	1	0.33	1.86	6.67	0.18
KRAS	ANKLE2	ANKLE2	4|7|4	15	5	3	0|0|0	1	1	1	1	1	9.98	50	0
KRAS	MTM1	MTM1	1|1|0	2	0.67	3	0|0|0	0	0	0	0	0	1.86	6.67	0.33
KRAS	INPPL1	INPPL1	2|1|1	4	1.33	3	0|0|0	0.33	1	0.33	1	0.33	4.37	13.33	0.18
KRAS	PPP1CA	PPP1CA	14|9|5	28	9.33	3	1|0|0	1	1	1	1	1	11.64	28	0
KRAS	SRRM2	SRRM2	3|1|4	8	2.67	3	1|2|1	0.61	0.96	0.61	0.96	0.61	-0.97	2	0.12
KRAS	PDK3	PDK3	1|0|0	1	0.33	3	0|2|0	0	0	0	0	0	-0.31	0.5	0.33
KRAS	KANK1	KANK1	1|0|0	1	0.33	3	0|0|0	0	0	0	0	0	1.86	3.33	0.33
KRAS	WBP2	WBP2	0|1|2	3	1	3	0|0|0	0.33	1	0.33	1	0.33	1.86	10	0.18
KRAS	SEC61A1	SEC61A1	2|2|0	4	1.33	3	0|0|0	0.67	1	0.67	1	0.67	1.86	13.33	0.08
KRAS	KLK13	KLK13	0|0|1	1	0.33	3	1|2|1	0	0	0	0	0	-2.66	0.25	0.33
KRAS	PUF60	PUF60	2|0|1	3	1	3	3|2|0	0.12	0.36	0.12	0.36	0.12	-4.06	0.6	0.3
KRAS	PHKB	PHKB	1|1|0	2	0.67	3	0|0|0	0	0	0	0	0	1.86	6.67	0.33
KRAS	PLIN3	PLIN3	1|1|1	3	1	3	0|0|0	0	0	0	0	0	4.37	10	0.33
KRAS	CANX	CANX	3|3|2	8	2.67	3	2|1|0	0.92	0.95	0.92	0.95	0.92	1.68	2.67	0
KRAS	SLC39A10	SLC39A10	9|5|3	17	5.67	3	0|0|0	1	1	1	1	1	8.24	56.67	0
KRAS	ATG2B	ATG2B	0|1|0	1	0.33	3	0|0|0	0	0	0	0	0	1.86	3.33	0.33
KRAS	SLC39A14	SLC39A14	3|2|3	8	2.67	3	0|0|0	1	1	1	1	1	6.4	26.67	0
KRAS	PALM2-AKAP2	PALM2;PALM2-AKAP2	1|0|0	1	0.33	3	0|0|0	0	0	0	0	0	1.86	3.33	0.33
KRAS	KIAA0355	KIAA0355	3|1|3	7	2.33	3	0|0|0	0.67	1	0.67	1	0.67	4.37	23.33	0.04
KRAS	EIF1AX	EIF1AX	0|0|1	1	0.33	3	1|0|1	0	0	0	0	0	-0.18	0.5	0.33
KRAS	HSDL1	HSDL1	0|1|0	1	0.33	3	0|0|0	0	0	0	0	0	1.86	3.33	0.33
KRAS	HSP90AB1	HSP90AB1	47|33|28	108	36	3	30|23|14	0	0	0	0	0	-35.71	1.61	0.33
KRAS	ARHGAP21	ARHGAP21	5|7|4	16	5.33	3	0|0|0	1	1	1	1	1	9.98	53.33	0
KRAS	UBR4	UBR4	17|19|10	46	15.33	3	8|10|2	0.52	0.9	0.52	0.9	0.52	-6.6	2.3	0.13
KRAS	MRPS9	MRPS9	0|1|0	1	0.33	3	0|0|0	0	0	0	0	0	1.86	3.33	0.33
KRAS	TDRD3	TDRD3	1|0|0	1	0.33	3	0|0|0	0	0	0	0	0	1.86	3.33	0.33
KRAS	MRPS5	MRPS5	1|1|0	2	0.67	3	0|0|0	0	0	0	0	0	1.86	6.67	0.33
KRAS	DNAJC11	DNAJC11	0|1|0	1	0.33	3	0|0|0	0	0	0	0	0	1.86	3.33	0.33
KRAS	SMAD1	SMAD1	0|1|0	1	0.33	3	0|0|0	0	0	0	0	0	1.86	3.33	0.33
KRAS	NKRF	NKRF	2|0|0	2	0.67	3	0|0|0	0.33	1	0.33	1	0.33	1.86	6.67	0.18
KRAS	AFTPH	AFTPH	1|0|0	1	0.33	3	0|0|0	0	0	0	0	0	1.86	3.33	0.33
KRAS	ATG2A	ATG2A	1|1|0	2	0.67	3	0|0|0	0	0	0	0	0	1.86	6.67	0.33
KRAS	SRGAP2	SRGAP2	9|9|11	29	9.67	3	0|0|0	1	1	1	1	1	18.05	96.67	0
KRAS	NUCB1	NUCB1	2|0|1	3	1	3	0|0|0	0.33	1	0.33	1	0.33	1.86	10	0.18
KRAS	PA2G4	PA2G4	0|1|0	1	0.33	3	3|0|0	0	0	0	0	0	-0.73	0.33	0.33
KRAS	HSDL2	HSDL2	0|0|1	1	0.33	3	0|0|1	0	0	0	0	0	1.05	1	0.33
KRAS	KRAS	KRAS	0|0|0	0	0	3	1|1|0	0	0	0	0	0	-0.18	0	0.33
KRAS	TWF1	TWF1	1|6|3	10	3.33	3	0|0|0	0.67	1	0.67	1	0.67	4.37	33.33	0.03
KRAS	TWF2	TWF2	0|1|0	1	0.33	3	0|0|0	0	0	0	0	0	1.86	3.33	0.33
KRAS	SRPR	SRPR	2|4|1	7	2.33	3	0|0|0	0.67	1	0.67	1	0.67	4.37	23.33	0.05
KRAS	PPP2CA	PPP2CA	4|3|3	10	3.33	3	0|0|1	1	1	1	1	1	6.44	10	0
KRAS	EIF4G2	EIF4G2	0|1|0	1	0.33	3	0|3|0	0	0	0	0	0	-0.73	0.33	0.33
KRAS	EEF1D	EEF1D	9|7|7	23	7.67	3	2|2|3	0.98	1	0.98	1	0.98	3.75	3.29	0
KRAS	CCNY	CCNY	1|2|1	4	1.33	3	0|0|0	0.33	1	0.33	1	0.33	4.37	13.33	0.18
KRAS	ACSL4	ACSL4	1|1|0	2	0.67	3	0|0|0	0	0	0	0	0	1.86	6.67	0.33
KRAS	ADAM9	ADAM9	3|10|6	19	6.33	3	0|0|0	1	1	1	1	1	8.24	63.33	0
KRAS	FAT3	FAT3	1|0|0	1	0.33	3	0|0|0	0	0	0	0	0	1.86	3.33	0.33
KRAS	EIF4G3	EIF4G3	2|2|2	6	2	3	0|0|0	1	1	1	1	1	6.4	20	0
KRAS	GRB2	GRB2	2|4|1	7	2.33	3	0|0|0	0.67	1	0.67	1	0.67	4.37	23.33	0.05
KRAS	EEF1G	EEF1G	13|16|15	44	14.67	3	5|7|4	0.94	1	0.94	1	0.94	1.7	2.75	0
KRAS	EIF4G1	EIF4G1	29|36|25	90	30	3	2|3|2	1	1	1	1	1	25.21	12.86	0
KRAS	RASSF8	RASSF8	0|0|1	1	0.33	3	0|0|0	0	0	0	0	0	1.86	3.33	0.33
KRAS	RPL8	RPL8	11|9|6	26	8.67	3	3|5|3	0.66	0.99	0.66	0.99	0.66	-1.98	2.36	0.1
KRAS	RPL9	RPL9	10|12|8	30	10	3	8|4|3	0.34	0.77	0.34	0.77	0.34	-3.79	2	0.14
KRAS	RPL6	RPL6	11|8|5	24	8	3	5|4|3	0.46	0.97	0.46	0.97	0.46	-4.55	2	0.13
KRAS	PCM1	PCM1	12|9|5	26	8.67	3	0|0|2	1	1	1	1	1	5.45	13	0
KRAS	RPL4	RPL4	23|17|11	51	17	3	8|6|1	0.8	1	0.8	1	0.8	-0.36	3.4	0.01
KRAS	RPL5	RPL5	1|2|1	4	1.33	3	1|2|4	0	0	0	0	0	-4.61	0.57	0.33
KRAS	TBRG4	TBRG4	0|1|0	1	0.33	3	0|0|0	0	0	0	0	0	1.86	3.33	0.33
KRAS	RPL3	RPL3	11|8|5	24	8	3	7|6|7	0	0	0	0	0	-14.04	1.2	0.32
KRAS	RASSF7	RASSF7	3|3|4	10	3.33	3	0|0|0	1	1	1	1	1	8.24	33.33	0
KRAS	LSM8	LSM8	0|1|0	1	0.33	3	0|0|0	0	0	0	0	0	1.86	3.33	0.33
KRAS	LUC7L	LUC7L	1|0|0	1	0.33	3	4|3|1	0	0	0	0	0	-8.32	0.12	0.33
KRAS	NCKAP1	NCKAP1	16|11|6	33	11	3	0|0|0	1	1	1	1	1	13.3	110	0
KRAS	ATP5C1	ATP5C1	2|3|2	7	2.33	3	2|3|0	0.47	0.69	0.47	0.69	0.47	-0.59	1.4	0.13
KRAS	CHD4	CHD4	6|3|4	13	4.33	3	0|0|1	1	1	1	1	1	6.44	13	0
KRAS	SCD	SCD	2|3|2	7	2.33	3	2|0|0	0.96	0.98	0.96	0.98	0.96	3.03	3.5	0
KRAS	CAP1	CAP1	5|3|1	9	3	3	0|0|1	0.67	1	0.67	1	0.67	2.46	9	0.05
KRAS	MAEA	MAEA	0|1|0	1	0.33	3	0|0|0	0	0	0	0	0	1.86	3.33	0.33
KRAS	SKIV2L	SKIV2L	3|4|2	9	3	3	0|0|0	1	1	1	1	1	6.4	30	0
KRAS	PPM1E	PPM1E	0|1|0	1	0.33	3	0|0|0	0	0	0	0	0	1.86	3.33	0.33
KRAS	CRMP1	CRMP1	0|1|2	3	1	3	0|0|0	0.33	1	0.33	1	0.33	1.86	10	0.18
KRAS	TROAP	TROAP	1|1|0	2	0.67	3	0|0|0	0	0	0	0	0	1.86	6.67	0.33
KRAS	MRPL10	MRPL10	1|2|0	3	1	3	0|0|0	0.33	1	0.33	1	0.33	1.86	10	0.18
KRAS	GALK1	GALK1	2|3|3	8	2.67	3	0|3|0	0.94	0.96	0.94	0.96	0.94	2.19	2.67	0
KRAS	RAB3GAP2	RAB3GAP2	2|0|1	3	1	3	0|0|0	0.33	1	0.33	1	0.33	1.86	10	0.18
KRAS	RCN2	RCN2	6|7|5	18	6	3	3|4|2	0.55	0.83	0.55	0.83	0.55	-1.07	2	0.13
KRAS	MRPL16	MRPL16	2|0|1	3	1	3	0|1|0	0.33	0.99	0.33	0.99	0.33	1.05	3	0.27
KRAS	CDC25C	CDC25C	1|1|2	4	1.33	3	0|0|0	0.33	1	0.33	1	0.33	4.37	13.33	0.18
KRAS	RHOQ	RHOQ	1|1|0	2	0.67	3	0|0|0	0	0	0	0	0	1.86	6.67	0.33
KRAS	RNF41	RNF41	1|1|0	2	0.67	3	0|0|0	0	0	0	0	0	1.86	6.67	0.33
KRAS	PSME3	PSME3	4|5|4	13	4.33	3	1|1|0	1	1	1	1	1	5.3	6.5	0
KRAS	ANKRD27	ANKRD27	1|2|0	3	1	3	0|0|0	0.33	1	0.33	1	0.33	1.86	10	0.18
KRAS	ANKRD26	ANKRD26	2|1|4	7	2.33	3	0|0|0	0.67	1	0.67	1	0.67	4.37	23.33	0.05
KRAS	POLR2A	POLR2A	3|4|3	10	3.33	3	0|0|0	1	1	1	1	1	8.24	33.33	0
KRAS	DYNC1LI1	DYNC1LI1	1|0|0	1	0.33	3	0|1|1	0	0	0	0	0	-0.18	0.5	0.33
KRAS	POLR2C	POLR2C	1|2|1	4	1.33	3	0|0|0	0.33	1	0.33	1	0.33	4.37	13.33	0.18
KRAS	POLR2B	POLR2B	8|7|7	22	7.33	3	0|0|0	1	1	1	1	1	14.91	73.33	0
KRAS	RHOC	RHOC	3|1|1	5	1.67	3	0|0|0	0.33	1	0.33	1	0.33	4.37	16.67	0.15
KRAS	ITPR3	ITPR3	1|0|0	1	0.33	3	0|1|0	0	0	0	0	0	1.05	1	0.33
KRAS	RHOA	RHOA	14|16|7	37	12.33	3	0|1|1	1	1	1	1	1	9.37	18.5	0
KRAS	RHOG	RHOG	2|1|2	5	1.67	3	0|0|0	0.67	1	0.67	1	0.67	4.37	16.67	0.08
KRAS	POLR2H	POLR2H	1|1|1	3	1	3	0|0|0	0	0	0	0	0	4.37	10	0.33
KRAS	F11R	F11R	3|3|2	8	2.67	3	0|0|0	1	1	1	1	1	6.4	26.67	0
KRAS	MPG	MPG	1|0|0	1	0.33	3	0|0|0	0	0	0	0	0	1.86	3.33	0.33
KRAS	PLSCR3	PLSCR3	1|2|1	4	1.33	3	0|0|0	0.33	1	0.33	1	0.33	4.37	13.33	0.18
KRAS	PLSCR1	PLSCR1	5|5|3	13	4.33	3	0|0|0	1	1	1	1	1	8.24	43.33	0
KRAS	PRKCZ	PRKCZ	1|0|0	1	0.33	3	0|0|0	0	0	0	0	0	1.86	3.33	0.33
KRAS	CASKIN2	CASKIN2	2|5|2	9	3	3	0|0|0	1	1	1	1	1	6.4	30	0
KRAS	SNCA	SNCA	1|2|1	4	1.33	3	0|0|0	0.33	1	0.33	1	0.33	4.37	13.33	0.18
KRAS	ASCC3	ASCC3	4|4|1	9	3	3	0|0|0	0.67	1	0.67	1	0.67	4.37	30	0.03
KRAS	ASCC2	ASCC2	0|0|1	1	0.33	3	0|0|0	0	0	0	0	0	1.86	3.33	0.33
KRAS	AIFM1	AIFM1	3|3|5	11	3.67	3	2|3|2	0.37	0.77	0.37	0.77	0.37	-1.56	1.57	0.13
KRAS	KDM1A	KDM1A	0|0|1	1	0.33	3	1|0|0	0	0	0	0	0	1.05	1	0.33
KRAS	KDM1B	KDM1B	1|0|0	1	0.33	3	0|0|0	0	0	0	0	0	1.86	3.33	0.33
KRAS	VBP1	VBP1	1|2|2	5	1.67	3	0|0|0	0.67	1	0.67	1	0.67	4.37	16.67	0.08
KRAS	FAM120B	FAM120B	1|1|1	3	1	3	0|0|0	0	0	0	0	0	4.37	10	0.33
KRAS	FAM120A	FAM120A	2|1|1	4	1.33	3	0|0|0	0.33	1	0.33	1	0.33	4.37	13.33	0.18
KRAS	SACS	SACS	1|0|0	1	0.33	3	0|0|0	0	0	0	0	0	1.86	3.33	0.33
KRAS	ARHGAP5	ARHGAP5	1|3|1	5	1.67	3	0|0|0	0.33	1	0.33	1	0.33	4.37	16.67	0.15
KRAS	SHKBP1	SHKBP1	8|9|6	23	7.67	3	0|0|0	1	1	1	1	1	13.3	76.67	0
KRAS	DNAJC9	DNAJC9	0|3|2	5	1.67	3	0|0|0	0.67	1	0.67	1	0.67	1.86	16.67	0.06
KRAS	REPS1	REPS1	6|7|4	17	5.67	3	0|0|0	1	1	1	1	1	9.98	56.67	0
KRAS	TRIM33	TRIM33	1|0|0	1	0.33	3	0|0|0	0	0	0	0	0	1.86	3.33	0.33
KRAS	NEURL4	NEURL4	1|0|0	1	0.33	3	0|0|0	0	0	0	0	0	1.86	3.33	0.33
KRAS	CTNNA2	CTNNA2	2|0|1	3	1	3	0|0|0	0.33	1	0.33	1	0.33	1.86	10	0.18
KRAS	RPL7	RPL7	15|16|4	35	11.67	3	4|2|2	0.74	1	0.74	1	0.74	-1.31	4.38	0.01
KRAS	TMEM30A	TMEM30A	2|2|1	5	1.67	3	0|0|0	0.67	1	0.67	1	0.67	4.37	16.67	0.08
KRAS	NFKB1	NFKB1	2|0|1	3	1	3	0|0|0	0.33	1	0.33	1	0.33	1.86	10	0.18
KRAS	NFKB2	NFKB2	5|1|1	7	2.33	3	0|0|0	0.33	1	0.33	1	0.33	4.37	23.33	0.14
KRAS	TES	TES	8|7|5	20	6.67	3	0|0|0	1	1	1	1	1	11.66	66.67	0
KRAS	PTPMT1	PTPMT1	1|1|0	2	0.67	3	0|0|0	0	0	0	0	0	1.86	6.67	0.33
KRAS	ARMT1	ARMT1	0|1|0	1	0.33	3	0|0|0	0	0	0	0	0	1.86	3.33	0.33
KRAS	RAP2B	RAP2B	1|0|0	1	0.33	3	0|0|0	0	0	0	0	0	1.86	3.33	0.33
KRAS	RAP2C	RAP2C	2|1|0	3	1	3	0|0|0	0.33	1	0.33	1	0.33	1.86	10	0.18
KRAS	CLPTM1L	CLPTM1L	1|1|0	2	0.67	3	0|0|0	0	0	0	0	0	1.86	6.67	0.33
KRAS	GGA2	GGA2	0|1|3	4	1.33	3	0|0|0	0.33	1	0.33	1	0.33	1.86	13.33	0.15
KRAS	USO1	USO1	2|1|0	3	1	3	1|1|1	0.28	0.84	0.28	0.84	0.28	-1.18	1	0.29
KRAS	PLCD3	PLCD3	3|1|0	4	1.33	3	0|0|0	0.33	1	0.33	1	0.33	1.86	13.33	0.15
KRAS	TPD52	TPD52	1|0|0	1	0.33	3	0|0|0	0	0	0	0	0	1.86	3.33	0.33
KRAS	HIST1H1E	HIST1H1E	4|5|3	12	4	3	5|6|10	0	0	0	0	0	-19	0.57	0.33
KRAS	HIST1H1C	HIST1H1C	1|1|1	3	1	3	1|2|1	0	0	0	0	0	-0.97	0.75	0.33
KRAS	FHOD1	FHOD1	1|3|3	7	2.33	3	0|0|0	0.67	1	0.67	1	0.67	4.37	23.33	0.04
KRAS	ANKZF1	ANKZF1	1|1|1	3	1	3	0|0|0	0	0	0	0	0	4.37	10	0.33
KRAS	TACC1	TACC1	5|1|6	12	4	3	0|0|0	0.67	1	0.67	1	0.67	4.37	40	0.02
KRAS	TACC3	TACC3	7|1|1	9	3	3	0|0|0	0.33	1	0.33	1	0.33	4.37	30	0.14
KRAS	PIAS1	PIAS1	2|0|0	2	0.67	3	0|0|0	0.33	1	0.33	1	0.33	1.86	6.67	0.18
KRAS	PRKACA	PRKACA	1|0|0	1	0.33	3	0|0|0	0	0	0	0	0	1.86	3.33	0.33
KRAS	DDX12P	DDX12P	1|2|0	3	1	3	0|0|0	0.33	1	0.33	1	0.33	1.86	10	0.18
KRAS	PRKACB	PRKACB	1|0|0	1	0.33	3	0|0|0	0	0	0	0	0	1.86	3.33	0.33
KRAS	STAMBPL1	STAMBPL1	1|1|0	2	0.67	3	0|0|0	0	0	0	0	0	1.86	6.67	0.33
KRAS	PSMB5	PSMB5	0|1|0	1	0.33	3	1|0|0	0	0	0	0	0	1.05	1	0.33
KRAS	KIF20B	KIF20B	3|0|1	4	1.33	3	0|0|0	0.33	1	0.33	1	0.33	1.86	13.33	0.15
KRAS	KIF20A	KIF20A	2|2|2	6	2	3	0|0|0	1	1	1	1	1	6.4	20	0
KRAS	MKI67	MKI67	78|12|10	100	33.33	3	1|0|1	1	1	1	1	1	13.6	50	0
KRAS	DDX28	DDX28	1|1|1	3	1	3	0|1|0	0	0	0	0	0	2.46	3	0.33
KRAS	ZNF318	ZNF318	1|0|0	1	0.33	3	0|0|0	0	0	0	0	0	1.86	3.33	0.33
KRAS	KALRN	KALRN	1|0|0	1	0.33	3	0|0|0	0	0	0	0	0	1.86	3.33	0.33
KRAS	HIST1H2AH	HIST1H2AH	5|4|3	12	4	3	4|6|5	0	0	0	0	0	-11.16	0.8	0.33
KRAS	ANKHD1	ANKHD1	12|14|13	39	13	3	0|0|0	1	1	1	1	1	22.65	130	0
KRAS	HSPBP1	HSPBP1	2|2|1	5	1.67	3	0|0|1	0.66	0.99	0.66	0.99	0.66	2.46	5	0.11
KRAS	BCL2L13	BCL2L13	1|0|0	1	0.33	3	0|0|0	0	0	0	0	0	1.86	3.33	0.33
KRAS	NTMT1	NTMT1	1|1|0	2	0.67	3	0|0|0	0	0	0	0	0	1.86	6.67	0.33
KRAS	HADHB	HADHB	2|2|1	5	1.67	3	0|2|2	0.4	0.6	0.4	0.6	0.4	-1.04	1.25	0.13
KRAS	HADHA	HADHA	1|1|1	3	1	3	0|1|0	0	0	0	0	0	2.46	3	0.33
KRAS	HIGD1A	HIGD1A	0|0|1	1	0.33	3	0|0|0	0	0	0	0	0	1.86	3.33	0.33
KRAS	SAE1	SAE1	2|4|1	7	2.33	3	0|2|2	0.52	0.97	0.52	0.97	0.52	-1.04	1.75	0.13
KRAS	RPS19BP1	RPS19BP1	0|1|1	2	0.67	3	0|1|0	0	0	0	0	0	1.05	2	0.33
KRAS	LTN1	LTN1	3|3|1	7	2.33	3	0|0|0	0.67	1	0.67	1	0.67	4.37	23.33	0.04
KRAS	CTU2	CTU2	1|1|1	3	1	3	0|0|0	0	0	0	0	0	4.37	10	0.33
KRAS	C9orf142	C9orf142	1|1|0	2	0.67	3	0|0|0	0	0	0	0	0	1.86	6.67	0.33
KRAS	GOLGB1	GOLGB1	3|0|1	4	1.33	3	0|0|0	0.33	1	0.33	1	0.33	1.86	13.33	0.15
KRAS	ADRM1	ADRM1	1|2|1	4	1.33	3	1|1|1	0.28	0.84	0.28	0.84	0.28	0.23	1.33	0.29
KRAS	PHF6	PHF6	1|0|0	1	0.33	3	0|0|0	0	0	0	0	0	1.86	3.33	0.33
KRAS	VPS13C	VPS13C	1|1|0	2	0.67	3	0|0|0	0	0	0	0	0	1.86	6.67	0.33
KRAS	TRAF2	TRAF2	4|4|5	13	4.33	3	0|0|0	1	1	1	1	1	9.98	43.33	0
KRAS	ISYNA1	ISYNA1	15|14|10	39	13	3	0|0|0	1	1	1	1	1	19.6	130	0
KRAS	TRAF6	TRAF6	1|0|0	1	0.33	3	0|0|0	0	0	0	0	0	1.86	3.33	0.33
KRAS	NUP160	NUP160	1|2|0	3	1	3	0|0|0	0.33	1	0.33	1	0.33	1.86	10	0.18
KRAS	HOOK1	HOOK1	3|1|1	5	1.67	3	0|0|0	0.33	1	0.33	1	0.33	4.37	16.67	0.15
KRAS	ALMS1	ALMS1	0|1|0	1	0.33	3	0|0|0	0	0	0	0	0	1.86	3.33	0.33
KRAS	PDCD10	PDCD10	0|1|0	1	0.33	3	0|0|0	0	0	0	0	0	1.86	3.33	0.33
KRAS	ARKL1	ARKL1	1|0|0	1	0.33	3	0|0|0	0	0	0	0	0	1.86	3.33	0.33
KRAS	LRRC59	LRRC59	8|13|6	27	9	3	4|4|0	0.92	1	0.92	1	0.92	1.32	3.38	0
KRAS	NEBL	NEBL	0|2|0	2	0.67	3	0|0|0	0.33	1	0.33	1	0.33	1.86	6.67	0.18
KRAS	PCDH9	PCDH9	1|4|2	7	2.33	3	0|0|0	0.67	1	0.67	1	0.67	4.37	23.33	0.05
KRAS	DIS3	DIS3	5|4|2	11	3.67	3	1|3|1	0.73	0.97	0.73	0.97	0.73	-0.66	2.2	0.01
KRAS	RPL38	RPL38	5|5|4	14	4.67	3	8|8|3	0	0	0	0	0	-14.45	0.74	0.33
KRAS	RPL39	RPL39	0|1|0	1	0.33	3	2|1|1	0	0	0	0	0	-2.66	0.25	0.33
KRAS	RPL36	RPL36	1|3|1	5	1.67	3	1|0|1	0.33	0.98	0.33	0.98	0.33	1.43	2.5	0.28
KRAS	TAB2	TAB2	1|1|3	5	1.67	3	0|0|0	0.33	1	0.33	1	0.33	4.37	16.67	0.15
KRAS	RPL34	RPL34	7|4|2	13	4.33	3	2|4|1	0.48	0.98	0.48	0.98	0.48	-3.03	1.86	0.13
KRAS	RPL35	RPL35	8|9|6	23	7.67	3	11|10|7	0	0	0	0	0	-22.33	0.82	0.33
KRAS	RPL32	RPL32	4|2|2	8	2.67	3	2|2|2	0.24	0.73	0.24	0.73	0.24	-1.85	1.33	0.29
KRAS	RPL30	RPL30	1|1|1	3	1	3	2|1|0	0	0	0	0	0	0.23	1	0.33
KRAS	RPL31	RPL31	1|3|0	4	1.33	3	3|3|2	0.02	0.06	0.02	0.06	0.02	-8.32	0.5	0.31
KRAS	TARBP1	TARBP1	0|1|0	1	0.33	3	0|0|0	0	0	0	0	0	1.86	3.33	0.33
KRAS	GNA13	GNA13	5|3|2	10	3.33	3	0|0|0	1	1	1	1	1	6.4	33.33	0
KRAS	GNA11	GNA11	4|3|2	9	3	3	0|0|0	1	1	1	1	1	6.4	30	0
KRAS	SDHA	SDHA	1|0|0	1	0.33	3	0|0|0	0	0	0	0	0	1.86	3.33	0.33
KRAS	TBC1D10B	TBC1D10B	8|13|11	32	10.67	3	0|0|0	1	1	1	1	1	16.49	106.67	0
KRAS	TBC1D10A	TBC1D10A	0|3|0	3	1	3	0|0|0	0.33	1	0.33	1	0.33	1.86	10	0.15
KRAS	SMARCC2	SMARCC2	2|3|2	7	2.33	3	0|0|0	1	1	1	1	1	6.4	23.33	0
KRAS	ZCCHC11	ZCCHC11	1|3|4	8	2.67	3	0|0|0	0.67	1	0.67	1	0.67	4.37	26.67	0.04
KRAS	PPAP2B	PPAP2B	1|0|1	2	0.67	3	0|0|0	0	0	0	0	0	1.86	6.67	0.33
KRAS	BUB1B	BUB1B	3|3|2	8	2.67	3	0|0|0	1	1	1	1	1	6.4	26.67	0
KRAS	SUMO1	SUMO1	0|0|1	1	0.33	3	0|0|0	0	0	0	0	0	1.86	3.33	0.33
KRAS	TMCO1	TMCO1	1|1|0	2	0.67	3	1|1|0	0	0	0	0	0	-0.18	1	0.33
KRAS	CTTNBP2	CTTNBP2	1|0|0	1	0.33	3	0|0|0	0	0	0	0	0	1.86	3.33	0.33
KRAS	PSPC1	PSPC1	1|1|0	2	0.67	3	0|0|0	0	0	0	0	0	1.86	6.67	0.33
KRAS	IL6ST	IL6ST	1|1|1	3	1	3	0|0|0	0	0	0	0	0	4.37	10	0.33
KRAS	MOCS3	MOCS3	1|0|0	1	0.33	3	0|0|0	0	0	0	0	0	1.86	3.33	0.33
KRAS	MOCS2	MOCS2	1|1|0	2	0.67	3	0|0|0	0	0	0	0	0	1.86	6.67	0.33
KRAS	SBF2	SBF2	1|2|1	4	1.33	3	0|0|0	0.33	1	0.33	1	0.33	4.37	13.33	0.18
KRAS	DBN1	DBN1	5|3|3	11	3.67	3	0|0|0	1	1	1	1	1	8.24	36.67	0
KRAS	MAP4K3	MAP4K3	0|2|0	2	0.67	3	0|0|0	0.33	1	0.33	1	0.33	1.86	6.67	0.18
KRAS	SMG5	SMG5	1|0|0	1	0.33	3	0|0|0	0	0	0	0	0	1.86	3.33	0.33
KRAS	DLG3	DLG3	1|2|2	5	1.67	3	0|0|0	0.67	1	0.67	1	0.67	4.37	16.67	0.08
KRAS	SMG6	SMG6	0|1|0	1	0.33	3	0|0|0	0	0	0	0	0	1.86	3.33	0.33
KRAS	BLOC1S1	BLOC1S1	0|1|0	1	0.33	3	0|0|0	0	0	0	0	0	1.86	3.33	0.33
KRAS	CDC73	CDC73	0|1|0	1	0.33	3	0|0|0	0	0	0	0	0	1.86	3.33	0.33
KRAS	RAB3IP	RAB3IP	1|0|0	1	0.33	3	0|0|0	0	0	0	0	0	1.86	3.33	0.33
KRAS	SMG9	SMG9	1|1|0	2	0.67	3	0|0|0	0	0	0	0	0	1.86	6.67	0.33
KRAS	SEMG1	SEMG1	0|1|2	3	1	3	2|11|27	0	0	0	0	0	-54.35	0.07	0.33
KRAS	METTL13	METTL13	3|3|2	8	2.67	3	0|1|0	0.99	1	0.99	1	0.99	4.25	8	0
KRAS	IGF1R	IGF1R	7|6|4	17	5.67	3	0|0|0	1	1	1	1	1	9.98	56.67	0
KRAS	CTNNAL1	CTNNAL1	4|4|3	11	3.67	3	0|0|0	1	1	1	1	1	8.24	36.67	0
KRAS	SLC38A2	SLC38A2	3|2|3	8	2.67	3	0|0|0	1	1	1	1	1	6.4	26.67	0
KRAS	CAMK2D	CAMK2D	6|3|3	12	4	3	0|1|0	1	1	1	1	1	6.44	12	0
KRAS	SRP14	SRP14	1|1|0	2	0.67	3	0|0|0	0	0	0	0	0	1.86	6.67	0.33
KRAS	CAMK2B	CAMK2B	1|0|1	2	0.67	3	0|0|0	0	0	0	0	0	1.86	6.67	0.33
KRAS	FBXO17	FBXO17	1|0|0	1	0.33	3	0|0|0	0	0	0	0	0	1.86	3.33	0.33
KRAS	C2orf47	C2orf47	0|1|0	1	0.33	3	0|0|0	0	0	0	0	0	1.86	3.33	0.33
KRAS	OSBPL8	OSBPL8	10|3|3	16	5.33	3	0|0|0	1	1	1	1	1	8.24	53.33	0
KRAS	OSBPL9	OSBPL9	4|1|3	8	2.67	3	0|0|0	0.67	1	0.67	1	0.67	4.37	26.67	0.04
KRAS	STK4	STK4	1|3|1	5	1.67	3	0|0|0	0.33	1	0.33	1	0.33	4.37	16.67	0.15
KRAS	IFRD1	IFRD1	0|1|0	1	0.33	3	0|0|0	0	0	0	0	0	1.86	3.33	0.33
KRAS	OSBPL3	OSBPL3	1|0|0	1	0.33	3	0|0|0	0	0	0	0	0	1.86	3.33	0.33
KRAS	DEPDC1B	DEPDC1B	1|1|0	2	0.67	3	0|0|0	0	0	0	0	0	1.86	6.67	0.33
KRAS	NOS1AP	NOS1AP	1|0|0	1	0.33	3	0|0|0	0	0	0	0	0	1.86	3.33	0.33
KRAS	OSBPL6	OSBPL6	2|0|0	2	0.67	3	0|0|0	0.33	1	0.33	1	0.33	1.86	6.67	0.18
KRAS	R3HCC1L	R3HCC1L	1|1|1	3	1	3	0|0|0	0	0	0	0	0	4.37	10	0.33
KRAS	UBE4A	UBE4A	0|1|0	1	0.33	3	0|0|0	0	0	0	0	0	1.86	3.33	0.33
KRAS	DBNL	DBNL	6|19|15	40	13.33	3	0|0|0	1	1	1	1	1	13.3	133.33	0
KRAS	AKAP1	AKAP1	8|4|4	16	5.33	3	0|0|0	1	1	1	1	1	9.98	53.33	0
KRAS	AKAP2	AKAP2	2|7|7	16	5.33	3	0|0|0	1	1	1	1	1	6.4	53.33	0
KRAS	UCKL1	UCKL1	1|1|0	2	0.67	3	0|0|0	0	0	0	0	0	1.86	6.67	0.33
KRAS	TUBB4B	TUBB4B	47|56|48	151	50.33	3	26|18|11	0.32	0.9	0.32	0.9	0.32	-4.17	2.75	0.28
KRAS	TUBB4A	TUBB4A	2|2|1	5	1.67	3	0|0|0	0.67	1	0.67	1	0.67	4.37	16.67	0.08
KRAS	AKAP8	AKAP8	1|0|0	1	0.33	3	0|0|0	0	0	0	0	0	1.86	3.33	0.33
KRAS	AKAP9	AKAP9	2|1|1	4	1.33	3	0|0|0	0.33	1	0.33	1	0.33	4.37	13.33	0.18
KRAS	EIF2A	EIF2A	0|1|0	1	0.33	3	0|0|0	0	0	0	0	0	1.86	3.33	0.33
KRAS	ARHGAP17	ARHGAP17	2|2|1	5	1.67	3	0|0|0	0.67	1	0.67	1	0.67	4.37	16.67	0.08
KRAS	ARHGAP12	ARHGAP12	0|1|0	1	0.33	3	0|0|0	0	0	0	0	0	1.86	3.33	0.33
KRAS	EIF2S2	EIF2S2	0|0|2	2	0.67	3	0|0|0	0.33	1	0.33	1	0.33	1.86	6.67	0.18
KRAS	YBX1	YBX1	6|5|3	14	4.67	3	5|3|6	0	0	0	0	0	-9.95	1	0.32
KRAS	YBX3	YBX3	0|0|1	1	0.33	3	0|0|0	0	0	0	0	0	1.86	3.33	0.33
KRAS	LGALS3	LGALS3	4|9|6	19	6.33	3	0|0|0	1	1	1	1	1	9.98	63.33	0
KRAS	CAPZB	CAPZB	5|7|3	15	5	3	0|0|0	1	1	1	1	1	8.24	50	0
KRAS	RRP1B	RRP1B	7|4|2	13	4.33	3	1|0|0	1	1	1	1	1	4.25	13	0
KRAS	PGLS	PGLS	2|0|1	3	1	3	0|0|0	0.33	1	0.33	1	0.33	1.86	10	0.18
KRAS	HSP90B1	HSP90B1	9|6|4	19	6.33	3	9|7|8	0	0	0	0	0	-20.92	0.79	0.33
KRAS	POLR1C	POLR1C	1|3|2	6	2	3	0|0|0	0.67	1	0.67	1	0.67	4.37	20	0.06
KRAS	TMEM132E	TMEM132E	0|1|1	2	0.67	3	0|0|0	0	0	0	0	0	1.86	6.67	0.33
KRAS	MRPL14	MRPL14	1|0|1	2	0.67	3	1|1|0	0	0	0	0	0	-0.18	1	0.33
KRAS	STIP1	STIP1	10|7|8	25	8.33	3	0|0|1	1	1	1	1	1	17.57	25	0
KRAS	CHKA	CHKA	0|1|0	1	0.33	3	0|0|0	0	0	0	0	0	1.86	3.33	0.33
KRAS	PEG10	PEG10	3|5|3	11	3.67	3	0|0|0	1	1	1	1	1	8.24	36.67	0
KRAS	HIP1R	HIP1R	6|13|5	24	8	3	0|0|0	1	1	1	1	1	11.66	80	0
KRAS	WDR41	WDR41	1|0|1	2	0.67	3	0|0|0	0	0	0	0	0	1.86	6.67	0.33
KRAS	BMS1	BMS1	1|0|0	1	0.33	3	0|0|0	0	0	0	0	0	1.86	3.33	0.33
KRAS	RCN1	RCN1	1|1|0	2	0.67	3	3|3|1	0	0	0	0	0	-6.86	0.29	0.33
KRAS	WDR47	WDR47	1|0|0	1	0.33	3	0|0|0	0	0	0	0	0	1.86	3.33	0.33
KRAS	CETN3	CETN3	1|1|1	3	1	3	0|0|0	0	0	0	0	0	4.37	10	0.33
KRAS	PEPD	PEPD	3|4|1	8	2.67	3	0|0|0	0.67	1	0.67	1	0.67	4.37	26.67	0.04
KRAS	UACA	UACA	12|15|10	37	12.33	3	0|0|0	1	1	1	1	1	19.6	123.33	0
KRAS	ARPC3	ARPC3	1|1|1	3	1	3	0|0|0	0	0	0	0	0	4.37	10	0.33
KRAS	H3F3B	H3F3B	3|6|3	12	4	3	5|6|4	0	0	0	0	0	-11.16	0.8	0.32
KRAS	MRI1	MRI1	1|1|1	3	1	3	0|1|0	0	0	0	0	0	2.46	3	0.33
KRAS	GTF2I	GTF2I	1|2|0	3	1	3	0|0|0	0.33	1	0.33	1	0.33	1.86	10	0.18
KRAS	TBC1D2B	TBC1D2B	0|1|0	1	0.33	3	0|0|0	0	0	0	0	0	1.86	3.33	0.33
KRAS	MAPK1IP1L	MAPK1IP1L	1|1|1	3	1	3	0|1|0	0	0	0	0	0	2.46	3	0.33
KRAS	DST	DST	4|4|3	11	3.67	3	0|0|0	1	1	1	1	1	8.24	36.67	0
KRAS	UCK2	UCK2	1|4|2	7	2.33	3	0|1|0	0.66	1	0.66	1	0.66	2.46	7	0.11
KRAS	SENP3	SENP3	1|1|0	2	0.67	3	0|0|0	0	0	0	0	0	1.86	6.67	0.33
KRAS	CHUK	CHUK	2|3|0	5	1.67	3	0|0|0	0.67	1	0.67	1	0.67	1.86	16.67	0.06
KRAS	DSP	DSP	77|113|71	261	87	3	38|58|25	0	0	0	0	0	-43.62	2.16	0.32
KRAS	UBE2L3	UBE2L3	1|1|0	2	0.67	3	0|0|0	0	0	0	0	0	1.86	6.67	0.33
KRAS	CUX1	CUX1	1|0|0	1	0.33	3	0|0|0	0	0	0	0	0	1.86	3.33	0.33
KRAS	ASAP1	ASAP1	1|0|0	1	0.33	3	0|0|0	0	0	0	0	0	1.86	3.33	0.33
KRAS	GLMN	GLMN	0|1|0	1	0.33	3	0|0|0	0	0	0	0	0	1.86	3.33	0.33
KRAS	RNF40	RNF40	1|1|0	2	0.67	3	0|0|0	0	0	0	0	0	1.86	6.67	0.33
KRAS	PDAP1	PDAP1	0|1|0	1	0.33	3	0|0|0	0	0	0	0	0	1.86	3.33	0.33
KRAS	CEP170B	CEP170B	2|1|1	4	1.33	3	0|0|0	0.33	1	0.33	1	0.33	4.37	13.33	0.18
KRAS	CAMSAP2	CAMSAP2	0|1|0	1	0.33	3	0|0|0	0	0	0	0	0	1.86	3.33	0.33
KRAS	CAMSAP3	CAMSAP3	1|2|1	4	1.33	3	0|0|0	0.33	1	0.33	1	0.33	4.37	13.33	0.18
KRAS	DNAJC6	DNAJC6	0|1|0	1	0.33	3	0|0|0	0	0	0	0	0	1.86	3.33	0.33
KRAS	DNAJC7	DNAJC7	3|6|3	12	4	3	0|0|0	1	1	1	1	1	8.24	40	0
KRAS	DNAJC2	DNAJC2	2|1|1	4	1.33	3	0|0|0	0.33	1	0.33	1	0.33	4.37	13.33	0.18
KRAS	TTC37	TTC37	3|3|2	8	2.67	3	0|0|0	1	1	1	1	1	6.4	26.67	0
KRAS	RRP12	RRP12	9|7|4	20	6.67	3	5|6|1	0.27	0.65	0.27	0.65	0.27	-5.82	1.67	0.29
KRAS	GFPT1	GFPT1	16|11|11	38	12.67	3	1|2|0	1	1	1	1	1	13.05	12.67	0
KRAS	CRTAP	CRTAP	2|2|0	4	1.33	3	0|0|0	0.67	1	0.67	1	0.67	1.86	13.33	0.08
KRAS	DCUN1D5	DCUN1D5	2|2|1	5	1.67	3	0|0|0	0.67	1	0.67	1	0.67	4.37	16.67	0.08
KRAS	ACP1	ACP1	1|0|1	2	0.67	3	1|1|1	0	0	0	0	0	-1.18	0.67	0.33
KRAS	RALBP1	RALBP1	3|1|0	4	1.33	3	0|0|0	0.33	1	0.33	1	0.33	1.86	13.33	0.15
KRAS	RAP1A	RAP1A	5|5|1	11	3.67	3	1|1|1	0.66	1	0.66	1	0.66	0.23	3.67	0.1
KRAS	PRKDC	PRKDC	71|77|48	196	65.33	3	22|29|9	0.66	1	0.66	1	0.66	-8.64	3.27	0.11
KRAS	MKRN2	MKRN2	2|1|1	4	1.33	3	0|0|0	0.33	1	0.33	1	0.33	4.37	13.33	0.18
KRAS	EML4	EML4	0|1|0	1	0.33	3	0|0|0	0	0	0	0	0	1.86	3.33	0.33
KRAS	POLR2L	POLR2L	1|1|0	2	0.67	3	0|0|0	0	0	0	0	0	1.86	6.67	0.33
KRAS	DOS	DOS	2|1|0	3	1	3	0|0|0	0.33	1	0.33	1	0.33	1.86	10	0.18
KRAS	GLS	GLS	0|0|1	1	0.33	3	0|1|0	0	0	0	0	0	1.05	1	0.33
KRAS	CDIPT	CDIPT	1|0|1	2	0.67	3	0|1|0	0	0	0	0	0	1.05	2	0.33
KRAS	ITPR1	ITPR1	1|0|0	1	0.33	3	0|0|0	0	0	0	0	0	1.86	3.33	0.33
KRAS	SPCS2	SPCS2	1|3|2	6	2	3	0|0|0	0.67	1	0.67	1	0.67	4.37	20	0.06
KRAS	FAM91A1	FAM91A1	1|1|0	2	0.67	3	0|0|0	0	0	0	0	0	1.86	6.67	0.33
KRAS	NR2F1	NR2F1	1|0|1	2	0.67	3	0|0|0	0	0	0	0	0	1.86	6.67	0.33
KRAS	ACAT1	ACAT1	1|1|2	4	1.33	3	0|1|0	0.33	0.99	0.33	0.99	0.33	2.46	4	0.27
KRAS	ACAT2	ACAT2	1|0|0	1	0.33	3	0|0|0	0	0	0	0	0	1.86	3.33	0.33
KRAS	PBK	PBK	3|3|2	8	2.67	3	0|0|0	1	1	1	1	1	6.4	26.67	0
KRAS	FKBP11	FKBP11	0|1|0	1	0.33	3	0|0|0	0	0	0	0	0	1.86	3.33	0.33
KRAS	LIMD1	LIMD1	1|3|1	5	1.67	3	0|0|0	0.33	1	0.33	1	0.33	4.37	16.67	0.15
KRAS	DDB1	DDB1	2|1|1	4	1.33	3	1|0|0	0.33	0.99	0.33	0.99	0.33	2.46	4	0.27
KRAS	RIF1	RIF1	9|5|6	20	6.67	3	0|0|0	1	1	1	1	1	11.66	66.67	0
KRAS	CEP44	CEP44	1|1|0	2	0.67	3	0|0|0	0	0	0	0	0	1.86	6.67	0.33
KRAS	MCAM	MCAM	1|3|2	6	2	3	0|0|0	0.67	1	0.67	1	0.67	4.37	20	0.06
KRAS	CMIP	CMIP	1|0|0	1	0.33	3	0|0|0	0	0	0	0	0	1.86	3.33	0.33
KRAS	SLC27A4	SLC27A4	1|0|0	1	0.33	3	0|0|0	0	0	0	0	0	1.86	3.33	0.33
KRAS	CAPZA2	CAPZA2	2|1|1	4	1.33	3	1|0|0	0.33	0.99	0.33	0.99	0.33	2.46	4	0.27
KRAS	CAPZA1	CAPZA1	6|7|8	21	7	3	1|1|2	1	1	1	1	1	5.52	5.25	0
KRAS	ZNF638	ZNF638	1|0|0	1	0.33	3	0|0|0	0	0	0	0	0	1.86	3.33	0.33
KRAS	SLC17A8	SLC17A8	1|0|0	1	0.33	3	0|0|0	0	0	0	0	0	1.86	3.33	0.33
KRAS	GEMIN2	GEMIN2	2|1|0	3	1	3	0|0|0	0.33	1	0.33	1	0.33	1.86	10	0.18
KRAS	PRRC1	PRRC1	1|1|1	3	1	3	0|0|0	0	0	0	0	0	4.37	10	0.33
KRAS	TBCE	TBCE	3|2|2	7	2.33	3	0|0|0	1	1	1	1	1	6.4	23.33	0
KRAS	TBCD	TBCD	1|1|0	2	0.67	3	0|0|0	0	0	0	0	0	1.86	6.67	0.33
KRAS	GEMIN6	GEMIN6	1|0|0	1	0.33	3	0|0|0	0	0	0	0	0	1.86	3.33	0.33
KRAS	TBCB	TBCB	9|6|4	19	6.33	3	0|2|1	0.99	1	0.99	1	0.99	4.21	6.33	0
KRAS	TBCA	TBCA	2|5|3	10	3.33	3	1|0|1	0.97	1	0.97	1	0.97	2.81	5	0
KRAS	GEMIN5	GEMIN5	17|11|6	34	11.33	3	0|1|0	1	1	1	1	1	14.53	34	0
KRAS	HSPE1	HSPE1	2|2|1	5	1.67	3	6|3|1	0	0	0	0	0	-8.38	0.5	0.33
KRAS	PBRM1	PBRM1	1|0|0	1	0.33	3	0|0|0	0	0	0	0	0	1.86	3.33	0.33
KRAS	CDK5RAP2	CDK5RAP2	3|0|1	4	1.33	3	0|0|0	0.33	1	0.33	1	0.33	1.86	13.33	0.15
KRAS	SARS	SARS	1|1|0	2	0.67	3	0|0|0	0	0	0	0	0	1.86	6.67	0.33
KRAS	AP1S1	AP1S1	1|0|0	1	0.33	3	0|0|0	0	0	0	0	0	1.86	3.33	0.33
KRAS	CTTN	CTTN	48|76|69	193	64.33	3	0|0|0	1	1	1	1	1	75.14	643.33	0
KRAS	ITCH	ITCH	1|4|1	6	2	3	0|0|0	0.33	1	0.33	1	0.33	4.37	20	0.15
KRAS	DHFR	DHFR	1|2|1	4	1.33	3	1|0|0	0.33	0.99	0.33	0.99	0.33	2.46	4	0.27
KRAS	ERC1	ERC1	3|4|4	11	3.67	3	0|0|0	1	1	1	1	1	8.24	36.67	0
KRAS	WRNIP1	WRNIP1	1|1|0	2	0.67	3	0|1|0	0	0	0	0	0	1.05	2	0.33
KRAS	PLCG1	PLCG1	6|6|7	19	6.33	3	0|0|0	1	1	1	1	1	13.3	63.33	0
KRAS	EPS8	EPS8	8|19|13	40	13.33	3	0|0|0	1	1	1	1	1	16.49	133.33	0
KRAS	EIF2S3	EIF2S3	2|2|1	5	1.67	3	1|2|2	0.23	0.34	0.23	0.34	0.23	-2.17	1	0.29
KRAS	COBLL1	COBLL1	2|5|3	10	3.33	3	0|0|0	1	1	1	1	1	6.4	33.33	0
KRAS	DDX17	DDX17	11|5|5	21	7	3	3|5|4	0.33	0.97	0.33	0.97	0.33	-4.55	1.75	0.27
KRAS	PMPCB	PMPCB	1|1|0	2	0.67	3	0|1|1	0	0	0	0	0	-0.18	1	0.33
KRAS	NRD1	NRD1	2|3|2	7	2.33	3	0|0|0	1	1	1	1	1	6.4	23.33	0
KRAS	CDK17	CDK17	1|0|0	1	0.33	3	0|0|0	0	0	0	0	0	1.86	3.33	0.33
KRAS	DDX18	DDX18	1|0|0	1	0.33	3	0|0|0	0	0	0	0	0	1.86	3.33	0.33
KRAS	TMEM55B	TMEM55B	0|0|1	1	0.33	3	0|0|0	0	0	0	0	0	1.86	3.33	0.33
KRAS	NEO1	NEO1	2|2|1	5	1.67	3	0|0|0	0.67	1	0.67	1	0.67	4.37	16.67	0.08
KRAS	PSMC1	PSMC1	8|9|2	19	6.33	3	1|1|1	0.95	1	0.95	1	0.95	1.68	6.33	0
KRAS	PSMC2	PSMC2	11|9|8	28	9.33	3	3|6|2	0.85	0.99	0.85	0.99	0.85	0.75	2.55	0.01
KRAS	PSMC3	PSMC3	5|3|2	10	3.33	3	0|0|0	1	1	1	1	1	6.4	33.33	0
KRAS	PSMC4	PSMC4	16|16|11	43	14.33	3	4|4|5	0.97	1	0.97	1	0.97	2.39	3.31	0
KRAS	PSMC5	PSMC5	12|11|7	30	10	3	3|4|3	0.87	1	0.87	1	0.87	0.5	3	0.01
KRAS	PSMC6	PSMC6	6|1|1	8	2.67	3	0|1|0	0.33	1	0.33	1	0.33	2.46	8	0.14
KRAS	EFR3B	EFR3B	3|3|1	7	2.33	3	0|0|0	0.67	1	0.67	1	0.67	4.37	23.33	0.04
KRAS	HEATR6	HEATR6	1|0|0	1	0.33	3	0|0|0	0	0	0	0	0	1.86	3.33	0.33
KRAS	HEATR3	HEATR3	1|2|1	4	1.33	3	0|0|0	0.33	1	0.33	1	0.33	4.37	13.33	0.18
KRAS	MDC1	MDC1	28|6|9	43	14.33	3	0|0|1	1	1	1	1	1	14.53	43	0
KRAS	KIF18B	KIF18B	1|1|0	2	0.67	3	0|0|0	0	0	0	0	0	1.86	6.67	0.33
KRAS	TRIP10	TRIP10	0|1|0	1	0.33	3	0|0|0	0	0	0	0	0	1.86	3.33	0.33
KRAS	TRIP12	TRIP12	6|3|2	11	3.67	3	0|0|0	1	1	1	1	1	6.4	36.67	0
KRAS	TRIP13	TRIP13	8|8|5	21	7	3	0|1|0	1	1	1	1	1	11.64	21	0
KRAS	SEC61B	SEC61B	1|1|2	4	1.33	3	1|0|1	0.31	0.94	0.31	0.94	0.31	1.43	2	0.28
KRAS	CPVL	CPVL	1|1|0	2	0.67	3	1|1|0	0	0	0	0	0	-0.18	1	0.33
KRAS	TFG	TFG	8|7|6	21	7	3	0|0|0	1	1	1	1	1	13.3	70	0
KRAS	NUP35	NUP35	0|0|1	1	0.33	3	0|0|0	0	0	0	0	0	1.86	3.33	0.33
KRAS	MLK4	MLK4	1|2|1	4	1.33	3	0|0|0	0.33	1	0.33	1	0.33	4.37	13.33	0.18
KRAS	NCLN	NCLN	1|3|0	4	1.33	3	1|1|1	0.32	0.95	0.32	0.95	0.32	-1.18	1.33	0.28
KRAS	PIH1D1	PIH1D1	1|1|0	2	0.67	3	0|0|0	0	0	0	0	0	1.86	6.67	0.33
KRAS	EEA1	EEA1	2|0|0	2	0.67	3	0|0|0	0.33	1	0.33	1	0.33	1.86	6.67	0.18
KRAS	NCL	NCL	8|9|2	19	6.33	3	9|2|6	0	0.01	0	0.01	0	-15.58	1.12	0.31
KRAS	SLC1A4	SLC1A4	0|0|1	1	0.33	3	0|0|0	0	0	0	0	0	1.86	3.33	0.33
KRAS	SLC1A5	SLC1A5	9|9|7	25	8.33	3	1|2|1	1	1	1	1	1	6.66	6.25	0
KRAS	CHERP	CHERP	4|2|1	7	2.33	3	1|1|0	0.65	1	0.65	1	0.65	1.43	3.5	0.11
KRAS	MT-CO2	MT-CO2	3|2|1	6	2	3	2|2|1	0.34	0.68	0.34	0.68	0.34	-2.17	1.2	0.14
KRAS	KIAA1549	KIAA1549	1|1|0	2	0.67	3	0|0|0	0	0	0	0	0	1.86	6.67	0.33
KRAS	IDI1	IDI1	2|2|1	5	1.67	3	0|0|0	0.67	1	0.67	1	0.67	4.37	16.67	0.08
KRAS	IMPDH1	IMPDH1	4|1|2	7	2.33	3	0|0|0	0.67	1	0.67	1	0.67	4.37	23.33	0.05
KRAS	IKBKB	IKBKB	1|0|0	1	0.33	3	0|0|0	0	0	0	0	0	1.86	3.33	0.33
KRAS	LRRC40	LRRC40	5|5|4	14	4.67	3	0|0|0	1	1	1	1	1	9.98	46.67	0
KRAS	DCTPP1	DCTPP1	4|5|6	15	5	3	2|1|0	0.99	1	0.99	1	0.99	4.21	5	0
KRAS	ESYT2	ESYT2	2|3|1	6	2	3	0|1|1	0.64	0.98	0.64	0.98	0.64	1.43	3	0.11
KRAS	LRRC47	LRRC47	2|4|1	7	2.33	3	1|1|0	0.65	1	0.65	1	0.65	1.43	3.5	0.11
KRAS	GNL3	GNL3	11|7|2	20	6.67	3	4|2|2	0.65	1	0.65	1	0.65	-4.23	2.5	0.11
KRAS	EIF3I	EIF3I	2|3|0	5	1.67	3	1|1|0	0.64	0.98	0.64	0.98	0.64	-0.18	2.5	0.11
KRAS	GNL1	GNL1	2|1|0	3	1	3	0|0|0	0.33	1	0.33	1	0.33	1.86	10	0.18
KRAS	EIF3K	EIF3K	3|2|0	5	1.67	3	1|0|0	0.66	1	0.66	1	0.66	1.05	5	0.11
KRAS	EIF3L	EIF3L	18|11|7	36	12	3	7|2|2	0.77	1	0.77	1	0.77	-0.61	3.27	0.01
KRAS	EIF3M	EIF3M	1|1|0	2	0.67	3	0|0|0	0	0	0	0	0	1.86	6.67	0.33
KRAS	IARS2	IARS2	0|1|0	1	0.33	3	2|5|1	0	0	0	0	0	-8.23	0.12	0.33
KRAS	EIF3A	EIF3A	21|15|13	49	16.33	3	3|3|5	1	1	1	1	1	6.87	4.45	0
KRAS	EIF3B	EIF3B	11|6|6	23	7.67	3	0|1|1	1	1	1	1	1	7.99	11.5	0
KRAS	EIF3C	EIF3C	21|9|10	40	13.33	3	4|3|1	1	1	1	1	1	5.13	5	0
KRAS	EIF3D	EIF3D	8|3|0	11	3.67	3	0|1|0	0.67	1	0.67	1	0.67	1.05	11	0.05
KRAS	EIF3E	EIF3E	8|2|2	12	4	3	1|3|1	0.56	1	0.56	1	0.56	-0.66	2.4	0.12
KRAS	EIF3F	EIF3F	3|1|2	6	2	3	0|0|1	0.66	1	0.66	1	0.66	2.46	6	0.11
KRAS	EIF3G	EIF3G	7|3|2	12	4	3	0|0|0	1	1	1	1	1	6.4	40	0
KRAS	RARS	RARS	21|16|10	47	15.67	3	2|3|1	1	1	1	1	1	8.08	7.83	0
KRAS	MTMR9	MTMR9	0|2|0	2	0.67	3	0|0|0	0.33	1	0.33	1	0.33	1.86	6.67	0.18
KRAS	DYRK1A	DYRK1A	3|3|1	7	2.33	3	0|0|0	0.67	1	0.67	1	0.67	4.37	23.33	0.04
KRAS	NOL11	NOL11	0|0|1	1	0.33	3	0|0|0	0	0	0	0	0	1.86	3.33	0.33
KRAS	MTMR1	MTMR1	1|2|2	5	1.67	3	0|0|0	0.67	1	0.67	1	0.67	4.37	16.67	0.08
KRAS	UMPS	UMPS	0|2|0	2	0.67	3	0|0|0	0.33	1	0.33	1	0.33	1.86	6.67	0.18
KRAS	CDKN2A	CDKN2A	4|4|4	12	4	3	0|0|0	1	1	1	1	1	9.98	40	0
KRAS	DAAM1	DAAM1	1|1|0	2	0.67	3	0|0|0	0	0	0	0	0	1.86	6.67	0.33
KRAS	BAZ1A	BAZ1A	2|0|1	3	1	3	0|0|0	0.33	1	0.33	1	0.33	1.86	10	0.18
KRAS	BAZ1B	BAZ1B	3|0|0	3	1	3	0|0|0	0.33	1	0.33	1	0.33	1.86	10	0.15
KRAS	PHGDH	PHGDH	21|20|11	52	17.33	3	4|8|7	0.67	1	0.67	1	0.67	-4.26	2.74	0.02
KRAS	M6PR	M6PR	1|0|0	1	0.33	3	0|0|0	0	0	0	0	0	1.86	3.33	0.33
KRAS	WRAP73	WRAP73	1|0|1	2	0.67	3	0|0|0	0	0	0	0	0	1.86	6.67	0.33
KRAS	NTPCR	NTPCR	1|5|3	9	3	3	1|2|0	0.65	1	0.65	1	0.65	0.23	3	0.11
KRAS	OSBPL11	OSBPL11	1|0|0	1	0.33	3	0|0|0	0	0	0	0	0	1.86	3.33	0.33
KRAS	CNN3	CNN3	13|18|12	43	14.33	3	0|0|0	1	1	1	1	1	22.65	143.33	0
KRAS	PTGES3	PTGES3	2|2|3	7	2.33	3	0|0|0	1	1	1	1	1	6.4	23.33	0
KRAS	CSTF2T	CSTF2T	1|0|0	1	0.33	3	0|0|0	0	0	0	0	0	1.86	3.33	0.33
KRAS	ECHS1	ECHS1	0|1|1	2	0.67	3	0|1|1	0	0	0	0	0	-0.18	1	0.33
KRAS	UBA52	UBA52	1|0|0	1	0.33	3	0|0|0	0	0	0	0	0	1.86	3.33	0.33
KRAS	TAB3	TAB3	0|0|1	1	0.33	3	0|0|0	0	0	0	0	0	1.86	3.33	0.33
KRAS	TIAL1	TIAL1	1|0|0	1	0.33	3	1|0|0	0	0	0	0	0	1.05	1	0.33
KRAS	ATP5O	ATP5O	2|2|1	5	1.67	3	1|1|3	0.23	0.34	0.23	0.34	0.23	-2.17	1	0.29
KRAS	DHRS7B	DHRS7B	2|2|0	4	1.33	3	0|0|0	0.67	1	0.67	1	0.67	1.86	13.33	0.08
KRAS	RPL37A	RPL37A	4|4|1	9	3	3	2|3|1	0.49	0.73	0.49	0.73	0.49	-3.27	1.5	0.13
KRAS	FUBP3	FUBP3	4|6|5	15	5	3	0|1|0	1	1	1	1	1	8.93	15	0
KRAS	FUBP1	FUBP1	4|1|2	7	2.33	3	1|0|2	0.61	0.99	0.61	0.99	0.61	0.23	2.33	0.12
KRAS	NCSTN	NCSTN	7|7|2	16	5.33	3	0|0|0	1	1	1	1	1	6.4	53.33	0
KRAS	KATNA1	KATNA1	0|2|0	2	0.67	3	0|0|0	0.33	1	0.33	1	0.33	1.86	6.67	0.18
KRAS	VANGL1	VANGL1	12|10|4	26	8.67	3	0|2|0	1	1	1	1	1	4.7	13	0
KRAS	VANGL2	VANGL2	1|3|0	4	1.33	3	0|0|0	0.33	1	0.33	1	0.33	1.86	13.33	0.15
KRAS	MTDH	MTDH	3|3|0	6	2	3	1|1|1	0.64	0.95	0.64	0.95	0.64	-1.18	2	0.12
KRAS	EXOSC6	EXOSC6	0|0|1	1	0.33	3	0|0|0	0	0	0	0	0	1.86	3.33	0.33
KRAS	AP2B1	AP2B1	1|0|1	2	0.67	3	0|0|0	0	0	0	0	0	1.86	6.67	0.33
KRAS	TULP3	TULP3	0|1|1	2	0.67	3	0|0|0	0	0	0	0	0	1.86	6.67	0.33
KRAS	SOGA1	SOGA1	2|3|0	5	1.67	3	0|0|0	0.67	1	0.67	1	0.67	1.86	16.67	0.06
KRAS	TUBD1	TUBD1	0|1|1	2	0.67	3	0|0|0	0	0	0	0	0	1.86	6.67	0.33
KRAS	GNAI1	GNAI1	2|0|0	2	0.67	3	0|0|0	0.33	1	0.33	1	0.33	1.86	6.67	0.18
KRAS	PPP1R14B	PPP1R14B	0|1|1	2	0.67	3	0|0|0	0	0	0	0	0	1.86	6.67	0.33
KRAS	TBC1D24	TBC1D24	0|2|1	3	1	3	0|0|0	0.33	1	0.33	1	0.33	1.86	10	0.18
KRAS	KIN	KIN	0|1|0	1	0.33	3	0|0|0	0	0	0	0	0	1.86	3.33	0.33
KRAS	FARP2	FARP2	3|6|4	13	4.33	3	0|0|0	1	1	1	1	1	8.24	43.33	0
KRAS	FARP1	FARP1	3|2|0	5	1.67	3	0|0|0	0.67	1	0.67	1	0.67	1.86	16.67	0.06
KRAS	NCAPG	NCAPG	1|1|0	2	0.67	3	0|0|0	0	0	0	0	0	1.86	6.67	0.33
KRAS	ICMT	ICMT	0|1|0	1	0.33	3	0|0|0	0	0	0	0	0	1.86	3.33	0.33
KRAS	SEP11	2011-09-01	0|2|3	5	1.67	3	0|1|1	0.64	0.98	0.64	0.98	0.64	-0.18	2.5	0.11
KRAS	SRRT	SRRT	1|1|2	4	1.33	3	0|0|0	0.33	1	0.33	1	0.33	4.37	13.33	0.18
KRAS	FBRS	FBRS	1|0|0	1	0.33	3	0|1|0	0	0	0	0	0	1.05	1	0.33
KRAS	TBC1D1	TBC1D1	0|2|0	2	0.67	3	0|0|0	0.33	1	0.33	1	0.33	1.86	6.67	0.18
KRAS	VPS52	VPS52	1|0|0	1	0.33	3	0|0|0	0	0	0	0	0	1.86	3.33	0.33
KRAS	VPS51	VPS51	1|1|0	2	0.67	3	0|0|0	0	0	0	0	0	1.86	6.67	0.33
KRAS	PCDH19	PCDH19	0|1|0	1	0.33	3	0|0|0	0	0	0	0	0	1.86	3.33	0.33
KRAS	EEF1E1	EEF1E1	1|1|0	2	0.67	3	0|0|0	0	0	0	0	0	1.86	6.67	0.33
KRAS	CDKAL1	CDKAL1	1|1|1	3	1	3	0|0|0	0	0	0	0	0	4.37	10	0.33
KRAS	C8orf59	C8orf59	0|1|0	1	0.33	3	1|1|1	0	0	0	0	0	-1.18	0.33	0.33
KRAS	ATM	ATM	0|1|0	1	0.33	3	0|0|0	0	0	0	0	0	1.86	3.33	0.33
KRAS	STXBP1	STXBP1	9|8|4	21	7	3	0|0|0	1	1	1	1	1	9.98	70	0
KRAS	STXBP3	STXBP3	5|5|2	12	4	3	0|0|0	1	1	1	1	1	6.4	40	0
KRAS	ATR	ATR	1|0|0	1	0.33	3	0|0|0	0	0	0	0	0	1.86	3.33	0.33
KRAS	STXBP4	STXBP4	2|3|2	7	2.33	3	0|0|0	1	1	1	1	1	6.4	23.33	0
KRAS	FASN	FASN	76|61|58	195	65	3	13|12|6	1	1	1	1	1	31.8	6.29	0
KRAS	ACSL3	ACSL3	6|6|6	18	6	3	0|1|0	1	1	1	1	1	14.53	18	0
KRAS	CALCOCO2	CALCOCO2	0|0|1	1	0.33	3	0|0|0	0	0	0	0	0	1.86	3.33	0.33
KRAS	UPF2	UPF2	0|1|1	2	0.67	3	0|0|0	0	0	0	0	0	1.86	6.67	0.33
KRAS	SET	SET	0|1|0	1	0.33	3	1|2|1	0	0	0	0	0	-2.66	0.25	0.33
KRAS	SKP1	SKP1	1|2|0	3	1	3	0|0|0	0.33	1	0.33	1	0.33	1.86	10	0.18
KRAS	DNAJB1	DNAJB1	1|2|0	3	1	3	0|0|1	0.33	0.99	0.33	0.99	0.33	1.05	3	0.27
KRAS	VKORC1	VKORC1	0|1|1	2	0.67	3	0|0|0	0	0	0	0	0	1.86	6.67	0.33
KRAS	TTC28	TTC28	1|0|1	2	0.67	3	0|0|0	0	0	0	0	0	1.86	6.67	0.33
KRAS	HNRNPAB	HNRNPAB	4|1|1	6	2	3	0|0|0	0.33	1	0.33	1	0.33	4.37	20	0.15
KRAS	TTC26	TTC26	1|0|0	1	0.33	3	0|0|0	0	0	0	0	0	1.86	3.33	0.33
KRAS	SUGP2	SUGP2	1|0|0	1	0.33	3	0|0|0	0	0	0	0	0	1.86	3.33	0.33
KRAS	FANCI	FANCI	1|0|0	1	0.33	3	0|0|0	0	0	0	0	0	1.86	3.33	0.33
KRAS	PATL1	PATL1	1|1|0	2	0.67	3	0|0|0	0	0	0	0	0	1.86	6.67	0.33
KRAS	HNRNPA3	HNRNPA3	3|1|2	6	2	3	2|0|2	0.49	0.87	0.49	0.87	0.49	-1.04	1.5	0.13
KRAS	HNRNPA0	HNRNPA0	5|4|2	11	3.67	3	4|6|3	0	0	0	0	0	-10.48	0.85	0.32
KRAS	HNRNPA1	HNRNPA1	12|10|9	31	10.33	3	8|7|7	0	0	0	0	0	-10.5	1.41	0.32
KRAS	U2SURP	U2SURP	4|3|2	9	3	3	1|0|0	0.99	1	0.99	1	0.99	4.25	9	0
KRAS	TK1	TK1	5|8|6	19	6.33	3	0|0|0	1	1	1	1	1	11.66	63.33	0
KRAS	CARM1	CARM1	4|6|4	14	4.67	3	0|0|0	1	1	1	1	1	9.98	46.67	0
KRAS	ENO1	ENO1	17|26|19	62	20.67	3	26|14|10	0	0	0	0	0	-31.17	1.24	0.33
KRAS	EIF4E2	EIF4E2	1|1|1	3	1	3	0|0|0	0	0	0	0	0	4.37	10	0.33
KRAS	CLU	CLU	0|0|1	1	0.33	3	2|0|0	0	0	0	0	0	-0.31	0.5	0.33
KRAS	EPB41	EPB41	8|12|11	31	10.33	3	0|0|0	1	1	1	1	1	16.49	103.33	0
KRAS	TAOK1	TAOK1	0|5|1	6	2	3	0|0|0	0.33	1	0.33	1	0.33	1.86	20	0.14
KRAS	TAOK2	TAOK2	4|8|7	19	6.33	3	0|0|0	1	1	1	1	1	9.98	63.33	0
KRAS	KNSTRN	KNSTRN	3|0|0	3	1	3	0|0|0	0.33	1	0.33	1	0.33	1.86	10	0.15
KRAS	CHAMP1	CHAMP1	1|1|0	2	0.67	3	0|0|0	0	0	0	0	0	1.86	6.67	0.33
KRAS	LRRFIP1	LRRFIP1	7|3|5	15	5	3	0|0|0	1	1	1	1	1	8.24	50	0
KRAS	FAM65A	FAM65A	0|1|0	1	0.33	3	0|0|0	0	0	0	0	0	1.86	3.33	0.33
KRAS	LLGL1	LLGL1	22|15|14	51	17	3	0|0|0	1	1	1	1	1	25.67	170	0
KRAS	IRS4	IRS4	55|49|38	142	47.33	3	8|10|3	1	1	1	1	1	15.18	6.76	0
KRAS	SKIV2L2	SKIV2L2	5|0|0	5	1.67	3	0|0|0	0.33	1	0.33	1	0.33	1.86	16.67	0.14
KRAS	IRS2	IRS2	5|6|5	16	5.33	3	0|0|0	1	1	1	1	1	11.66	53.33	0
KRAS	HNRNPH2	HNRNPH2	1|2|0	3	1	3	0|0|0	0.33	1	0.33	1	0.33	1.86	10	0.18
KRAS	CDK1	CDK1	12|13|10	35	11.67	3	7|5|7	0.07	0.17	0.07	0.17	0.07	-5.63	1.84	0.3
KRAS	CDK2	CDK2	4|4|0	8	2.67	3	0|0|0	0.67	1	0.67	1	0.67	1.86	26.67	0.03
KRAS	CRTC2	CRTC2	0|1|0	1	0.33	3	0|0|0	0	0	0	0	0	1.86	3.33	0.33
KRAS	CDK4	CDK4	5|3|2	10	3.33	3	0|0|0	1	1	1	1	1	6.4	33.33	0
KRAS	CDK5	CDK5	4|5|1	10	3.33	3	0|0|0	0.67	1	0.67	1	0.67	4.37	33.33	0.02
KRAS	COBL	COBL	0|3|2	5	1.67	3	0|0|0	0.67	1	0.67	1	0.67	1.86	16.67	0.06
KRAS	ANKFY1	ANKFY1	2|0|0	2	0.67	3	0|0|0	0.33	1	0.33	1	0.33	1.86	6.67	0.18
KRAS	DNPEP	DNPEP	0|1|0	1	0.33	3	0|0|0	0	0	0	0	0	1.86	3.33	0.33
KRAS	PTK2	PTK2	2|2|2	6	2	3	0|0|0	1	1	1	1	1	6.4	20	0
KRAS	PTK7	PTK7	0|1|1	2	0.67	3	0|0|0	0	0	0	0	0	1.86	6.67	0.33
KRAS	HELLS	HELLS	1|2|1	4	1.33	3	0|1|0	0.33	0.99	0.33	0.99	0.33	2.46	4	0.27
KRAS	PHB2	PHB2	11|10|9	30	10	3	10|6|3	0.01	0.01	0.01	0.01	0.01	-6.88	1.58	0.31
KRAS	SF3B4	SF3B4	0|0|2	2	0.67	3	0|0|1	0.33	0.99	0.33	0.99	0.33	1.05	2	0.27
KRAS	MSH2	MSH2	9|10|7	26	8.67	3	2|2|0	1	1	1	1	1	8.11	6.5	0
KRAS	SF3B1	SF3B1	2|0|0	2	0.67	3	0|1|0	0.33	0.99	0.33	0.99	0.33	1.05	2	0.27
KRAS	PRKAA2	PRKAA2	3|1|1	5	1.67	3	0|0|0	0.33	1	0.33	1	0.33	4.37	16.67	0.15
KRAS	SF3B3	SF3B3	3|5|0	8	2.67	3	0|1|2	0.65	1	0.65	1	0.65	-1.18	2.67	0.11
KRAS	SF3B2	SF3B2	1|0|1	2	0.67	3	1|1|0	0	0	0	0	0	-0.18	1	0.33
KRAS	CRK	CRK	1|1|0	2	0.67	3	0|0|0	0	0	0	0	0	1.86	6.67	0.33
KRAS	SORBS1	SORBS1	1|6|4	11	3.67	3	0|0|0	0.67	1	0.67	1	0.67	4.37	36.67	0.02
KRAS	SORBS3	SORBS3	1|1|0	2	0.67	3	0|0|0	0	0	0	0	0	1.86	6.67	0.33
KRAS	SEMA6A	SEMA6A	1|2|0	3	1	3	0|0|0	0.33	1	0.33	1	0.33	1.86	10	0.18
KRAS	DDHD1	DDHD1	0|1|0	1	0.33	3	0|0|0	0	0	0	0	0	1.86	3.33	0.33
KRAS	ADCK4	ADCK4	0|1|0	1	0.33	3	0|0|0	0	0	0	0	0	1.86	3.33	0.33
KRAS	SUN1	SUN1	1|1|0	2	0.67	3	0|0|0	0	0	0	0	0	1.86	6.67	0.33
KRAS	ADCK3	ADCK3	3|3|2	8	2.67	3	0|1|0	0.99	1	0.99	1	0.99	4.25	8	0
KRAS	HSPD1	HSPD1	13|15|11	39	13	3	14|15|11	0	0	0	0	0	-28.85	0.97	0.33
KRAS	TMEM57	TMEM57	0|2|2	4	1.33	3	0|0|0	0.67	1	0.67	1	0.67	1.86	13.33	0.08
KRAS	ARHGDIA	ARHGDIA	1|4|3	8	2.67	3	6|2|3	0	0.01	0	0.01	0	-9.96	0.73	0.32
KRAS	EPRS	EPRS	24|28|15	67	22.33	3	6|4|2	1	1	1	1	1	8.2	5.58	0
KRAS	XPR1	XPR1	0|0|2	2	0.67	3	0|0|0	0.33	1	0.33	1	0.33	1.86	6.67	0.18
KRAS	NFXL1	NFXL1	1|0|0	1	0.33	3	0|0|0	0	0	0	0	0	1.86	3.33	0.33
KRAS	PACSIN3	PACSIN3	0|2|1	3	1	3	0|0|0	0.33	1	0.33	1	0.33	1.86	10	0.18
KRAS	PACSIN2	PACSIN2	8|16|13	37	12.33	3	0|0|0	1	1	1	1	1	16.49	123.33	0
KRAS	PRKCI	PRKCI	4|6|3	13	4.33	3	0|0|0	1	1	1	1	1	8.24	43.33	0
KRAS	PRKCH	PRKCH	1|1|0	2	0.67	3	0|0|0	0	0	0	0	0	1.86	6.67	0.33
KRAS	COPA	COPA	20|18|10	48	16	3	4|5|2	0.99	1	0.99	1	0.99	3.26	4.36	0
KRAS	COPE	COPE	5|6|2	13	4.33	3	0|1|0	1	1	1	1	1	4.25	13	0
KRAS	PRKCA	PRKCA	1|1|0	2	0.67	3	0|0|0	0	0	0	0	0	1.86	6.67	0.33
KRAS	PNN	PNN	0|1|0	1	0.33	3	0|0|0	0	0	0	0	0	1.86	3.33	0.33
KRAS	TANC1	TANC1	0|3|1	4	1.33	3	0|0|0	0.33	1	0.33	1	0.33	1.86	13.33	0.15
KRAS	TANC2	TANC2	1|0|1	2	0.67	3	0|0|0	0	0	0	0	0	1.86	6.67	0.33
KRAS	KBTBD11	KBTBD11	1|2|0	3	1	3	0|0|0	0.33	1	0.33	1	0.33	1.86	10	0.18
KRAS	LMAN2	LMAN2	2|1|2	5	1.67	3	1|0|0	0.66	0.99	0.66	0.99	0.66	2.46	5	0.11
KRAS	LMNA	LMNA	1|0|1	2	0.67	3	1|4|6	0	0	0	0	0	-12.52	0.18	0.33
KRAS	SCML1	SCML1	2|2|0	4	1.33	3	0|0|0	0.67	1	0.67	1	0.67	1.86	13.33	0.08
KRAS	AGTPBP1	AGTPBP1	2|3|0	5	1.67	3	0|1|0	0.66	1	0.66	1	0.66	1.05	5	0.11
KRAS	PM20D2	PM20D2	2|4|2	8	2.67	3	0|0|0	1	1	1	1	1	6.4	26.67	0
KRAS	SEC11A	SEC11A	1|1|0	2	0.67	3	0|0|0	0	0	0	0	0	1.86	6.67	0.33
KRAS	TOE1	TOE1	3|1|0	4	1.33	3	0|0|0	0.33	1	0.33	1	0.33	1.86	13.33	0.15
KRAS	DDX21	DDX21	7|2|1	10	3.33	3	1|1|0	0.65	1	0.65	1	0.65	1.43	5	0.11
KRAS	DDX20	DDX20	11|9|6	26	8.67	3	0|2|0	1	1	1	1	1	6.17	13	0
KRAS	DDX24	DDX24	1|0|0	1	0.33	3	0|0|0	0	0	0	0	0	1.86	3.33	0.33
KRAS	GULP1	GULP1	1|1|0	2	0.67	3	0|0|0	0	0	0	0	0	1.86	6.67	0.33
KRAS	FAM195A	FAM195A	1|0|0	1	0.33	3	0|0|0	0	0	0	0	0	1.86	3.33	0.33
KRAS	SCRIB	SCRIB	1|1|1	3	1	3	0|0|0	0	0	0	0	0	4.37	10	0.33
KRAS	VTI1A	VTI1A	1|0|1	2	0.67	3	0|0|0	0	0	0	0	0	1.86	6.67	0.33
KRAS	FLVCR1	FLVCR1	2|2|4	8	2.67	3	0|0|0	1	1	1	1	1	6.4	26.67	0
KRAS	ADD3	ADD3	6|2|4	12	4	3	0|0|0	1	1	1	1	1	6.4	40	0
KRAS	ADD2	ADD2	2|1|0	3	1	3	0|0|0	0.33	1	0.33	1	0.33	1.86	10	0.18
KRAS	ADD1	ADD1	8|6|3	17	5.67	3	0|0|0	1	1	1	1	1	8.24	56.67	0
KRAS	RPN1	RPN1	20|14|9	43	14.33	3	4|5|2	0.96	1	0.96	1	0.96	2	3.91	0
KRAS	AAAS	AAAS	3|2|1	6	2	3	0|1|0	0.66	1	0.66	1	0.66	2.46	6	0.11
KRAS	TPI1	TPI1	3|4|4	11	3.67	3	7|8|6	0	0	0	0	0	-19	0.52	0.33
KRAS	PPIL4	PPIL4	1|1|1	3	1	3	1|2|0	0	0	0	0	0	0.23	1	0.33
KRAS	ADO	ADO	0|0|1	1	0.33	3	3|3|2	0	0	0	0	0	-8.32	0.12	0.33
KRAS	CWC22	CWC22	1|0|0	1	0.33	3	0|0|0	0	0	0	0	0	1.86	3.33	0.33
KRAS	TOMM6	TOMM6	0|1|0	1	0.33	3	0|0|0	0	0	0	0	0	1.86	3.33	0.33
KRAS	TIAM1	TIAM1	2|4|2	8	2.67	3	0|0|0	1	1	1	1	1	6.4	26.67	0
KRAS	TRUB1	TRUB1	0|1|0	1	0.33	3	0|0|0	0	0	0	0	0	1.86	3.33	0.33
KRAS	PARD6B	PARD6B	3|3|3	9	3	3	0|0|0	1	1	1	1	1	8.24	30	0
KRAS	MARCKS	MARCKS	5|5|4	14	4.67	3	0|0|0	1	1	1	1	1	9.98	46.67	0
KRAS	MARVELD2	MARVELD2	3|6|3	12	4	3	0|0|0	1	1	1	1	1	8.24	40	0
KRAS	NUP214	NUP214	3|0|0	3	1	3	0|0|0	0.33	1	0.33	1	0.33	1.86	10	0.15
KRAS	LUC7L3	LUC7L3	1|0|0	1	0.33	3	2|3|0	0	0	0	0	0	-4.06	0.2	0.33
KRAS	LUC7L2	LUC7L2	6|13|6	25	8.33	3	18|17|8	0	0	0	0	0	-41.8	0.58	0.33
KRAS	ERBB2	ERBB2	4|5|4	13	4.33	3	0|0|0	1	1	1	1	1	9.98	43.33	0
KRAS	ZNF207	ZNF207	1|1|2	4	1.33	3	0|1|0	0.33	0.99	0.33	0.99	0.33	2.46	4	0.27
KRAS	IARS	IARS	13|10|4	27	9	3	1|1|0	1	1	1	1	1	5.3	13.5	0
KRAS	HAL	HAL	0|1|0	1	0.33	3	0|0|0	0	0	0	0	0	1.86	3.33	0.33
KRAS	SH3GLB1	SH3GLB1	5|4|5	14	4.67	3	0|0|0	1	1	1	1	1	9.98	46.67	0
KRAS	SH3GLB2	SH3GLB2	3|5|5	13	4.33	3	0|0|0	1	1	1	1	1	8.24	43.33	0
KRAS	PASK	PASK	1|1|0	2	0.67	3	0|0|0	0	0	0	0	0	1.86	6.67	0.33
KRAS	RPL14	RPL14	10|5|4	19	6.33	3	3|5|2	0.37	0.99	0.37	0.99	0.37	-3.64	1.9	0.13
KRAS	RPL15	RPL15	6|7|2	15	5	3	2|3|2	0.63	0.98	0.63	0.98	0.63	-3.03	2.14	0.12
KRAS	RPL17	RPL17	12|10|11	33	11	3	9|7|4	0.01	0.02	0.01	0.02	0.01	-6.78	1.65	0.31
KRAS	RPL10	RPL10	15|12|9	36	12	3	1|6|3	0.97	1	0.97	1	0.97	2.47	3.6	0
KRAS	RPL11	RPL11	7|6|6	19	6.33	3	5|6|2	0.03	0.05	0.03	0.05	0.03	-4.29	1.46	0.31
KRAS	RPL12	RPL12	5|5|3	13	4.33	3	4|2|1	0.57	0.77	0.57	0.77	0.57	-1.56	1.86	0.12
KRAS	RPL13	RPL13	17|9|13	39	13	3	7|10|11	0	0	0	0	0	-17.54	1.39	0.32
KRAS	PRKAR2B	PRKAR2B	0|1|0	1	0.33	3	0|0|0	0	0	0	0	0	1.86	3.33	0.33
KRAS	GPATCH4	GPATCH4	1|1|0	2	0.67	3	0|1|0	0	0	0	0	0	1.05	2	0.33
KRAS	SF1	SF1	3|1|1	5	1.67	3	0|1|1	0.33	0.98	0.33	0.98	0.33	1.43	2.5	0.28
KRAS	RPL18	RPL18	11|8|7	26	8.67	3	4|6|4	0.29	0.79	0.29	0.79	0.29	-4.04	1.86	0.29
KRAS	RPL19	RPL19	8|5|7	20	6.67	3	8|8|7	0	0	0	0	0	-17.78	0.87	0.33
KRAS	PCYT1A	PCYT1A	1|0|0	1	0.33	3	0|0|0	0	0	0	0	0	1.86	3.33	0.33
KRAS	PES1	PES1	3|1|0	4	1.33	3	0|1|1	0.33	0.98	0.33	0.98	0.33	-0.18	2	0.28
KRAS	RAI14	RAI14	18|14|18	50	16.67	3	0|0|0	1	1	1	1	1	25.67	166.67	0
KRAS	THADA	THADA	1|0|0	1	0.33	3	0|0|0	0	0	0	0	0	1.86	3.33	0.33
KRAS	SPEN	SPEN	0|1|0	1	0.33	3	0|0|0	0	0	0	0	0	1.86	3.33	0.33
KRAS	SYP	SYP	2|1|1	4	1.33	3	0|0|0	0.33	1	0.33	1	0.33	4.37	13.33	0.18
KRAS	FKBP1A	FKBP1A	1|1|1	3	1	3	0|1|1	0	0	0	0	0	1.43	1.5	0.33
KRAS	TNRC6B	TNRC6B	2|0|1	3	1	3	0|0|0	0.33	1	0.33	1	0.33	1.86	10	0.18
KRAS	EMD	EMD	6|8|5	19	6.33	3	0|2|2	1	1	1	1	1	4.89	4.75	0
KRAS	STX3	STX3	2|1|0	3	1	3	0|0|0	0.33	1	0.33	1	0.33	1.86	10	0.18
KRAS	CLUH	CLUH	1|1|0	2	0.67	3	0|0|0	0	0	0	0	0	1.86	6.67	0.33
KRAS	HELZ	HELZ	1|1|0	2	0.67	3	1|1|0	0	0	0	0	0	-0.18	1	0.33
KRAS	MATR3	MATR3	24|9|6	39	13	3	2|5|4	0.67	1	0.67	1	0.67	-1.98	3.55	0.02
KRAS	GLYR1	GLYR1	1|0|0	1	0.33	3	0|0|0	0	0	0	0	0	1.86	3.33	0.33
KRAS	DAXX	DAXX	1|1|0	2	0.67	3	0|0|0	0	0	0	0	0	1.86	6.67	0.33
KRAS	AP2S1	AP2S1	0|1|1	2	0.67	3	0|1|0	0	0	0	0	0	1.05	2	0.33
KRAS	USP24	USP24	3|2|0	5	1.67	3	0|0|0	0.67	1	0.67	1	0.67	1.86	16.67	0.06
KRAS	PDE4DIP	PDE4DIP	0|1|0	1	0.33	3	0|0|0	0	0	0	0	0	1.86	3.33	0.33
KRAS	AHNAK	AHNAK	2|0|0	2	0.67	3	0|0|0	0.33	1	0.33	1	0.33	1.86	6.67	0.18
KRAS	AFF4	AFF4	1|0|0	1	0.33	3	0|0|0	0	0	0	0	0	1.86	3.33	0.33
KRAS	VPS37C	VPS37C	1|0|2	3	1	3	0|0|0	0.33	1	0.33	1	0.33	1.86	10	0.18
KRAS	VPS37B	VPS37B	4|7|2	13	4.33	3	0|0|0	1	1	1	1	1	6.4	43.33	0
KRAS	PNPLA6	PNPLA6	1|1|0	2	0.67	3	0|0|0	0	0	0	0	0	1.86	6.67	0.33
KRAS	MAP1A	MAP1A	1|0|0	1	0.33	3	0|0|0	0	0	0	0	0	1.86	3.33	0.33
KRAS	MAP1B	MAP1B	38|28|34	100	33.33	3	1|0|0	1	1	1	1	1	100.01	100	0
KRAS	UNC5B	UNC5B	1|0|0	1	0.33	3	0|0|0	0	0	0	0	0	1.86	3.33	0.33
KRAS	PHKA1	PHKA1	1|1|0	2	0.67	3	0|0|0	0	0	0	0	0	1.86	6.67	0.33
KRAS	KATNAL2	KATNAL2	0|0|1	1	0.33	3	0|0|0	0	0	0	0	0	1.86	3.33	0.33
KRAS	SFPQ	SFPQ	7|7|6	20	6.67	3	6|9|5	0	0	0	0	0	-12.5	1	0.32
KRAS	MAP1S	MAP1S	7|3|0	10	3.33	3	0|0|0	0.67	1	0.67	1	0.67	1.86	33.33	0.03
KRAS	UBA2	UBA2	2|5|1	8	2.67	3	1|2|1	0.54	0.99	0.54	0.99	0.54	-0.97	2	0.13
KRAS	CCP110	CCP110	2|1|2	5	1.67	3	0|0|0	0.67	1	0.67	1	0.67	4.37	16.67	0.08
KRAS	UBA1	UBA1	14|5|13	32	10.67	3	7|6|4	0.51	0.87	0.51	0.87	0.51	-10.43	1.88	0.13
KRAS	ADAMTS1	ADAMTS1	1|0|0	1	0.33	3	0|0|0	0	0	0	0	0	1.86	3.33	0.33
KRAS	SRCAP	SRCAP	1|0|0	1	0.33	3	0|0|0	0	0	0	0	0	1.86	3.33	0.33
KRAS	NAA15	NAA15	5|3|2	10	3.33	3	1|0|0	0.99	1	0.99	1	0.99	4.25	10	0
KRAS	TP53	TP53	10|7|4	21	7	3	2|4|3	0.64	1	0.64	1	0.64	-2.47	2.33	0.12
KRAS	GNAQ	GNAQ	3|1|0	4	1.33	3	0|0|0	0.33	1	0.33	1	0.33	1.86	13.33	0.15
KRAS	UBE2O	UBE2O	3|1|3	7	2.33	3	0|0|0	0.67	1	0.67	1	0.67	4.37	23.33	0.04
KRAS	LSM1	LSM1	0|1|1	2	0.67	3	0|0|0	0	0	0	0	0	1.86	6.67	0.33
KRAS	DDX39A	DDX39A	0|1|0	1	0.33	3	0|0|0	0	0	0	0	0	1.86	3.33	0.33
KRAS	GNAZ	GNAZ	1|0|0	1	0.33	3	0|0|0	0	0	0	0	0	1.86	3.33	0.33
KRAS	UBE2S	UBE2S	1|0|0	1	0.33	3	0|0|0	0	0	0	0	0	1.86	3.33	0.33
KRAS	AGFG1	AGFG1	0|0|1	1	0.33	3	0|0|0	0	0	0	0	0	1.86	3.33	0.33
KRAS	SGK223	SGK223	1|2|1	4	1.33	3	0|0|0	0.33	1	0.33	1	0.33	4.37	13.33	0.18
KRAS	RPS12	RPS12	6|6|6	18	6	3	0|0|0	1	1	1	1	1	13.3	60	0
KRAS	RPL18A	RPL18A	4|2|1	7	2.33	3	3|1|0	0.54	0.96	0.54	0.96	0.54	-0.85	1.75	0.13
KRAS	ILK	ILK	1|1|0	2	0.67	3	0|0|0	0	0	0	0	0	1.86	6.67	0.33
KRAS	RPS15A	RPS15A	10|7|6	23	7.67	3	3|4|2	0.8	1	0.8	1	0.8	0.29	2.56	0.01
KRAS	UPF1	UPF1	19|21|16	56	18.67	3	1|0|0	1	1	1	1	1	49.61	56	0
KRAS	PWP2	PWP2	0|0|2	2	0.67	3	1|0|0	0.33	0.99	0.33	0.99	0.33	1.05	2	0.27
KRAS	C17orf49	C17orf49	1|0|0	1	0.33	3	0|0|0	0	0	0	0	0	1.86	3.33	0.33
KRAS	ARHGEF1	ARHGEF1	1|0|1	2	0.67	3	0|0|0	0	0	0	0	0	1.86	6.67	0.33
KRAS	HARS	HARS	4|3|3	10	3.33	3	0|0|0	1	1	1	1	1	8.24	33.33	0
KRAS	VPS45	VPS45	3|0|1	4	1.33	3	0|0|0	0.33	1	0.33	1	0.33	1.86	13.33	0.15
KRAS	SRPRB	SRPRB	6|5|5	16	5.33	3	1|2|2	0.97	0.99	0.97	0.99	0.97	3.37	3.2	0
KRAS	SEP9	2009-09-01	4|5|4	13	4.33	3	0|0|0	1	1	1	1	1	9.98	43.33	0
KRAS	SEP7	2007-09-01	6|8|6	20	6.67	3	0|0|1	1	1	1	1	1	14.53	20	0
KRAS	SEP6	2006-09-01	0|1|1	2	0.67	3	0|0|0	0	0	0	0	0	1.86	6.67	0.33
KRAS	PNO1	PNO1	1|2|1	4	1.33	3	0|0|0	0.33	1	0.33	1	0.33	4.37	13.33	0.18
KRAS	MASTL	MASTL	1|1|0	2	0.67	3	0|0|0	0	0	0	0	0	1.86	6.67	0.33
KRAS	SEP2	2002-09-01	6|6|8	20	6.67	3	0|1|0	1	1	1	1	1	14.53	20	0
KRAS	CASK	CASK	22|22|20	64	21.33	3	0|0|0	1	1	1	1	1	34.6	213.33	0
KRAS	CAST	CAST	3|2|1	6	2	3	0|0|0	0.67	1	0.67	1	0.67	4.37	20	0.06
KRAS	DAG1	DAG1	10|17|13	40	13.33	3	0|0|0	1	1	1	1	1	19.6	133.33	0
KRAS	KRT6B	KRT6B	0|1|0	1	0.33	3	1|1|1	0	0	0	0	0	-1.18	0.33	0.33
KRAS	DUS3L	DUS3L	0|1|0	1	0.33	3	0|0|0	0	0	0	0	0	1.86	3.33	0.33
KRAS	MORF4L2	MORF4L2	1|0|0	1	0.33	3	0|0|0	0	0	0	0	0	1.86	3.33	0.33
KRAS	RPL36A	RPL36A	4|4|3	11	3.67	3	5|4|3	0	0	0	0	0	-7.43	0.92	0.33
KRAS	PPCDC	PPCDC	2|1|0	3	1	3	0|0|0	0.33	1	0.33	1	0.33	1.86	10	0.18
KRAS	EPB41L3	EPB41L3	41|44|36	121	40.33	3	2|0|0	1	1	1	1	1	24.12	60.5	0
KRAS	RPS18	RPS18	15|12|10	37	12.33	3	12|9|6	0	0	0	0	0	-14.92	1.37	0.32
KRAS	EPB41L5	EPB41L5	3|5|0	8	2.67	3	0|0|0	0.67	1	0.67	1	0.67	1.86	26.67	0.03
KRAS	WAC	WAC	0|0|1	1	0.33	3	0|0|0	0	0	0	0	0	1.86	3.33	0.33
KRAS	NDUFA9	NDUFA9	3|3|1	7	2.33	3	1|1|0	0.65	0.98	0.65	0.98	0.65	1.43	3.5	0.11
KRAS	ABCA13	ABCA13	1|0|0	1	0.33	3	0|0|0	0	0	0	0	0	1.86	3.33	0.33
KRAS	VPS4A	VPS4A	2|3|1	6	2	3	0|0|0	0.67	1	0.67	1	0.67	4.37	20	0.06
KRAS	VPS4B	VPS4B	0|1|0	1	0.33	3	0|0|0	0	0	0	0	0	1.86	3.33	0.33
KRAS	ADAM22	ADAM22	1|0|0	1	0.33	3	0|0|0	0	0	0	0	0	1.86	3.33	0.33
KRAS	UBE2M	UBE2M	2|1|1	4	1.33	3	0|0|0	0.33	1	0.33	1	0.33	4.37	13.33	0.18
KRAS	QARS	QARS	10|5|1	16	5.33	3	0|0|1	0.67	1	0.67	1	0.67	2.46	16	0.02
KRAS	FAM171A2	FAM171A2	3|1|1	5	1.67	3	0|0|0	0.33	1	0.33	1	0.33	4.37	16.67	0.15
KRAS	TARDBP	TARDBP	4|5|2	11	3.67	3	2|2|1	0.73	0.97	0.73	0.97	0.73	-0.66	2.2	0.01
KRAS	RAB9A	RAB9A	3|1|0	4	1.33	3	1|1|0	0.33	0.98	0.33	0.98	0.33	-0.18	2	0.28
KRAS	GSTM3	GSTM3	0|1|0	1	0.33	3	0|0|0	0	0	0	0	0	1.86	3.33	0.33
KRAS	NAA10	NAA10	0|1|0	1	0.33	3	0|0|0	0	0	0	0	0	1.86	3.33	0.33
KRAS	GNAS	GNAS	15|8|9	32	10.67	3	3|1|2	1	1	1	1	1	5.92	5.33	0
KRAS	FARSB	FARSB	4|1|0	5	1.67	3	0|0|0	0.33	1	0.33	1	0.33	1.86	16.67	0.15
KRAS	FARSA	FARSA	3|2|1	6	2	3	1|0|0	0.66	1	0.66	1	0.66	2.46	6	0.11
KRAS	STX12	STX12	7|7|5	19	6.33	3	0|0|0	1	1	1	1	1	11.66	63.33	0
KRAS	BLMH	BLMH	1|1|0	2	0.67	3	0|0|0	0	0	0	0	0	1.86	6.67	0.33
KRAS	STX16	STX16	1|0|0	1	0.33	3	0|0|0	0	0	0	0	0	1.86	3.33	0.33
KRAS	API5	API5	1|0|0	1	0.33	3	0|0|0	0	0	0	0	0	1.86	3.33	0.33
KRAS	EFHD2	EFHD2	1|1|0	2	0.67	3	0|0|0	0	0	0	0	0	1.86	6.67	0.33
KRAS	CUTA	CUTA	1|2|0	3	1	3	0|0|0	0.33	1	0.33	1	0.33	1.86	10	0.18
KRAS	UFM1	UFM1	1|1|0	2	0.67	3	0|0|0	0	0	0	0	0	1.86	6.67	0.33
KRAS	BIRC6	BIRC6	1|1|1	3	1	3	0|0|0	0	0	0	0	0	4.37	10	0.33
KRAS	GPRIN1	GPRIN1	7|5|7	19	6.33	3	1|1|0	1	1	1	1	1	6.63	9.5	0
KRAS	TTF2	TTF2	4|4|0	8	2.67	3	0|0|0	0.67	1	0.67	1	0.67	1.86	26.67	0.03
KRAS	AIP	AIP	5|7|6	18	6	3	0|1|0	1	1	1	1	1	11.64	18	0
KRAS	EIF6	EIF6	3|2|1	6	2	3	1|1|0	0.64	0.98	0.64	0.98	0.64	1.43	3	0.11
KRAS	INSR	INSR	8|7|5	20	6.67	3	0|0|0	1	1	1	1	1	11.66	66.67	0
KRAS	ATP11C	ATP11C	5|5|6	16	5.33	3	0|0|0	1	1	1	1	1	11.66	53.33	0
KRAS	ATP11A	ATP11A	2|1|1	4	1.33	3	0|0|0	0.33	1	0.33	1	0.33	4.37	13.33	0.18
KRAS	ANKRD17	ANKRD17	6|6|2	14	4.67	3	0|0|0	1	1	1	1	1	6.4	46.67	0
KRAS	RB1CC1	RB1CC1	1|0|0	1	0.33	3	0|1|0	0	0	0	0	0	1.05	1	0.33
KRAS	SPTBN2	SPTBN2	1|1|1	3	1	3	0|0|0	0	0	0	0	0	4.37	10	0.33
KRAS	SPTBN1	SPTBN1	15|13|8	36	12	3	0|2|0	1	1	1	1	1	7.54	18	0
KRAS	PAN2	PAN2	2|0|0	2	0.67	3	0|0|0	0.33	1	0.33	1	0.33	1.86	6.67	0.18
KRAS	CBR1	CBR1	2|2|2	6	2	3	2|3|1	0	0	0	0	0	-1.85	1	0.33
KRAS	BCLAF1	BCLAF1	1|4|1	6	2	3	0|0|0	0.33	1	0.33	1	0.33	4.37	20	0.15
KRAS	TLN1	TLN1	26|31|25	82	27.33	3	0|0|0	1	1	1	1	1	41.93	273.33	0
KRAS	HIST1H2AC	HIST1H2AC	1|0|0	1	0.33	3	1|1|0	0	0	0	0	0	-0.18	0.5	0.33
KRAS	ANXA1	ANXA1	2|2|0	4	1.33	3	0|2|0	0.64	0.95	0.64	0.95	0.64	-0.31	2	0.12
KRAS	ANXA2	ANXA2	13|13|11	37	12.33	3	6|6|3	0.81	0.94	0.81	0.94	0.81	0.21	2.47	0.01
KRAS	ANXA5	ANXA5	2|2|1	5	1.67	3	2|0|0	0.64	0.95	0.64	0.95	0.64	1.73	2.5	0.12
KRAS	ANXA4	ANXA4	1|0|0	1	0.33	3	0|0|0	0	0	0	0	0	1.86	3.33	0.33
KRAS	ANXA7	ANXA7	13|18|18	49	16.33	3	0|0|0	1	1	1	1	1	24.17	163.33	0
KRAS	ANXA6	ANXA6	11|15|4	30	10	3	0|0|0	1	1	1	1	1	9.98	100	0
KRAS	MSI2	MSI2	1|1|0	2	0.67	3	0|0|0	0	0	0	0	0	1.86	6.67	0.33
KRAS	MCM7	MCM7	18|23|17	58	19.33	3	12|5|2	0.86	0.99	0.86	0.99	0.86	1.08	3.05	0.01
KRAS	MCM6	MCM6	9|8|8	25	8.33	3	3|6|4	0.27	0.45	0.27	0.45	0.27	-1.53	1.92	0.29
KRAS	MCM5	MCM5	6|7|6	19	6.33	3	1|3|1	0.99	1	0.99	1	0.99	4.58	3.8	0
KRAS	MCM4	MCM4	12|13|8	33	11	3	2|3|3	0.99	1	0.99	1	0.99	3.93	4.12	0
KRAS	MCM3	MCM3	5|6|5	16	5.33	3	1|5|1	0.82	0.91	0.82	0.91	0.82	1.27	2.29	0.01
KRAS	SASS6	SASS6	4|2|2	8	2.67	3	0|0|0	1	1	1	1	1	6.4	26.67	0
KRAS	HLTF	HLTF	1|0|0	1	0.33	3	0|0|0	0	0	0	0	0	1.86	3.33	0.33
KRAS	SQSTM1	SQSTM1	5|4|4	13	4.33	3	0|0|0	1	1	1	1	1	9.98	43.33	0
KRAS	SAMHD1	SAMHD1	1|4|0	5	1.67	3	1|1|1	0.33	0.99	0.33	0.99	0.33	-1.18	1.67	0.28
KRAS	BCL2L12	BCL2L12	1|2|0	3	1	3	0|0|0	0.33	1	0.33	1	0.33	1.86	10	0.18
KRAS	NOC3L	NOC3L	3|1|0	4	1.33	3	0|1|1	0.33	0.98	0.33	0.98	0.33	-0.18	2	0.28
KRAS	RPA3	RPA3	1|2|1	4	1.33	3	1|0|0	0.33	0.99	0.33	0.99	0.33	2.46	4	0.27
KRAS	RPA2	RPA2	2|5|1	8	2.67	3	0|0|0	0.67	1	0.67	1	0.67	4.37	26.67	0.05
KRAS	PRPF19	PRPF19	2|1|1	4	1.33	3	0|1|0	0.33	0.99	0.33	0.99	0.33	2.46	4	0.27
KRAS	NDUFS3	NDUFS3	1|2|0	3	1	3	2|2|1	0.11	0.34	0.11	0.34	0.11	-4.09	0.6	0.3
KRAS	PRR36	PRR36	1|0|0	1	0.33	3	0|0|0	0	0	0	0	0	1.86	3.33	0.33
KRAS	NDUFS8	NDUFS8	1|1|0	2	0.67	3	0|0|0	0	0	0	0	0	1.86	6.67	0.33
KRAS	PALM	PALM	2|1|1	4	1.33	3	0|0|0	0.33	1	0.33	1	0.33	4.37	13.33	0.18
KRAS	AHCY	AHCY	7|4|4	15	5	3	5|3|1	0.33	0.82	0.33	0.82	0.33	-2.43	1.67	0.28
KRAS	UFD1L	UFD1L	0|0|1	1	0.33	3	0|0|0	0	0	0	0	0	1.86	3.33	0.33
KRAS	ILF3	ILF3	6|0|2	8	2.67	3	0|2|0	0.65	1	0.65	1	0.65	-0.31	4	0.11
KRAS	ILF2	ILF2	2|2|2	6	2	3	1|1|0	0.94	0.94	0.94	0.94	0.94	2.81	3	0
KRAS	PARG	PARG	1|1|0	2	0.67	3	0|0|0	0	0	0	0	0	1.86	6.67	0.33
KRAS	CADM1	CADM1	1|3|1	5	1.67	3	0|0|0	0.33	1	0.33	1	0.33	4.37	16.67	0.15
KRAS	PROM1	PROM1	0|1|0	1	0.33	3	0|0|0	0	0	0	0	0	1.86	3.33	0.33
KRAS	NRCAM	NRCAM	3|3|1	7	2.33	3	0|0|0	0.67	1	0.67	1	0.67	4.37	23.33	0.04
KRAS	DHX16	DHX16	0|1|0	1	0.33	3	0|0|0	0	0	0	0	0	1.86	3.33	0.33
KRAS	KIFAP3	KIFAP3	2|2|0	4	1.33	3	0|0|0	0.67	1	0.67	1	0.67	1.86	13.33	0.08
KRAS	PI4K2A	PI4K2A	1|0|0	1	0.33	3	0|0|0	0	0	0	0	0	1.86	3.33	0.33
KRAS	KLC1	KLC1	10|5|5	20	6.67	3	0|0|0	1	1	1	1	1	11.66	66.67	0
KRAS	DGCR8	DGCR8	2|0|0	2	0.67	3	0|0|0	0.33	1	0.33	1	0.33	1.86	6.67	0.18
KRAS	TPX2	TPX2	7|7|1	15	5	3	0|0|0	0.67	1	0.67	1	0.67	4.37	50	0.02
KRAS	CCDC88A	CCDC88A	2|1|0	3	1	3	0|0|0	0.33	1	0.33	1	0.33	1.86	10	0.18
KRAS	DSC2	DSC2	2|2|2	6	2	3	0|0|0	1	1	1	1	1	6.4	20	0
KRAS	DSC3	DSC3	1|1|0	2	0.67	3	0|0|0	0	0	0	0	0	1.86	6.67	0.33
KRAS	NDUFB10	NDUFB10	1|1|1	3	1	3	0|1|0	0	0	0	0	0	2.46	3	0.33
KRAS	PYGB	PYGB	3|2|0	5	1.67	3	0|1|0	0.66	1	0.66	1	0.66	1.05	5	0.11
KRAS	GOT2	GOT2	1|1|1	3	1	3	4|2|3	0	0	0	0	0	-7.18	0.33	0.33
KRAS	LYN	LYN	4|3|3	10	3.33	3	0|0|0	1	1	1	1	1	8.24	33.33	0
KRAS	PAFAH1B2	PAFAH1B2	1|1|0	2	0.67	3	1|0|0	0	0	0	0	0	1.05	2	0.33
KRAS	PFAS	PFAS	6|4|4	14	4.67	3	0|0|0	1	1	1	1	1	9.98	46.67	0
KRAS	DDX3X	DDX3X	24|35|21	80	26.67	3	4|7|3	1	1	1	1	1	13.01	5.71	0
KRAS	SOD1	SOD1	5|4|6	15	5	3	0|0|0	1	1	1	1	1	9.98	50	0
KRAS	RANGAP1	RANGAP1	9|7|5	21	7	3	0|0|1	1	1	1	1	1	11.64	21	0
KRAS	LSG1	LSG1	0|0|1	1	0.33	3	0|0|0	0	0	0	0	0	1.86	3.33	0.33
KRAS	BRAT1	BRAT1	2|3|1	6	2	3	0|0|0	0.67	1	0.67	1	0.67	4.37	20	0.06
KRAS	H2AFV	H2AFV	1|1|2	4	1.33	3	1|1|0	0.31	0.94	0.31	0.94	0.31	1.43	2	0.28
KRAS	ROBO1	ROBO1	10|13|9	32	10.67	3	0|0|0	1	1	1	1	1	18.05	106.67	0
KRAS	DDX5	DDX5	6|3|2	11	3.67	3	1|0|1	0.98	1	0.98	1	0.98	2.81	5.5	0
KRAS	DDX6	DDX6	2|1|1	4	1.33	3	0|0|0	0.33	1	0.33	1	0.33	4.37	13.33	0.18
KRAS	INADL	INADL	1|0|0	1	0.33	3	0|0|0	0	0	0	0	0	1.86	3.33	0.33
KRAS	DDX1	DDX1	14|14|8	36	12	3	0|1|0	1	1	1	1	1	20.75	36	0
KRAS	GRIP1	GRIP1	1|3|1	5	1.67	3	0|0|0	0.33	1	0.33	1	0.33	4.37	16.67	0.15
KRAS	RNF5	RNF5	0|1|1	2	0.67	3	0|0|0	0	0	0	0	0	1.86	6.67	0.33
KRAS	RNF2	RNF2	1|0|0	1	0.33	3	0|0|0	0	0	0	0	0	1.86	3.33	0.33
KRAS	NUP205	NUP205	1|6|1	8	2.67	3	0|2|1	0.33	1	0.33	1	0.33	0.23	2.67	0.18
KRAS	SLC19A1	SLC19A1	2|1|1	4	1.33	3	0|0|0	0.33	1	0.33	1	0.33	4.37	13.33	0.18
KRAS	RHOT2	RHOT2	2|3|0	5	1.67	3	0|0|0	0.67	1	0.67	1	0.67	1.86	16.67	0.06
KRAS	SLC7A6	SLC7A6	2|3|0	5	1.67	3	0|0|0	0.67	1	0.67	1	0.67	1.86	16.67	0.06
KRAS	HLA-B	HLA-B	5|4|10	19	6.33	3	1|2|0	0.99	1	0.99	1	0.99	4.21	6.33	0
KRAS	HLA-A	HLA-A	18|16|12	46	15.33	3	1|3|0	1	1	1	1	1	9.11	11.5	0
KRAS	SLC7A5	SLC7A5	0|1|1	2	0.67	3	0|1|0	0	0	0	0	0	1.05	2	0.33
KRAS	SLC7A2	SLC7A2	0|1|0	1	0.33	3	0|0|0	0	0	0	0	0	1.86	3.33	0.33
KRAS	NR3C1	NR3C1	1|0|0	1	0.33	3	0|0|0	0	0	0	0	0	1.86	3.33	0.33
KRAS	SLC7A1	SLC7A1	1|0|0	1	0.33	3	0|0|0	0	0	0	0	0	1.86	3.33	0.33
KRAS	CLTA	CLTA	1|1|0	2	0.67	3	1|1|0	0	0	0	0	0	-0.18	1	0.33
KRAS	RNH1	RNH1	5|3|1	9	3	3	0|0|0	0.67	1	0.67	1	0.67	4.37	30	0.03
KRAS	CLTC	CLTC	45|36|28	109	36.33	3	6|8|3	1	1	1	1	1	20.56	6.41	0
KRAS	TOMM22	TOMM22	0|1|0	1	0.33	3	0|1|0	0	0	0	0	0	1.05	1	0.33
KRAS	RRAGA	RRAGA	0|1|0	1	0.33	3	0|0|0	0	0	0	0	0	1.86	3.33	0.33
KRAS	ADRBK1	ADRBK1	0|1|0	1	0.33	3	0|0|0	0	0	0	0	0	1.86	3.33	0.33
KRAS	MMS19	MMS19	3|2|0	5	1.67	3	0|0|0	0.67	1	0.67	1	0.67	1.86	16.67	0.06
KRAS	NMD3	NMD3	0|1|1	2	0.67	3	0|0|0	0	0	0	0	0	1.86	6.67	0.33
KRAS	PGRMC1	PGRMC1	2|2|4	8	2.67	3	2|4|2	0.07	0.21	0.07	0.21	0.07	-4.23	1	0.3
KRAS	HAUS8	HAUS8	2|1|1	4	1.33	3	0|0|0	0.33	1	0.33	1	0.33	4.37	13.33	0.18
KRAS	HAUS6	HAUS6	4|1|0	5	1.67	3	0|0|0	0.33	1	0.33	1	0.33	1.86	16.67	0.15
KRAS	UBE3C	UBE3C	1|1|0	2	0.67	3	0|0|0	0	0	0	0	0	1.86	6.67	0.33
KRAS	HAUS4	HAUS4	2|0|1	3	1	3	0|0|0	0.33	1	0.33	1	0.33	1.86	10	0.18
KRAS	HAUS5	HAUS5	4|2|2	8	2.67	3	0|0|0	1	1	1	1	1	6.4	26.67	0
KRAS	HAUS2	HAUS2	1|0|0	1	0.33	3	0|0|0	0	0	0	0	0	1.86	3.33	0.33
KRAS	UBE3D	UBE3D	1|0|1	2	0.67	3	0|0|0	0	0	0	0	0	1.86	6.67	0.33
KRAS	DNAAF5	DNAAF5	3|1|1	5	1.67	3	0|0|0	0.33	1	0.33	1	0.33	4.37	16.67	0.15
KRAS	UBXN4	UBXN4	2|1|2	5	1.67	3	0|0|0	0.67	1	0.67	1	0.67	4.37	16.67	0.08
KRAS	CYLD	CYLD	0|1|0	1	0.33	3	0|0|0	0	0	0	0	0	1.86	3.33	0.33
KRAS	TOP2B	TOP2B	3|0|0	3	1	3	0|0|0	0.33	1	0.33	1	0.33	1.86	10	0.15
KRAS	MPDZ	MPDZ	10|4|9	23	7.67	3	0|0|0	1	1	1	1	1	9.98	76.67	0
KRAS	TOP2A	TOP2A	6|1|0	7	2.33	3	1|0|0	0.33	1	0.33	1	0.33	1.05	7	0.14
KRAS	NACA	NACA	1|0|0	1	0.33	3	1|1|1	0	0	0	0	0	-1.18	0.33	0.33
KRAS	SDAD1	SDAD1	1|0|0	1	0.33	3	0|1|1	0	0	0	0	0	-0.18	0.5	0.33
KRAS	FAF1	FAF1	0|0|1	1	0.33	3	0|0|0	0	0	0	0	0	1.86	3.33	0.33
KRAS	FAF2	FAF2	1|1|1	3	1	3	1|2|1	0	0	0	0	0	-0.97	0.75	0.33
KRAS	PGM3	PGM3	2|1|0	3	1	3	0|1|0	0.33	0.99	0.33	0.99	0.33	1.05	3	0.27
KRAS	MIA3	MIA3	3|2|3	8	2.67	3	0|0|0	1	1	1	1	1	6.4	26.67	0
KRAS	HIST1H2BH	HIST1H2BH	7|6|2	15	5	3	9|11|15	0	0	0	0	0	-41.01	0.43	0.33
KRAS	SSSCA1	SSSCA1	0|0|2	2	0.67	3	0|0|0	0.33	1	0.33	1	0.33	1.86	6.67	0.18
KRAS	MAVS	MAVS	1|0|0	1	0.33	3	0|0|0	0	0	0	0	0	1.86	3.33	0.33
KRAS	STAT1	STAT1	2|2|1	5	1.67	3	0|0|0	0.67	1	0.67	1	0.67	4.37	16.67	0.08
KRAS	CDC27	CDC27	1|3|1	5	1.67	3	0|0|0	0.33	1	0.33	1	0.33	4.37	16.67	0.15
KRAS	GLOD4	GLOD4	2|1|1	4	1.33	3	1|0|0	0.33	0.99	0.33	0.99	0.33	2.46	4	0.27
KRAS	CDC23	CDC23	1|0|0	1	0.33	3	0|0|0	0	0	0	0	0	1.86	3.33	0.33
KRAS	XPNPEP1	XPNPEP1	1|0|0	1	0.33	3	0|0|0	0	0	0	0	0	1.86	3.33	0.33
KRAS	NUP153	NUP153	9|2|6	17	5.67	3	0|0|0	1	1	1	1	1	6.4	56.67	0
KRAS	PAK2	PAK2	1|2|2	5	1.67	3	0|0|0	0.67	1	0.67	1	0.67	4.37	16.67	0.08
KRAS	NUP155	NUP155	10|7|7	24	8	3	0|3|0	1	1	1	1	1	5.41	8	0
KRAS	IPO9	IPO9	2|4|1	7	2.33	3	0|0|0	0.67	1	0.67	1	0.67	4.37	23.33	0.05
KRAS	BAIAP2	BAIAP2	14|19|13	46	15.33	3	0|0|0	1	1	1	1	1	24.17	153.33	0
KRAS	IPO4	IPO4	5|6|2	13	4.33	3	1|1|0	0.98	1	0.98	1	0.98	2.81	6.5	0
KRAS	IPO5	IPO5	4|6|0	10	3.33	3	0|0|0	0.67	1	0.67	1	0.67	1.86	33.33	0.02
KRAS	ACTR3	ACTR3	1|2|0	3	1	3	0|0|0	0.33	1	0.33	1	0.33	1.86	10	0.18
KRAS	NRBP1	NRBP1	1|0|0	1	0.33	3	0|0|0	0	0	0	0	0	1.86	3.33	0.33
KRAS	NAP1L1	NAP1L1	9|10|8	27	9	3	4|1|1	1	1	1	1	1	5.28	4.5	0
KRAS	SMCHD1	SMCHD1	2|0|0	2	0.67	3	0|0|0	0.33	1	0.33	1	0.33	1.86	6.67	0.18
KRAS	RPL35A	RPL35A	2|0|0	2	0.67	3	1|1|1	0.28	0.84	0.28	0.84	0.28	-1.18	0.67	0.29
KRAS	ARRDC1	ARRDC1	1|2|1	4	1.33	3	0|0|0	0.33	1	0.33	1	0.33	4.37	13.33	0.18
KRAS	SDCBP	SDCBP	2|0|1	3	1	3	0|0|0	0.33	1	0.33	1	0.33	1.86	10	0.18
KRAS	CLCC1	CLCC1	0|0|1	1	0.33	3	0|0|0	0	0	0	0	0	1.86	3.33	0.33
KRAS	ALDH1B1	ALDH1B1	1|1|0	2	0.67	3	0|0|0	0	0	0	0	0	1.86	6.67	0.33
KRAS	DIABLO	DIABLO	1|0|0	1	0.33	3	0|1|0	0	0	0	0	0	1.05	1	0.33
KRAS	RAB8B	RAB8B	0|0|1	1	0.33	3	0|0|0	0	0	0	0	0	1.86	3.33	0.33
KRAS	TNPO3	TNPO3	2|3|0	5	1.67	3	0|0|0	0.67	1	0.67	1	0.67	1.86	16.67	0.06
KRAS	TNPO1	TNPO1	5|5|3	13	4.33	3	1|2|0	0.98	1	0.98	1	0.98	3	4.33	0
KRAS	GNL3L	GNL3L	7|4|2	13	4.33	3	0|0|0	1	1	1	1	1	6.4	43.33	0
KRAS	NAA25	NAA25	1|1|0	2	0.67	3	0|0|0	0	0	0	0	0	1.86	6.67	0.33
KRAS	POLDIP3	POLDIP3	1|1|0	2	0.67	3	1|2|1	0	0	0	0	0	-2.66	0.5	0.33
KRAS	POLDIP2	POLDIP2	1|1|0	2	0.67	3	0|0|0	0	0	0	0	0	1.86	6.67	0.33
KRAS	KIAA1598	KIAA1598	5|4|4	13	4.33	3	0|0|0	1	1	1	1	1	9.98	43.33	0
KRAS	RAB22A	RAB22A	0|1|0	1	0.33	3	0|0|0	0	0	0	0	0	1.86	3.33	0.33
KRAS	IGHV3OR16-9	IGHV3OR16-9	0|0|1	1	0.33	3	1|1|2	0	0	0	0	0	-2.66	0.25	0.33
KRAS	MAPK1	MAPK1	1|2|1	4	1.33	3	0|0|0	0.33	1	0.33	1	0.33	4.37	13.33	0.18
KRAS	PPP1R12A	PPP1R12A	20|27|24	71	23.67	3	0|0|0	1	1	1	1	1	34.6	236.67	0
KRAS	PPP1R12C	PPP1R12C	1|2|4	7	2.33	3	0|0|0	0.67	1	0.67	1	0.67	4.37	23.33	0.05
KRAS	ALDH18A1	ALDH18A1	8|11|5	24	8	3	7|8|5	0	0	0	0	0	-14.04	1.2	0.32
KRAS	SNRNP70	SNRNP70	1|0|1	2	0.67	3	1|1|0	0	0	0	0	0	-0.18	1	0.33
KRAS	OTULIN	OTULIN	1|3|1	5	1.67	3	0|0|0	0.33	1	0.33	1	0.33	4.37	16.67	0.15
KRAS	RDX	RDX	2|2|1	5	1.67	3	0|0|0	0.67	1	0.67	1	0.67	4.37	16.67	0.08
KRAS	FERMT2	FERMT2	6|17|8	31	10.33	3	0|0|0	1	1	1	1	1	13.3	103.33	0
KRAS	BCOR	BCOR	0|0|1	1	0.33	3	0|0|0	0	0	0	0	0	1.86	3.33	0.33
KRAS	MMTAG2	MMTAG2	6|2|3	11	3.67	3	1|2|1	0.83	1	0.83	1	0.83	0.52	2.75	0.01
KRAS	FADS2	FADS2	2|2|1	5	1.67	3	5|1|1	0	0	0	0	0	-4.35	0.71	0.33
KRAS	BCAP31	BCAP31	1|2|0	3	1	3	2|3|1	0	0	0	0	0	-5.37	0.5	0.33
KRAS	RRAS	RRAS	0|1|0	1	0.33	3	0|0|0	0	0	0	0	0	1.86	3.33	0.33
KRAS	VPS35	VPS35	3|4|1	8	2.67	3	0|0|0	0.67	1	0.67	1	0.67	4.37	26.67	0.04
KRAS	WDR91	WDR91	1|0|0	1	0.33	3	0|0|0	0	0	0	0	0	1.86	3.33	0.33
KRAS	SYNGR2	SYNGR2	1|2|2	5	1.67	3	0|0|0	0.67	1	0.67	1	0.67	4.37	16.67	0.08
KRAS	METTL4	METTL4	2|2|0	4	1.33	3	0|2|1	0.56	0.84	0.56	0.84	0.56	-1.18	1.33	0.12
KRAS	STAT5B	STAT5B	2|0|0	2	0.67	3	0|0|0	0.33	1	0.33	1	0.33	1.86	6.67	0.18
KRAS	MYO9A	MYO9A	0|1|0	1	0.33	3	0|0|0	0	0	0	0	0	1.86	3.33	0.33
KRAS	RPL37	RPL37	0|0|1	1	0.33	3	3|0|0	0	0	0	0	0	-0.73	0.33	0.33
KRAS	CSE1L	CSE1L	8|9|4	21	7	3	2|6|2	0.6	0.93	0.6	0.93	0.6	-3.5	2.1	0.12
KRAS	TAB1	TAB1	2|2|2	6	2	3	0|0|0	1	1	1	1	1	6.4	20	0
KRAS	FBL	FBL	14|12|10	36	12	3	4|5|3	0.96	1	0.96	1	0.96	2.19	3	0
KRAS	KCTD3	KCTD3	0|4|2	6	2	3	0|0|0	0.67	1	0.67	1	0.67	1.86	20	0.05
KRAS	EPB41L1	EPB41L1	2|2|1	5	1.67	3	0|0|0	0.67	1	0.67	1	0.67	4.37	16.67	0.08
KRAS	KCTD5	KCTD5	2|6|4	12	4	3	0|0|0	1	1	1	1	1	6.4	40	0
KRAS	NUMA1	NUMA1	48|17|19	84	28	3	2|5|2	1	1	1	1	1	13.04	9.33	0
KRAS	NDUFA4	NDUFA4	0|1|0	1	0.33	3	1|0|0	0	0	0	0	0	1.05	1	0.33
KRAS	HSPA1B	HSPA1B	62|53|51	166	55.33	3	29|19|10	0.3	0.86	0.3	0.86	0.3	-4.77	2.86	0.29
KRAS	NDUFA5	NDUFA5	0|1|0	1	0.33	3	1|0|0	0	0	0	0	0	1.05	1	0.33
KRAS	IKBKAP	IKBKAP	3|3|4	10	3.33	3	0|0|0	1	1	1	1	1	8.24	33.33	0
KRAS	FAM83B	FAM83B	0|1|1	2	0.67	3	0|0|0	0	0	0	0	0	1.86	6.67	0.33
KRAS	PCDH7	PCDH7	12|13|9	34	11.33	3	0|0|0	1	1	1	1	1	18.05	113.33	0
KRAS	AK2	AK2	2|1|0	3	1	3	0|0|0	0.33	1	0.33	1	0.33	1.86	10	0.18
KRAS	SERPINA1	SERPINA1	0|0|1	1	0.33	3	13|2|2	0	0	0	0	0	-20.63	0.06	0.33
KRAS	HCFC1	HCFC1	5|4|5	14	4.67	3	0|0|0	1	1	1	1	1	9.98	46.67	0
KRAS	CPNE3	CPNE3	7|6|2	15	5	3	0|0|0	1	1	1	1	1	6.4	50	0
KRAS	ATP7A	ATP7A	1|1|0	2	0.67	3	0|0|0	0	0	0	0	0	1.86	6.67	0.33
KRAS	CPNE1	CPNE1	2|2|2	6	2	3	0|0|0	1	1	1	1	1	6.4	20	0
KRAS	NRAS	NRAS	1|1|2	4	1.33	3	0|0|0	0.33	1	0.33	1	0.33	4.37	13.33	0.18
KRAS	PDZD11	PDZD11	3|4|3	10	3.33	3	0|0|0	1	1	1	1	1	8.24	33.33	0
KRAS	FOXRED1	FOXRED1	0|1|0	1	0.33	3	0|0|0	0	0	0	0	0	1.86	3.33	0.33
KRAS	PXN	PXN	0|2|1	3	1	3	0|0|0	0.33	1	0.33	1	0.33	1.86	10	0.18
KRAS	CABLES1	CABLES1	0|1|1	2	0.67	3	0|0|0	0	0	0	0	0	1.86	6.67	0.33
KRAS	USP6NL	USP6NL	6|6|2	14	4.67	3	0|0|0	1	1	1	1	1	6.4	46.67	0
KRAS	DHX37	DHX37	1|0|0	1	0.33	3	0|0|0	0	0	0	0	0	1.86	3.33	0.33
KRAS	UFL1	UFL1	3|2|0	5	1.67	3	0|0|0	0.67	1	0.67	1	0.67	1.86	16.67	0.06
KRAS	CNP	CNP	5|1|1	7	2.33	3	0|1|0	0.33	1	0.33	1	0.33	2.46	7	0.15
KRAS	ANLN	ANLN	3|2|0	5	1.67	3	0|0|0	0.67	1	0.67	1	0.67	1.86	16.67	0.06
KRAS	KIDINS220	KIDINS220	11|9|11	31	10.33	3	0|0|0	1	1	1	1	1	18.05	103.33	0
KRAS	USP10	USP10	13|11|8	32	10.67	3	1|0|0	1	1	1	1	1	20.75	32	0
KRAS	USP11	USP11	6|6|2	14	4.67	3	0|0|0	1	1	1	1	1	6.4	46.67	0
KRAS	USP16	USP16	1|0|0	1	0.33	3	0|0|0	0	0	0	0	0	1.86	3.33	0.33
KRAS	USP14	USP14	1|1|1	3	1	3	1|1|1	0	0	0	0	0	0.23	1	0.33
KRAS	USP15	USP15	3|8|3	14	4.67	3	0|0|0	1	1	1	1	1	8.24	46.67	0
KRAS	SSBP1	SSBP1	1|0|0	1	0.33	3	1|1|1	0	0	0	0	0	-1.18	0.33	0.33
KRAS	USP19	USP19	3|4|2	9	3	3	0|0|0	1	1	1	1	1	6.4	30	0
KRAS	NPM1	NPM1	19|8|7	34	11.33	3	10|4|4	0.33	0.99	0.33	0.99	0.33	-8.45	1.89	0.27
KRAS	SNRPG	SNRPG	1|1|1	3	1	3	1|0|1	0	0	0	0	0	1.43	1.5	0.33
KRAS	NPM3	NPM3	2|1|1	4	1.33	3	1|0|0	0.33	0.99	0.33	0.99	0.33	2.46	4	0.27
KRAS	SNRPE	SNRPE	2|2|1	5	1.67	3	0|0|0	0.67	1	0.67	1	0.67	4.37	16.67	0.08
KRAS	HSPA14	HSPA14	1|0|0	1	0.33	3	0|0|0	0	0	0	0	0	1.86	3.33	0.33
KRAS	UNC45A	UNC45A	4|3|3	10	3.33	3	0|0|0	1	1	1	1	1	8.24	33.33	0
KRAS	RLTPR	RLTPR	1|0|0	1	0.33	3	0|0|0	0	0	0	0	0	1.86	3.33	0.33
KRAS	UPF3B	UPF3B	2|2|0	4	1.33	3	0|0|0	0.67	1	0.67	1	0.67	1.86	13.33	0.08
KRAS	PDPK1	PDPK1	6|6|5	17	5.67	3	0|0|0	1	1	1	1	1	11.66	56.67	0
KRAS	ADAR	ADAR	3|0|1	4	1.33	3	0|0|0	0.33	1	0.33	1	0.33	1.86	13.33	0.15
KRAS	SCFD1	SCFD1	2|3|0	5	1.67	3	0|0|0	0.67	1	0.67	1	0.67	1.86	16.67	0.06
KRAS	DDX51	DDX51	0|1|0	1	0.33	3	0|0|0	0	0	0	0	0	1.86	3.33	0.33
KRAS	CRKL	CRKL	8|11|6	25	8.33	3	0|0|0	1	1	1	1	1	13.3	83.33	0
KRAS	PRKAG1	PRKAG1	6|5|3	14	4.67	3	0|0|0	1	1	1	1	1	8.24	46.67	0
KRAS	SALL2	SALL2	1|0|1	2	0.67	3	0|0|0	0	0	0	0	0	1.86	6.67	0.33
KRAS	PCSK6	PCSK6	0|1|0	1	0.33	3	0|0|0	0	0	0	0	0	1.86	3.33	0.33
KRAS	JPH1	JPH1	0|2|2	4	1.33	3	0|0|0	0.67	1	0.67	1	0.67	1.86	13.33	0.08
KRAS	UBAC2	UBAC2	0|0|1	1	0.33	3	0|0|0	0	0	0	0	0	1.86	3.33	0.33
KRAS	ANP32A	ANP32A	2|1|0	3	1	3	1|0|1	0.31	0.94	0.31	0.94	0.31	-0.18	1.5	0.28
KRAS	TYK2	TYK2	2|1|0	3	1	3	0|0|0	0.33	1	0.33	1	0.33	1.86	10	0.18
KRAS	LEMD3	LEMD3	2|1|2	5	1.67	3	0|0|0	0.67	1	0.67	1	0.67	4.37	16.67	0.08
KRAS	LEMD2	LEMD2	0|1|0	1	0.33	3	0|0|1	0	0	0	0	0	1.05	1	0.33
KRAS	ATP6V1B2	ATP6V1B2	0|1|0	1	0.33	3	0|0|0	0	0	0	0	0	1.86	3.33	0.33
KRAS	GRK6	GRK6	0|1|0	1	0.33	3	0|0|0	0	0	0	0	0	1.86	3.33	0.33
KRAS	BYSL	BYSL	2|2|1	5	1.67	3	0|2|0	0.64	0.95	0.64	0.95	0.64	1.73	2.5	0.12
KRAS	OTUD7B	OTUD7B	2|6|2	10	3.33	3	0|0|0	1	1	1	1	1	6.4	33.33	0
KRAS	SUPT5H	SUPT5H	2|2|2	6	2	3	0|0|0	1	1	1	1	1	6.4	20	0
KRAS	ZFYVE16	ZFYVE16	6|8|5	19	6.33	3	0|0|0	1	1	1	1	1	11.66	63.33	0
KRAS	CTAGE5	CTAGE5	2|0|2	4	1.33	3	0|0|0	0.67	1	0.67	1	0.67	1.86	13.33	0.08
KRAS	NAPG	NAPG	3|4|2	9	3	3	0|0|0	1	1	1	1	1	6.4	30	0
KRAS	ESPL1	ESPL1	4|3|1	8	2.67	3	0|0|0	0.67	1	0.67	1	0.67	4.37	26.67	0.04
KRAS	NAPA	NAPA	1|0|0	1	0.33	3	0|0|0	0	0	0	0	0	1.86	3.33	0.33
KRAS	PRIM2	PRIM2	1|2|0	3	1	3	0|0|0	0.33	1	0.33	1	0.33	1.86	10	0.18
KRAS	FAM171A1	FAM171A1	2|3|2	7	2.33	3	0|0|0	1	1	1	1	1	6.4	23.33	0
KRAS	CDC42BPA	CDC42BPA	21|29|24	74	24.67	3	0|0|0	1	1	1	1	1	36.07	246.67	0
KRAS	LARP1	LARP1	16|12|4	32	10.67	3	0|0|0	1	1	1	1	1	9.98	106.67	0
KRAS	ARHGEF12	ARHGEF12	1|1|1	3	1	3	0|0|0	0	0	0	0	0	4.37	10	0.33
KRAS	AP1M1	AP1M1	3|0|0	3	1	3	0|0|0	0.33	1	0.33	1	0.33	1.86	10	0.15
KRAS	LARP4	LARP4	7|7|6	20	6.67	3	0|0|0	1	1	1	1	1	13.3	66.67	0
KRAS	SF3A2	SF3A2	1|1|0	2	0.67	3	0|0|0	0	0	0	0	0	1.86	6.67	0.33
KRAS	FAM129B	FAM129B	2|2|2	6	2	3	0|0|0	1	1	1	1	1	6.4	20	0
KRAS	FXR1	FXR1	4|7|2	13	4.33	3	1|1|0	0.98	1	0.98	1	0.98	2.81	6.5	0
KRAS	FXR2	FXR2	8|9|8	25	8.33	3	0|0|0	1	1	1	1	1	16.49	83.33	0
KRAS	PCDHGC3	PCDHGC3	1|0|0	1	0.33	3	0|0|0	0	0	0	0	0	1.86	3.33	0.33
KRAS	DHX29	DHX29	1|0|0	1	0.33	3	0|0|0	0	0	0	0	0	1.86	3.33	0.33
KRAS	CNDP2	CNDP2	1|0|1	2	0.67	3	0|0|0	0	0	0	0	0	1.86	6.67	0.33
KRAS	SBF1	SBF1	12|17|12	41	13.67	3	0|0|0	1	1	1	1	1	22.65	136.67	0
KRAS	TTI1	TTI1	1|0|0	1	0.33	3	0|0|0	0	0	0	0	0	1.86	3.33	0.33
KRAS	DDX41	DDX41	4|2|4	10	3.33	3	0|1|0	1	1	1	1	1	4.25	10	0
KRAS	SYAP1	SYAP1	1|1|1	3	1	3	0|0|0	0	0	0	0	0	4.37	10	0.33
KRAS	DDX47	DDX47	1|1|0	2	0.67	3	1|0|0	0	0	0	0	0	1.05	2	0.33
KRAS	DDX46	DDX46	2|2|2	6	2	3	9|9|5	0	0	0	0	0	-24.06	0.26	0.33
KRAS	MFAP3	MFAP3	1|1|2	4	1.33	3	0|0|0	0.33	1	0.33	1	0.33	4.37	13.33	0.18
KRAS	KLC2	KLC2	1|0|1	2	0.67	3	0|0|0	0	0	0	0	0	1.86	6.67	0.33
KRAS	KLC4	KLC4	2|1|3	6	2	3	0|0|0	0.67	1	0.67	1	0.67	4.37	20	0.06
KRAS	STK38L	STK38L	0|1|0	1	0.33	3	0|0|0	0	0	0	0	0	1.86	3.33	0.33
KRAS	TSN	TSN	3|2|1	6	2	3	0|0|0	0.67	1	0.67	1	0.67	4.37	20	0.06
KRAS	ACTA1	ACTA1	5|1|1	7	2.33	3	0|0|0	0.33	1	0.33	1	0.33	4.37	23.33	0.14
KRAS	ELAVL1	ELAVL1	3|2|1	6	2	3	1|2|0	0.6	0.95	0.6	0.95	0.6	0.23	2	0.12
KRAS	LSM14A	LSM14A	5|4|3	12	4	3	0|0|0	1	1	1	1	1	8.24	40	0
KRAS	PDS5A	PDS5A	1|3|1	5	1.67	3	0|1|1	0.33	0.98	0.33	0.98	0.33	1.43	2.5	0.28
KRAS	IGSF3	IGSF3	2|2|2	6	2	3	0|0|0	1	1	1	1	1	6.4	20	0
KRAS	RNPS1	RNPS1	1|1|1	3	1	3	1|1|0	0	0	0	0	0	1.43	1.5	0.33
KRAS	CHCHD2	CHCHD2	1|1|1	3	1	3	1|1|1	0	0	0	0	0	0.23	1	0.33
KRAS	CHCHD3	CHCHD3	2|2|1	5	1.67	3	0|2|1	0.56	0.84	0.56	0.84	0.56	0.23	1.67	0.12
KRAS	RPL7A	RPL7A	11|10|9	30	10	3	5|7|5	0.05	0.12	0.05	0.12	0.05	-4.72	1.76	0.31
KRAS	TANK	TANK	0|1|0	1	0.33	3	0|0|0	0	0	0	0	0	1.86	3.33	0.33
KRAS	TADA2B	TADA2B	1|3|0	4	1.33	3	0|1|0	0.33	1	0.33	1	0.33	1.05	4	0.18
KRAS	PALLD	PALLD	3|7|3	13	4.33	3	0|0|0	1	1	1	1	1	8.24	43.33	0
KRAS	PAICS	PAICS	9|9|6	24	8	3	2|2|2	0.99	1	0.99	1	0.99	3.56	4	0
KRAS	RSBN1L	RSBN1L	1|0|0	1	0.33	3	0|0|0	0	0	0	0	0	1.86	3.33	0.33
KRAS	NF2	NF2	0|2|0	2	0.67	3	0|0|0	0.33	1	0.33	1	0.33	1.86	6.67	0.18
KRAS	NF1	NF1	3|0|0	3	1	3	0|0|0	0.33	1	0.33	1	0.33	1.86	10	0.15
KRAS	VTA1	VTA1	3|4|3	10	3.33	3	0|0|0	1	1	1	1	1	8.24	33.33	0
KRAS	CCDC50	CCDC50	3|3|2	8	2.67	3	0|0|0	1	1	1	1	1	6.4	26.67	0
KRAS	DLG1	DLG1	22|20|14	56	18.67	3	0|0|0	1	1	1	1	1	25.67	186.67	0
KRAS	TSPYL1	TSPYL1	0|1|0	1	0.33	3	0|1|0	0	0	0	0	0	1.05	1	0.33
KRAS	TSPYL2	TSPYL2	2|2|0	4	1.33	3	2|1|0	0.56	0.84	0.56	0.84	0.56	-1.18	1.33	0.12
KRAS	KIF7	KIF7	1|2|2	5	1.67	3	0|0|0	0.67	1	0.67	1	0.67	4.37	16.67	0.08
KRAS	NCAPD2	NCAPD2	4|5|4	13	4.33	3	0|1|0	1	1	1	1	1	8.93	13	0
KRAS	NCAPD3	NCAPD3	0|1|0	1	0.33	3	0|0|0	0	0	0	0	0	1.86	3.33	0.33
KRAS	BLM	BLM	1|0|0	1	0.33	3	0|0|0	0	0	0	0	0	1.86	3.33	0.33
KRAS	PPP1R18	PPP1R18	5|2|0	7	2.33	3	0|0|0	0.67	1	0.67	1	0.67	1.86	23.33	0.05
KRAS	NUFIP2	NUFIP2	13|9|7	29	9.67	3	0|0|0	1	1	1	1	1	14.91	96.67	0
KRAS	SLC39A6	SLC39A6	8|4|5	17	5.67	3	0|0|0	1	1	1	1	1	9.98	56.67	0
KRAS	TCAF1	TCAF1	0|2|0	2	0.67	3	0|0|0	0.33	1	0.33	1	0.33	1.86	6.67	0.18
KRAS	WDR18	WDR18	0|1|0	1	0.33	3	0|0|0	0	0	0	0	0	1.86	3.33	0.33
KRAS	PSIP1	PSIP1	0|0|1	1	0.33	3	0|0|1	0	0	0	0	0	1.05	1	0.33
KRAS	MTHFD1L	MTHFD1L	3|3|1	7	2.33	3	0|1|0	0.67	1	0.67	1	0.67	2.46	7	0.08
KRAS	FBXO30	FBXO30	1|0|1	2	0.67	3	0|0|0	0	0	0	0	0	1.86	6.67	0.33
KRAS	FLOT1	FLOT1	1|1|1	3	1	3	0|0|0	0	0	0	0	0	4.37	10	0.33
KRAS	FLOT2	FLOT2	3|0|3	6	2	3	1|0|0	0.67	1	0.67	1	0.67	1.05	6	0.08
KRAS	EMC1	EMC1	1|0|0	1	0.33	3	0|0|0	0	0	0	0	0	1.86	3.33	0.33
KRAS	ATXN2	ATXN2	3|4|3	10	3.33	3	0|0|0	1	1	1	1	1	8.24	33.33	0
KRAS	ZNF428	ZNF428	0|0|1	1	0.33	3	0|0|0	0	0	0	0	0	1.86	3.33	0.33
KRAS	MYH10	MYH10	1|69|52	122	40.67	3	93|31|23	0	0	0	0	0	-208.42	0.83	0.33
KRAS	SOAT1	SOAT1	0|1|0	1	0.33	3	0|0|0	0	0	0	0	0	1.86	3.33	0.33
KRAS	MYH14	MYH14	26|9|5	40	13.33	3	21|4|5	0.07	0.22	0.07	0.22	0.07	-25.81	1.33	0.3
KRAS	PPP2R1A	PPP2R1A	10|10|3	23	7.67	3	2|1|0	0.98	1	0.98	1	0.98	3	7.67	0
KRAS	OTUD5	OTUD5	0|1|0	1	0.33	3	0|0|0	0	0	0	0	0	1.86	3.33	0.33
KRAS	OTUD4	OTUD4	2|1|0	3	1	3	0|0|0	0.33	1	0.33	1	0.33	1.86	10	0.18
KRAS	AP3M1	AP3M1	4|5|3	12	4	3	0|0|0	1	1	1	1	1	8.24	40	0
KRAS	PELP1	PELP1	1|1|0	2	0.67	3	0|0|0	0	0	0	0	0	1.86	6.67	0.33
KRAS	AKAP12	AKAP12	4|3|2	9	3	3	0|0|0	1	1	1	1	1	6.4	30	0
KRAS	REL	REL	1|1|0	2	0.67	3	0|0|0	0	0	0	0	0	1.86	6.67	0.33
KRAS	AKAP11	AKAP11	2|1|0	3	1	3	0|0|0	0.33	1	0.33	1	0.33	1.86	10	0.18
KRAS	ANTXR1	ANTXR1	0|1|0	1	0.33	3	0|0|0	0	0	0	0	0	1.86	3.33	0.33
KRAS	HINT1	HINT1	2|2|1	5	1.67	3	2|1|1	0.42	0.63	0.42	0.63	0.42	-0.97	1.25	0.13
KRAS	TSC1	TSC1	0|1|1	2	0.67	3	0|0|0	0	0	0	0	0	1.86	6.67	0.33
KRAS	NEDD1	NEDD1	1|1|3	5	1.67	3	0|0|0	0.33	1	0.33	1	0.33	4.37	16.67	0.15
KRAS	SMC3	SMC3	7|6|2	15	5	3	1|1|0	0.98	1	0.98	1	0.98	2.81	7.5	0
KRAS	SMC2	SMC2	12|8|5	25	8.33	3	1|0|1	1	1	1	1	1	6.63	12.5	0
KRAS	SMC4	SMC4	5|7|4	16	5.33	3	1|3|0	0.98	1	0.98	1	0.98	3.1	4	0
KRAS	CDC37	CDC37	3|4|4	11	3.67	3	1|0|0	1	1	1	1	1	6.44	11	0
KRAS	S100A8	S100A8	1|1|1	3	1	3	0|10|1	0	0	0	0	0	-9.14	0.27	0.33
KRAS	EIF1	EIF1	1|1|0	2	0.67	3	0|0|0	0	0	0	0	0	1.86	6.67	0.33
KRAS	LONRF2	LONRF2	1|0|0	1	0.33	3	0|0|0	0	0	0	0	0	1.86	3.33	0.33
KRAS	HACD3	HACD3	4|7|3	14	4.67	3	2|2|1	0.86	1	0.86	1	0.86	0.76	2.8	0.01
KRAS	EIF5	EIF5	4|3|0	7	2.33	3	0|0|0	0.67	1	0.67	1	0.67	1.86	23.33	0.04
KRAS	GRIPAP1	GRIPAP1	1|0|0	1	0.33	3	0|0|0	0	0	0	0	0	1.86	3.33	0.33
KRAS	TNKS1BP1	TNKS1BP1	3|11|7	21	7	3	0|0|0	1	1	1	1	1	8.24	70	0
KRAS	LMBRD2	LMBRD2	1|0|0	1	0.33	3	0|0|0	0	0	0	0	0	1.86	3.33	0.33
KRAS	LASP1	LASP1	12|18|17	47	15.67	3	0|0|0	1	1	1	1	1	22.65	156.67	0
KRAS	RIOK2	RIOK2	1|1|1	3	1	3	0|0|0	0	0	0	0	0	4.37	10	0.33
KRAS	RIOK3	RIOK3	1|2|0	3	1	3	0|0|0	0.33	1	0.33	1	0.33	1.86	10	0.18
KRAS	RIOK1	RIOK1	2|2|2	6	2	3	0|1|0	0.99	0.99	0.99	0.99	0.99	4.25	6	0
KRAS	NAA38	NAA38	0|1|0	1	0.33	3	0|0|0	0	0	0	0	0	1.86	3.33	0.33
KRAS	LTV1	LTV1	13|8|6	27	9	3	7|5|4	0.28	0.85	0.28	0.85	0.28	-7.79	1.69	0.29
KRAS	MICALL1	MICALL1	1|2|1	4	1.33	3	0|0|0	0.33	1	0.33	1	0.33	4.37	13.33	0.18
KRAS	NAA30	NAA30	1|0|1	2	0.67	3	0|0|0	0	0	0	0	0	1.86	6.67	0.33
KRAS	MAP2K1	MAP2K1	0|1|1	2	0.67	3	0|0|0	0	0	0	0	0	1.86	6.67	0.33
KRAS	WASL	WASL	2|3|2	7	2.33	3	0|0|0	1	1	1	1	1	6.4	23.33	0
KRAS	MORC3	MORC3	2|1|0	3	1	3	0|0|0	0.33	1	0.33	1	0.33	1.86	10	0.18
KRAS	RBM4	RBM4	4|3|4	11	3.67	3	0|0|0	1	1	1	1	1	8.24	36.67	0
KRAS	RBM3	RBM3	0|1|0	1	0.33	3	0|0|0	0	0	0	0	0	1.86	3.33	0.33
KRAS	RPL23A	RPL23A	4|6|3	13	4.33	3	4|5|4	0	0.01	0	0.01	0	-8.69	1	0.31
KRAS	SPCS3	SPCS3	1|1|0	2	0.67	3	0|0|0	0	0	0	0	0	1.86	6.67	0.33
KRAS	ARL8B	ARL8B	1|1|1	3	1	3	1|0|0	0	0	0	0	0	2.46	3	0.33
KRAS	EGFR	EGFR	4|3|3	10	3.33	3	0|0|0	1	1	1	1	1	8.24	33.33	0
KRAS	CAT	CAT	0|2|0	2	0.67	3	4|4|1	0	0	0	0	0	-9.68	0.22	0.33
KRAS	TTC7B	TTC7B	3|3|1	7	2.33	3	0|0|0	0.67	1	0.67	1	0.67	4.37	23.33	0.04
KRAS	NDE1	NDE1	1|1|1	3	1	3	0|0|0	0	0	0	0	0	4.37	10	0.33
KRAS	SLC38A1	SLC38A1	1|1|0	2	0.67	3	0|0|0	0	0	0	0	0	1.86	6.67	0.33
KRAS	CPNE8	CPNE8	5|7|2	14	4.67	3	0|0|0	1	1	1	1	1	6.4	46.67	0
KRAS	CAD	CAD	21|24|17	62	20.67	3	6|10|2	0.96	1	0.96	1	0.96	2.23	3.44	0
KRAS	TRIM9	TRIM9	3|2|1	6	2	3	0|0|0	0.67	1	0.67	1	0.67	4.37	20	0.06
KRAS	PGD	PGD	5|3|6	14	4.67	3	0|0|1	1	1	1	1	1	6.44	14	0
KRAS	KAZN	KAZN	1|0|1	2	0.67	3	0|0|0	0	0	0	0	0	1.86	6.67	0.33
KRAS	VPS25	VPS25	0|1|0	1	0.33	3	0|0|0	0	0	0	0	0	1.86	3.33	0.33
KRAS	ATP13A1	ATP13A1	2|1|2	5	1.67	3	0|0|0	0.67	1	0.67	1	0.67	4.37	16.67	0.08
KRAS	FBLL1	FBLL1	1|1|1	3	1	3	0|0|0	0	0	0	0	0	4.37	10	0.33
KRAS	VPS28	VPS28	2|2|1	5	1.67	3	0|0|0	0.67	1	0.67	1	0.67	4.37	16.67	0.08
KRAS	DYNC1I2	DYNC1I2	1|0|1	2	0.67	3	1|0|1	0	0	0	0	0	-0.18	1	0.33
KRAS	NUDC	NUDC	5|3|5	13	4.33	3	1|0|1	0.99	1	0.99	1	0.99	4.03	6.5	0
KRAS	ESYT1	ESYT1	11|13|11	35	11.67	3	0|0|0	1	1	1	1	1	21.13	116.67	0
KRAS	IMPDH2	IMPDH2	12|14|9	35	11.67	3	1|2|0	1	1	1	1	1	10.38	11.67	0
KRAS	SKA1	SKA1	1|1|3	5	1.67	3	0|0|0	0.33	1	0.33	1	0.33	4.37	16.67	0.15
KRAS	PELO	PELO	4|4|4	12	4	3	0|1|1	1	1	1	1	1	5.3	6	0
KRAS	SKA2	SKA2	0|0|1	1	0.33	3	0|0|0	0	0	0	0	0	1.86	3.33	0.33
KRAS	DEFA3	DEFA3	0|1|0	1	0.33	3	0|0|0	0	0	0	0	0	1.86	3.33	0.33
KRAS	POTEE	POTEE	1|0|0	1	0.33	3	0|0|0	0	0	0	0	0	1.86	3.33	0.33
KRAS	NUMBL	NUMBL	1|2|1	4	1.33	3	0|0|0	0.33	1	0.33	1	0.33	4.37	13.33	0.18
KRAS	CAMK2G	CAMK2G	1|1|1	3	1	3	0|0|0	0	0	0	0	0	4.37	10	0.33
KRAS	CBWD1	CBWD1	0|1|0	1	0.33	3	0|0|0	0	0	0	0	0	1.86	3.33	0.33
KRAS	PDCD2L	PDCD2L	1|2|3	6	2	3	0|0|0	0.67	1	0.67	1	0.67	4.37	20	0.06
KRAS	TLDC1	TLDC1	2|1|0	3	1	3	0|0|0	0.33	1	0.33	1	0.33	1.86	10	0.18
KRAS	QRICH1	QRICH1	1|1|0	2	0.67	3	0|1|1	0	0	0	0	0	-0.18	1	0.33
KRAS	BCAT1	BCAT1	2|2|0	4	1.33	3	0|0|0	0.67	1	0.67	1	0.67	1.86	13.33	0.08
KRAS	PDE12	PDE12	1|1|0	2	0.67	3	0|0|0	0	0	0	0	0	1.86	6.67	0.33
KRAS	TTBK1	TTBK1	1|3|0	4	1.33	3	0|0|0	0.33	1	0.33	1	0.33	1.86	13.33	0.15
KRAS	NRP1	NRP1	3|7|2	12	4	3	0|0|0	1	1	1	1	1	6.4	40	0
KRAS	EXOC2	EXOC2	4|5|1	10	3.33	3	0|0|0	0.67	1	0.67	1	0.67	4.37	33.33	0.02
KRAS	EXOC3	EXOC3	3|1|0	4	1.33	3	0|0|0	0.33	1	0.33	1	0.33	1.86	13.33	0.15
KRAS	EXOC1	EXOC1	1|3|1	5	1.67	3	0|0|0	0.33	1	0.33	1	0.33	4.37	16.67	0.15
KRAS	EXOC6	EXOC6	2|3|1	6	2	3	0|0|0	0.67	1	0.67	1	0.67	4.37	20	0.06
KRAS	EXOC7	EXOC7	5|4|3	12	4	3	0|0|0	1	1	1	1	1	8.24	40	0
KRAS	EXOC4	EXOC4	9|6|5	20	6.67	3	0|0|0	1	1	1	1	1	11.66	66.67	0
KRAS	EXOC5	EXOC5	3|2|0	5	1.67	3	0|0|0	0.67	1	0.67	1	0.67	1.86	16.67	0.06
KRAS	OGT	OGT	2|2|2	6	2	3	0|0|1	0.99	0.99	0.99	0.99	0.99	4.25	6	0
KRAS	EXOC8	EXOC8	1|0|0	1	0.33	3	0|0|0	0	0	0	0	0	1.86	3.33	0.33
KRAS	CEPT1	CEPT1	1|0|2	3	1	3	0|0|0	0.33	1	0.33	1	0.33	1.86	10	0.18
KRAS	RBMX	RBMX	6|2|1	9	3	3	2|3|2	0.31	0.92	0.31	0.92	0.31	-4.61	1.29	0.29
KRAS	ACBD3	ACBD3	1|2|2	5	1.67	3	0|0|0	0.67	1	0.67	1	0.67	4.37	16.67	0.08
KRAS	ANK2	ANK2	4|5|3	12	4	3	0|0|0	1	1	1	1	1	8.24	40	0
KRAS	ANK3	ANK3	9|15|8	32	10.67	3	0|0|0	1	1	1	1	1	16.49	106.67	0
KRAS	ACBD5	ACBD5	1|0|0	1	0.33	3	0|0|0	0	0	0	0	0	1.86	3.33	0.33
KRAS	EEF2	EEF2	45|36|27	108	36	3	11|15|7	0.85	1	0.85	1	0.85	0.16	3.27	0.01
KRAS	BZW2	BZW2	1|1|0	2	0.67	3	0|0|0	0	0	0	0	0	1.86	6.67	0.33
KRAS	BRI3BP	BRI3BP	0|1|0	1	0.33	3	0|0|0	0	0	0	0	0	1.86	3.33	0.33
KRAS	TLN2	TLN2	0|0|1	1	0.33	3	1|1|1	0	0	0	0	0	-1.18	0.33	0.33
KRAS	MIF	MIF	2|2|2	6	2	3	2|1|0	0.84	0.84	0.84	0.84	0.84	1.68	2	0.01
KRAS	NSF	NSF	4|2|1	7	2.33	3	2|3|1	0.24	0.73	0.24	0.73	0.24	-3.27	1.17	0.29
KRAS	PYCR2	PYCR2	8|4|4	16	5.33	3	2|3|0	0.93	1	0.93	1	0.93	2.1	3.2	0
KRAS	TMEM33	TMEM33	3|5|2	10	3.33	3	1|1|0	0.97	1	0.97	1	0.97	2.81	5	0
KRAS	RSU1	RSU1	0|1|0	1	0.33	3	0|0|0	0	0	0	0	0	1.86	3.33	0.33
KRAS	DDX39B	DDX39B	4|5|3	12	4	3	1|1|1	0.98	1	0.98	1	0.98	3	4	0
KRAS	ARHGEF6	ARHGEF6	1|1|1	3	1	3	0|0|0	0	0	0	0	0	4.37	10	0.33
KRAS	ARHGEF7	ARHGEF7	13|7|5	25	8.33	3	0|0|0	1	1	1	1	1	11.66	83.33	0
KRAS	ARHGEF2	ARHGEF2	15|12|7	34	11.33	3	0|1|0	1	1	1	1	1	17.57	34	0
KRAS	GNG12	GNG12	2|2|1	5	1.67	3	0|0|0	0.67	1	0.67	1	0.67	4.37	16.67	0.08
KRAS	STRAP	STRAP	2|4|4	10	3.33	3	1|1|1	0.94	0.99	0.94	0.99	0.94	1.68	3.33	0
KRAS	AMPD2	AMPD2	1|0|0	1	0.33	3	0|0|0	0	0	0	0	0	1.86	3.33	0.33
KRAS	CDH1	CDH1	2|1|2	5	1.67	3	0|0|0	0.67	1	0.67	1	0.67	4.37	16.67	0.08
KRAS	EEFSEC	EEFSEC	0|1|0	1	0.33	3	0|0|0	0	0	0	0	0	1.86	3.33	0.33
KRAS	CDH2	CDH2	13|10|7	30	10	3	0|0|0	1	1	1	1	1	14.91	100	0
KRAS	EIF2B4	EIF2B4	4|5|3	12	4	3	0|2|1	0.98	1	0.98	1	0.98	3	4	0
KRAS	RAB5A	RAB5A	0|1|1	2	0.67	3	0|0|0	0	0	0	0	0	1.86	6.67	0.33
KRAS	RAB5C	RAB5C	8|3|5	16	5.33	3	0|1|1	0.99	1	0.99	1	0.99	4.03	8	0
KRAS	RAB5B	RAB5B	0|1|1	2	0.67	3	0|0|0	0	0	0	0	0	1.86	6.67	0.33
KRAS	WNK1	WNK1	4|3|3	10	3.33	3	0|0|0	1	1	1	1	1	8.24	33.33	0
KRAS	CENPF	CENPF	2|0|0	2	0.67	3	0|0|0	0.33	1	0.33	1	0.33	1.86	6.67	0.18
KRAS	CENPE	CENPE	1|1|0	2	0.67	3	0|0|0	0	0	0	0	0	1.86	6.67	0.33
KRAS	TEX10	TEX10	5|3|1	9	3	3	0|0|0	0.67	1	0.67	1	0.67	4.37	30	0.03
KRAS	SEC24A	SEC24A	5|8|3	16	5.33	3	0|0|0	1	1	1	1	1	8.24	53.33	0
KRAS	SEC24C	SEC24C	10|14|9	33	11	3	0|1|1	1	1	1	1	1	12.18	16.5	0
KRAS	SEC24B	SEC24B	4|2|4	10	3.33	3	0|0|0	1	1	1	1	1	6.4	33.33	0
KRAS	PPP4R1	PPP4R1	1|1|1	3	1	3	0|0|0	0	0	0	0	0	4.37	10	0.33
KRAS	CENPV	CENPV	3|0|1	4	1.33	3	0|0|0	0.33	1	0.33	1	0.33	1.86	13.33	0.15
KRAS	PAFAH1B1	PAFAH1B1	2|2|2	6	2	3	0|0|0	1	1	1	1	1	6.4	20	0
KRAS	PAFAH1B3	PAFAH1B3	0|1|0	1	0.33	3	1|2|1	0	0	0	0	0	-2.66	0.25	0.33
KRAS	KIFC1	KIFC1	4|2|5	11	3.67	3	0|0|0	1	1	1	1	1	6.4	36.67	0
KRAS	PYCRL	PYCRL	0|0|1	1	0.33	3	0|0|0	0	0	0	0	0	1.86	3.33	0.33
KRAS	SCARB1	SCARB1	0|1|2	3	1	3	0|0|0	0.33	1	0.33	1	0.33	1.86	10	0.18
KRAS	C19orf54	C19orf54	0|1|0	1	0.33	3	0|0|0	0	0	0	0	0	1.86	3.33	0.33
KRAS	SFN	SFN	1|1|0	2	0.67	3	0|0|1	0	0	0	0	0	1.05	2	0.33
KRAS	PLEKHA5	PLEKHA5	10|9|8	27	9	3	0|0|0	1	1	1	1	1	16.49	90	0
KRAS	MRPL41	MRPL41	1|0|0	1	0.33	3	0|1|0	0	0	0	0	0	1.05	1	0.33
KRAS	PLEKHA7	PLEKHA7	7|12|1	20	6.67	3	0|0|0	0.67	1	0.67	1	0.67	4.37	66.67	0.02
KRAS	MRPL47	MRPL47	1|0|0	1	0.33	3	0|0|0	0	0	0	0	0	1.86	3.33	0.33
KRAS	PLEKHA1	PLEKHA1	1|2|0	3	1	3	0|0|0	0.33	1	0.33	1	0.33	1.86	10	0.18
KRAS	TRIP6	TRIP6	13|14|10	37	12.33	3	0|0|0	1	1	1	1	1	19.6	123.33	0
KRAS	ACTB	ACTB	61|38|37	136	45.33	3	27|22|13	0.31	0.92	0.31	0.92	0.31	-19.44	2.19	0.29
KRAS	PCNA	PCNA	3|3|2	8	2.67	3	8|5|2	0	0	0	0	0	-12.9	0.53	0.33
KRAS	SEC63	SEC63	1|1|0	2	0.67	3	0|0|0	0	0	0	0	0	1.86	6.67	0.33
KRAS	DHX38	DHX38	2|3|1	6	2	3	0|0|0	0.67	1	0.67	1	0.67	4.37	20	0.06
KRAS	ARFGAP2	ARFGAP2	0|1|1	2	0.67	3	0|0|0	0	0	0	0	0	1.86	6.67	0.33
KRAS	ARFGAP3	ARFGAP3	2|3|1	6	2	3	0|0|0	0.67	1	0.67	1	0.67	4.37	20	0.06
KRAS	ARFGAP1	ARFGAP1	3|3|3	9	3	3	0|0|0	1	1	1	1	1	8.24	30	0
KRAS	DHX30	DHX30	5|3|1	9	3	3	0|0|0	0.67	1	0.67	1	0.67	4.37	30	0.03
KRAS	DHX34	DHX34	1|0|0	1	0.33	3	0|0|0	0	0	0	0	0	1.86	3.33	0.33
KRAS	DHX36	DHX36	0|9|4	13	4.33	3	0|0|0	0.67	1	0.67	1	0.67	1.86	43.33	0.02
KRAS	NCKAP5L	NCKAP5L	1|1|0	2	0.67	3	0|0|0	0	0	0	0	0	1.86	6.67	0.33
KRAS	MPHOSPH9	MPHOSPH9	0|1|0	1	0.33	3	0|0|0	0	0	0	0	0	1.86	3.33	0.33
KRAS	NEK7	NEK7	0|1|0	1	0.33	3	0|0|0	0	0	0	0	0	1.86	3.33	0.33
KRAS	RUVBL1	RUVBL1	8|9|11	28	9.33	3	3|5|2	0.94	1	0.94	1	0.94	1.8	2.8	0
KRAS	RUVBL2	RUVBL2	11|10|7	28	9.33	3	5|3|4	0.67	0.97	0.67	0.97	0.67	-1.75	2.33	0.02
KRAS	DDX52	DDX52	4|2|2	8	2.67	3	1|1|0	0.96	1	0.96	1	0.96	2.81	4	0
KRAS	DENR	DENR	0|1|2	3	1	3	0|0|1	0.33	0.99	0.33	0.99	0.33	1.05	3	0.27
KRAS	DDX50	DDX50	3|1|0	4	1.33	3	0|0|0	0.33	1	0.33	1	0.33	1.86	13.33	0.15
KRAS	U2AF2	U2AF2	2|3|2	7	2.33	3	5|3|3	0	0	0	0	0	-7.92	0.64	0.33
KRAS	DDX56	DDX56	3|0|1	4	1.33	3	0|0|0	0.33	1	0.33	1	0.33	1.86	13.33	0.15
KRAS	NEK9	NEK9	11|11|8	30	10	3	0|0|0	1	1	1	1	1	16.49	100	0
KRAS	PKN1	PKN1	1|2|2	5	1.67	3	0|0|0	0.67	1	0.67	1	0.67	4.37	16.67	0.08
KRAS	FAM129A	FAM129A	1|1|0	2	0.67	3	0|0|0	0	0	0	0	0	1.86	6.67	0.33
KRAS	CDC42BPB	CDC42BPB	7|12|6	25	8.33	3	0|0|0	1	1	1	1	1	13.3	83.33	0
KRAS	SF3A3	SF3A3	2|0|0	2	0.67	3	1|0|0	0.33	0.99	0.33	0.99	0.33	1.05	2	0.27
KRAS	COX6C	COX6C	0|0|1	1	0.33	3	0|0|0	0	0	0	0	0	1.86	3.33	0.33
KRAS	TXNRD1	TXNRD1	2|3|2	7	2.33	3	0|0|0	1	1	1	1	1	6.4	23.33	0
KRAS	MRFAP1	MRFAP1	0|0|1	1	0.33	3	0|0|0	0	0	0	0	0	1.86	3.33	0.33
KRAS	TPT1	TPT1	2|2|2	6	2	3	0|0|1	0.99	0.99	0.99	0.99	0.99	4.25	6	0
KRAS	BUB3	BUB3	3|2|1	6	2	3	0|1|1	0.64	0.98	0.64	0.98	0.64	1.43	3	0.11
KRAS	ALYREF	ALYREF	2|3|0	5	1.67	3	2|1|1	0.5	0.87	0.5	0.87	0.5	-2.66	1.25	0.13
KRAS	CCDC6	CCDC6	5|8|5	18	6	3	0|0|0	1	1	1	1	1	11.66	60	0
KRAS	BLVRB	BLVRB	0|1|1	2	0.67	3	0|0|1	0	0	0	0	0	1.05	2	0.33
KRAS	CCDC8	CCDC8	3|4|1	8	2.67	3	0|0|0	0.67	1	0.67	1	0.67	4.37	26.67	0.04
KRAS	NASP	NASP	3|1|4	8	2.67	3	1|1|1	0.65	0.99	0.65	0.99	0.65	0.23	2.67	0.11
KRAS	SUPT6H	SUPT6H	1|0|0	1	0.33	3	0|0|0	0	0	0	0	0	1.86	3.33	0.33
KRAS	MTHFD2	MTHFD2	0|1|0	1	0.33	3	0|0|0	0	0	0	0	0	1.86	3.33	0.33
KRAS	MTHFD1	MTHFD1	19|19|15	53	17.67	3	9|15|2	0.03	0.04	0.03	0.04	0.03	-6.98	2.04	0.31
KRAS	DOPEY2	DOPEY2	1|0|0	1	0.33	3	0|0|0	0	0	0	0	0	1.86	3.33	0.33
KRAS	NOP58	NOP58	4|4|2	10	3.33	3	4|4|2	0.02	0.03	0.02	0.03	0.02	-6.64	1	0.31
KRAS	PROSC	PROSC	1|0|1	2	0.67	3	0|0|0	0	0	0	0	0	1.86	6.67	0.33
KRAS	MCM2	MCM2	1|0|0	1	0.33	3	0|0|0	0	0	0	0	0	1.86	3.33	0.33
KRAS	PHPT1	PHPT1	0|2|1	3	1	3	0|0|0	0.33	1	0.33	1	0.33	1.86	10	0.18
KRAS	ADSS	ADSS	4|6|6	16	5.33	3	0|0|0	1	1	1	1	1	9.98	53.33	0
KRAS	CCDC47	CCDC47	0|1|0	1	0.33	3	0|0|0	0	0	0	0	0	1.86	3.33	0.33
KRAS	RPS6KB1	RPS6KB1	1|1|1	3	1	3	0|0|0	0	0	0	0	0	4.37	10	0.33
KRAS	TCERG1	TCERG1	2|1|0	3	1	3	0|1|0	0.33	0.99	0.33	0.99	0.33	1.05	3	0.27
KRAS	CNBP	CNBP	2|7|2	11	3.67	3	0|0|0	1	1	1	1	1	6.4	36.67	0
KRAS	SPRY4	SPRY4	1|1|1	3	1	3	0|0|0	0	0	0	0	0	4.37	10	0.33
KRAS	ADSL	ADSL	2|0|1	3	1	3	0|0|0	0.33	1	0.33	1	0.33	1.86	10	0.18
KRAS	SAMD4B	SAMD4B	2|0|0	2	0.67	3	0|0|0	0.33	1	0.33	1	0.33	1.86	6.67	0.18
KRAS	ETF1	ETF1	1|3|1	5	1.67	3	1|0|0	0.33	1	0.33	1	0.33	2.46	5	0.18
KRAS	COASY	COASY	1|2|3	6	2	3	0|0|0	0.67	1	0.67	1	0.67	4.37	20	0.06
KRAS	MRE11A	MRE11A	3|2|1	6	2	3	0|0|0	0.67	1	0.67	1	0.67	4.37	20	0.06
KRAS	RACGAP1	RACGAP1	6|2|3	11	3.67	3	0|1|1	0.98	1	0.98	1	0.98	2.81	5.5	0
KRAS	MYH9	MYH9	170|87|56	313	104.33	3	108|31|42	0	0	0	0	0	-127.65	1.73	0.33
KRAS	FBXO22	FBXO22	1|1|1	3	1	3	0|0|0	0	0	0	0	0	4.37	10	0.33
KRAS	RANBP9	RANBP9	0|1|1	2	0.67	3	0|0|0	0	0	0	0	0	1.86	6.67	0.33
KRAS	RANBP1	RANBP1	0|2|1	3	1	3	0|0|0	0.33	1	0.33	1	0.33	1.86	10	0.18
KRAS	RANBP3	RANBP3	1|0|1	2	0.67	3	0|0|0	0	0	0	0	0	1.86	6.67	0.33
KRAS	RANBP2	RANBP2	23|10|12	45	15	3	0|0|0	1	1	1	1	1	19.6	150	0
KRAS	PUS1	PUS1	1|1|0	2	0.67	3	0|0|0	0	0	0	0	0	1.86	6.67	0.33
KRAS	KIAA0430	KIAA0430	1|1|0	2	0.67	3	0|0|0	0	0	0	0	0	1.86	6.67	0.33
KRAS	TRIM32	TRIM32	1|0|0	1	0.33	3	0|0|0	0	0	0	0	0	1.86	3.33	0.33
KRAS	GNB1	GNB1	6|4|1	11	3.67	3	0|0|0	0.67	1	0.67	1	0.67	4.37	36.67	0.02
KRAS	ATP6V1H	ATP6V1H	5|5|4	14	4.67	3	0|0|0	1	1	1	1	1	9.98	46.67	0
KRAS	HN1L	HN1L	4|7|6	17	5.67	3	1|1|0	1	1	1	1	1	5.3	8.5	0
KRAS	AGAP3	AGAP3	4|5|4	13	4.33	3	0|0|0	1	1	1	1	1	9.98	43.33	0
KRAS	MERTK	MERTK	2|2|1	5	1.67	3	0|1|0	0.66	0.99	0.66	0.99	0.66	2.46	5	0.11
KRAS	TMEM2	TMEM2	6|9|7	22	7.33	3	0|0|0	1	1	1	1	1	13.3	73.33	0
KRAS	NUDT19	NUDT19	0|1|0	1	0.33	3	0|0|0	0	0	0	0	0	1.86	3.33	0.33
KRAS	UHRF1	UHRF1	3|2|2	7	2.33	3	0|0|0	1	1	1	1	1	6.4	23.33	0
KRAS	CNNM1	CNNM1	0|0|1	1	0.33	3	0|0|0	0	0	0	0	0	1.86	3.33	0.33
KRAS	STX8	STX8	1|0|1	2	0.67	3	0|0|0	0	0	0	0	0	1.86	6.67	0.33
KRAS	CNNM3	CNNM3	2|0|1	3	1	3	0|0|0	0.33	1	0.33	1	0.33	1.86	10	0.18
KRAS	CNNM4	CNNM4	2|3|1	6	2	3	0|0|0	0.67	1	0.67	1	0.67	4.37	20	0.06
KRAS	RTCB	RTCB	12|11|5	28	9.33	3	1|1|0	1	1	1	1	1	6.63	14	0
KRAS	RTCA	RTCA	1|2|1	4	1.33	3	0|0|0	0.33	1	0.33	1	0.33	4.37	13.33	0.18
KRAS	STX2	STX2	1|0|0	1	0.33	3	0|0|0	0	0	0	0	0	1.86	3.33	0.33
KRAS	STX5	STX5	1|0|0	1	0.33	3	0|0|0	0	0	0	0	0	1.86	3.33	0.33
KRAS	STX4	STX4	2|0|1	3	1	3	0|0|0	0.33	1	0.33	1	0.33	1.86	10	0.18
KRAS	STX7	STX7	5|7|6	18	6	3	0|0|0	1	1	1	1	1	11.66	60	0
KRAS	SKA3	SKA3	5|5|3	13	4.33	3	0|0|0	1	1	1	1	1	8.24	43.33	0
KRAS	KEAP1	KEAP1	1|0|0	1	0.33	3	0|0|0	0	0	0	0	0	1.86	3.33	0.33
KRAS	BASP1	BASP1	7|7|8	22	7.33	3	0|0|2	1	1	1	1	1	6.86	11	0
KRAS	RPS3A	RPS3A	26|22|15	63	21	3	11|12|11	0.08	0.24	0.08	0.24	0.08	-15.96	1.85	0.3
KRAS	MCMBP	MCMBP	3|6|1	10	3.33	3	0|0|0	0.67	1	0.67	1	0.67	4.37	33.33	0.03
KRAS	ZBTB8OS	ZBTB8OS	1|1|0	2	0.67	3	0|0|0	0	0	0	0	0	1.86	6.67	0.33
KRAS	POLA2	POLA2	0|1|0	1	0.33	3	0|0|0	0	0	0	0	0	1.86	3.33	0.33
KRAS	POLA1	POLA1	1|2|1	4	1.33	3	0|0|0	0.33	1	0.33	1	0.33	4.37	13.33	0.18
KRAS	SMN1	SMN1	1|0|0	1	0.33	3	0|0|0	0	0	0	0	0	1.86	3.33	0.33
KRAS	FGD4	FGD4	0|1|0	1	0.33	3	0|0|0	0	0	0	0	0	1.86	3.33	0.33
KRAS	RPA1	RPA1	0|2|2	4	1.33	3	0|0|0	0.67	1	0.67	1	0.67	1.86	13.33	0.08
KRAS	TRIO	TRIO	5|4|1	10	3.33	3	0|0|0	0.67	1	0.67	1	0.67	4.37	33.33	0.02
KRAS	MTMR14	MTMR14	1|2|1	4	1.33	3	0|0|0	0.33	1	0.33	1	0.33	4.37	13.33	0.18
KRAS	TRMT2A	TRMT2A	1|2|0	3	1	3	0|0|0	0.33	1	0.33	1	0.33	1.86	10	0.18
KRAS	SLC5A6	SLC5A6	3|2|1	6	2	3	0|0|0	0.67	1	0.67	1	0.67	4.37	20	0.06
KRAS	IQGAP1	IQGAP1	40|36|30	106	35.33	3	0|1|0	1	1	1	1	1	108.97	106	0
KRAS	IQGAP2	IQGAP2	16|14|8	38	12.67	3	0|0|0	1	1	1	1	1	16.49	126.67	0
KRAS	IQGAP3	IQGAP3	3|1|1	5	1.67	3	0|0|0	0.33	1	0.33	1	0.33	4.37	16.67	0.15
KRAS	YWHAZ	YWHAZ	10|5|8	23	7.67	3	6|3|3	0.44	0.9	0.44	0.9	0.44	-4.55	1.92	0.13
KRAS	DRG2	DRG2	2|2|0	4	1.33	3	0|0|0	0.67	1	0.67	1	0.67	1.86	13.33	0.08
KRAS	DRG1	DRG1	4|3|4	11	3.67	3	1|2|0	0.97	0.99	0.97	0.99	0.97	3	3.67	0
KRAS	SLIRP	SLIRP	0|1|1	2	0.67	3	1|2|0	0	0	0	0	0	-1.18	0.67	0.33
KRAS	PITHD1	PITHD1	3|5|1	9	3	3	0|0|0	0.67	1	0.67	1	0.67	4.37	30	0.03
KRAS	NAA40	NAA40	0|1|0	1	0.33	3	0|0|0	0	0	0	0	0	1.86	3.33	0.33
KRAS	CLIC1	CLIC1	1|1|1	3	1	3	1|0|1	0	0	0	0	0	1.43	1.5	0.33
KRAS	CEP131	CEP131	0|1|1	2	0.67	3	0|0|0	0	0	0	0	0	1.86	6.67	0.33
KRAS	YWHAH	YWHAH	4|1|1	6	2	3	0|0|1	0.33	1	0.33	1	0.33	2.46	6	0.15
KRAS	AURKA	AURKA	1|4|2	7	2.33	3	0|0|0	0.67	1	0.67	1	0.67	4.37	23.33	0.05
KRAS	AURKB	AURKB	2|2|1	5	1.67	3	0|0|0	0.67	1	0.67	1	0.67	4.37	16.67	0.08
KRAS	YWHAB	YWHAB	2|2|3	7	2.33	3	2|1|2	0.45	0.68	0.45	0.68	0.45	-0.66	1.4	0.13
KRAS	YWHAG	YWHAG	4|3|5	12	4	3	2|0|1	0.98	1	0.98	1	0.98	3	4	0
KRAS	YWHAE	YWHAE	11|12|10	33	11	3	5|4|3	0.95	0.99	0.95	0.99	0.95	2.19	2.75	0
KRAS	RP2	RP2	3|1|1	5	1.67	3	0|0|0	0.33	1	0.33	1	0.33	4.37	16.67	0.15
KRAS	MAT2A	MAT2A	5|8|4	17	5.67	3	3|3|2	0.57	0.98	0.57	0.98	0.57	-1.31	2.13	0.12
KRAS	ATAD3B	ATAD3B	3|3|2	8	2.67	3	0|0|0	1	1	1	1	1	6.4	26.67	0
KRAS	ATAD3A	ATAD3A	37|33|21	91	30.33	3	18|16|4	0.24	0.62	0.24	0.62	0.24	-12.72	2.39	0.29
KRAS	TXLNG	TXLNG	9|12|7	28	9.33	3	0|0|0	1	1	1	1	1	14.91	93.33	0
KRAS	CDC42EP1	CDC42EP1	1|0|2	3	1	3	0|0|0	0.33	1	0.33	1	0.33	1.86	10	0.18
KRAS	TXLNA	TXLNA	10|12|10	32	10.67	3	0|0|0	1	1	1	1	1	19.6	106.67	0
KRAS	CDC42EP4	CDC42EP4	2|3|2	7	2.33	3	0|0|0	1	1	1	1	1	6.4	23.33	0
KRAS	CASC3	CASC3	0|1|1	2	0.67	3	0|0|0	0	0	0	0	0	1.86	6.67	0.33
KRAS	ABCC4	ABCC4	2|2|0	4	1.33	3	0|0|0	0.67	1	0.67	1	0.67	1.86	13.33	0.08
KRAS	DYNC1H1	DYNC1H1	33|41|16	90	30	3	9|11|3	0.68	1	0.68	1	0.68	-2.93	3.91	0.02
KRAS	GNB2	GNB2	3|2|2	7	2.33	3	0|0|0	1	1	1	1	1	6.4	23.33	0
KRAS	CALD1	CALD1	7|12|7	26	8.67	3	0|0|0	1	1	1	1	1	14.91	86.67	0
KRAS	TBKBP1	TBKBP1	0|1|0	1	0.33	3	0|0|0	0	0	0	0	0	1.86	3.33	0.33
KRAS	SLC20A2	SLC20A2	1|0|1	2	0.67	3	0|0|0	0	0	0	0	0	1.86	6.67	0.33
KRAS	VAMP3	VAMP3	1|2|2	5	1.67	3	0|0|0	0.67	1	0.67	1	0.67	4.37	16.67	0.08
KRAS	VPS18	VPS18	2|1|0	3	1	3	0|0|0	0.33	1	0.33	1	0.33	1.86	10	0.18
KRAS	ABI2	ABI2	6|6|5	17	5.67	3	0|0|0	1	1	1	1	1	11.66	56.67	0
KRAS	VAMP8	VAMP8	1|0|2	3	1	3	0|0|0	0.33	1	0.33	1	0.33	1.86	10	0.18
KRAS	GTF3C3	GTF3C3	4|4|1	9	3	3	0|0|0	0.67	1	0.67	1	0.67	4.37	30	0.03
KRAS	ABI1	ABI1	14|15|13	42	14	3	0|0|0	1	1	1	1	1	24.17	140	0
KRAS	FPGS	FPGS	0|1|0	1	0.33	3	0|0|0	0	0	0	0	0	1.86	3.33	0.33
KRAS	FIBP	FIBP	2|2|3	7	2.33	3	0|0|0	1	1	1	1	1	6.4	23.33	0
KRAS	ROCK2	ROCK2	1|0|0	1	0.33	3	0|0|0	0	0	0	0	0	1.86	3.33	0.33
KRAS	CUL4B	CUL4B	3|1|0	4	1.33	3	0|0|0	0.33	1	0.33	1	0.33	1.86	13.33	0.15
KRAS	MYEOV2	MYEOV2	1|1|0	2	0.67	3	0|0|0	0	0	0	0	0	1.86	6.67	0.33
KRAS	BOLA2	BOLA2	5|6|4	15	5	3	2|1|2	0.95	0.99	0.95	0.99	0.95	2.1	3	0
KRAS	RIPK2	RIPK2	1|1|0	2	0.67	3	0|0|0	0	0	0	0	0	1.86	6.67	0.33
KRAS	IMMT	IMMT	0|2|1	3	1	3	1|4|4	0	0	0	0	0	-9.68	0.33	0.33
KRAS	BPTF	BPTF	2|0|1	3	1	3	0|0|0	0.33	1	0.33	1	0.33	1.86	10	0.18
KRAS	NDUFB4	NDUFB4	1|0|0	1	0.33	3	2|0|0	0	0	0	0	0	-0.31	0.5	0.33
KRAS	LRRC16A	LRRC16A	1|2|0	3	1	3	0|0|0	0.33	1	0.33	1	0.33	1.86	10	0.18
KRAS	FCHO2	FCHO2	1|1|1	3	1	3	0|0|0	0	0	0	0	0	4.37	10	0.33
KRAS	CETN2	CETN2	0|1|1	2	0.67	3	0|0|0	0	0	0	0	0	1.86	6.67	0.33
KRAS	PODXL	PODXL	1|0|0	1	0.33	3	0|0|0	0	0	0	0	0	1.86	3.33	0.33
KRAS	C12orf57	C12orf57	1|1|1	3	1	3	0|0|0	0	0	0	0	0	4.37	10	0.33
KRAS	CAPRIN1	CAPRIN1	8|9|6	23	7.67	3	0|0|0	1	1	1	1	1	13.3	76.67	0
KRAS	KIF2A	KIF2A	9|6|7	22	7.33	3	0|0|0	1	1	1	1	1	13.3	73.33	0
KRAS	KIF2C	KIF2C	6|2|2	10	3.33	3	0|0|0	1	1	1	1	1	6.4	33.33	0
KRAS	ERBB2IP	ERBB2IP	19|26|22	67	22.33	3	0|0|0	1	1	1	1	1	33.12	223.33	0
KRAS	EPPK1	EPPK1	22|25|13	60	20	3	0|0|0	1	1	1	1	1	24.17	200	0
KRAS	SUGT1	SUGT1	2|3|3	8	2.67	3	0|0|0	1	1	1	1	1	6.4	26.67	0
KRAS	AHSA1	AHSA1	0|1|0	1	0.33	3	0|0|0	0	0	0	0	0	1.86	3.33	0.33
KRAS	FMNL2	FMNL2	2|1|0	3	1	3	0|0|0	0.33	1	0.33	1	0.33	1.86	10	0.18
KRAS	FMNL3	FMNL3	5|3|1	9	3	3	0|0|0	0.67	1	0.67	1	0.67	4.37	30	0.03
KRAS	CLN6	CLN6	1|0|0	1	0.33	3	0|0|0	0	0	0	0	0	1.86	3.33	0.33
KRAS	CLN3	CLN3	1|0|0	1	0.33	3	0|0|0	0	0	0	0	0	1.86	3.33	0.33
KRAS	ZC3HAV1	ZC3HAV1	25|16|17	58	19.33	3	0|1|1	1	1	1	1	1	22.17	29	0
KRAS	CLINT1	CLINT1	5|5|3	13	4.33	3	1|1|1	0.98	1	0.98	1	0.98	3	4.33	0
KRAS	MAPRE1	MAPRE1	6|7|7	20	6.67	3	0|1|0	1	1	1	1	1	14.53	20	0
KRAS	C15orf38-AP3S2	C15orf38-AP3S2	1|0|0	1	0.33	3	0|0|0	0	0	0	0	0	1.86	3.33	0.33
KRAS	MAPRE2	MAPRE2	3|7|6	16	5.33	3	0|0|0	1	1	1	1	1	8.24	53.33	0
KRAS	CXADR	CXADR	7|8|9	24	8	3	0|0|0	1	1	1	1	1	14.91	80	0
KRAS	JAK1	JAK1	4|1|4	9	3	3	0|0|0	0.67	1	0.67	1	0.67	4.37	30	0.03
KRAS	LRRC1	LRRC1	7|5|4	16	5.33	3	0|0|0	1	1	1	1	1	9.98	53.33	0
KRAS	ACOT8	ACOT8	5|2|1	8	2.67	3	0|0|0	0.67	1	0.67	1	0.67	4.37	26.67	0.05
KRAS	ACOT9	ACOT9	3|2|1	6	2	3	0|0|0	0.67	1	0.67	1	0.67	4.37	20	0.06
KRAS	ACOT7	ACOT7	0|0|1	1	0.33	3	1|0|0	0	0	0	0	0	1.05	1	0.33
KRAS	USP33	USP33	0|1|0	1	0.33	3	0|0|0	0	0	0	0	0	1.86	3.33	0.33
KRAS	SHMT2	SHMT2	0|3|2	5	1.67	3	5|3|5	0	0	0	0	0	-15.54	0.38	0.33
KRAS	TOR1AIP2	TOR1AIP2	1|1|0	2	0.67	3	0|0|0	0	0	0	0	0	1.86	6.67	0.33
KRAS	TOR1AIP1	TOR1AIP1	2|1|3	6	2	3	0|0|0	0.67	1	0.67	1	0.67	4.37	20	0.06
KRAS	LIMA1	LIMA1	10|17|11	38	12.67	3	0|0|0	1	1	1	1	1	19.6	126.67	0
KRAS	RBBP7	RBBP7	8|5|2	15	5	3	1|0|0	1	1	1	1	1	4.25	15	0
KRAS	PPFIBP1	PPFIBP1	5|2|3	10	3.33	3	0|0|0	1	1	1	1	1	6.4	33.33	0
KRAS	KIF23	KIF23	4|4|5	13	4.33	3	0|0|0	1	1	1	1	1	9.98	43.33	0
KRAS	BMPR2	BMPR2	1|1|0	2	0.67	3	0|0|0	0	0	0	0	0	1.86	6.67	0.33
KRAS	PNPO	PNPO	1|0|1	2	0.67	3	0|0|0	0	0	0	0	0	1.86	6.67	0.33
KRAS	GBF1	GBF1	1|0|0	1	0.33	3	0|0|0	0	0	0	0	0	1.86	3.33	0.33
KRAS	PIP5K1A	PIP5K1A	5|9|8	22	7.33	3	0|0|0	1	1	1	1	1	11.66	73.33	0
KRAS	RRP1	RRP1	3|3|2	8	2.67	3	1|0|2	0.92	0.95	0.92	0.95	0.92	1.68	2.67	0
KRAS	DOCK9	DOCK9	1|0|0	1	0.33	3	0|0|0	0	0	0	0	0	1.86	3.33	0.33
KRAS	PSTPIP2	PSTPIP2	0|0|1	1	0.33	3	0|0|0	0	0	0	0	0	1.86	3.33	0.33
KRAS	DCLK1	DCLK1	0|1|0	1	0.33	3	0|0|0	0	0	0	0	0	1.86	3.33	0.33
KRAS	ARL13B	ARL13B	1|0|0	1	0.33	3	0|0|0	0	0	0	0	0	1.86	3.33	0.33
KRAS	ENAH	ENAH	3|7|3	13	4.33	3	0|0|0	1	1	1	1	1	8.24	43.33	0
KRAS	DHX15	DHX15	15|13|9	37	12.33	3	2|0|0	1	1	1	1	1	8.2	18.5	0
KRAS	DOCK6	DOCK6	0|0|1	1	0.33	3	0|0|0	0	0	0	0	0	1.86	3.33	0.33
KRAS	DOCK7	DOCK7	10|9|10	29	9.67	3	0|0|0	1	1	1	1	1	18.05	96.67	0
KRAS	DOCK4	DOCK4	1|3|4	8	2.67	3	0|0|0	0.67	1	0.67	1	0.67	4.37	26.67	0.04
KRAS	CC2D1A	CC2D1A	6|5|5	16	5.33	3	0|0|0	1	1	1	1	1	11.66	53.33	0
KRAS	NFATC3	NFATC3	1|0|1	2	0.67	3	0|0|0	0	0	0	0	0	1.86	6.67	0.33
KRAS	XRCC3	XRCC3	1|0|0	1	0.33	3	0|0|0	0	0	0	0	0	1.86	3.33	0.33
KRAS	XRCC5	XRCC5	3|1|0	4	1.33	3	3|0|0	0.32	0.96	0.32	0.96	0.32	-0.73	1.33	0.28
KRAS	XRCC6	XRCC6	3|4|3	10	3.33	3	7|7|2	0	0	0	0	0	-12.36	0.63	0.33
KRAS	EMSY	EMSY	0|0|1	1	0.33	3	0|0|0	0	0	0	0	0	1.86	3.33	0.33
KRAS	HSPH1	HSPH1	9|11|11	31	10.33	3	0|0|0	1	1	1	1	1	18.05	103.33	0
KRAS	UBAP2L	UBAP2L	9|9|7	25	8.33	3	2|4|1	0.99	1	0.99	1	0.99	3.75	3.57	0
KRAS	RHOB	RHOB	2|2|3	7	2.33	3	0|0|0	1	1	1	1	1	6.4	23.33	0
KRAS	NARS	NARS	1|0|0	1	0.33	3	0|0|0	0	0	0	0	0	1.86	3.33	0.33
KRAS	FLJ00186	FLJ00186	1|0|1	2	0.67	3	0|0|0	0	0	0	0	0	1.86	6.67	0.33
KRAS	JUP	JUP	33|31|20	84	28	3	7|18|2	0.66	0.98	0.66	0.98	0.66	-3.21	3.11	0.11
KRAS	TFRC	TFRC	7|9|10	26	8.67	3	2|3|2	0.99	1	0.99	1	0.99	3.75	3.71	0
KRAS	UGP2	UGP2	1|0|0	1	0.33	3	0|0|0	0	0	0	0	0	1.86	3.33	0.33
KRAS	RBM39	RBM39	10|11|8	29	9.67	3	14|8|2	0	0	0	0	0	-13.64	1.21	0.32
KRAS	EPHB2	EPHB2	3|2|2	7	2.33	3	0|0|0	1	1	1	1	1	6.4	23.33	0
KRAS	FAM98B	FAM98B	2|2|1	5	1.67	3	0|0|0	0.67	1	0.67	1	0.67	4.37	16.67	0.08
KRAS	RIC8A	RIC8A	1|1|1	3	1	3	0|0|0	0	0	0	0	0	4.37	10	0.33
KRAS	NEDD4L	NEDD4L	1|1|0	2	0.67	3	0|0|0	0	0	0	0	0	1.86	6.67	0.33
KRAS	PARD3B	PARD3B	0|3|0	3	1	3	0|0|0	0.33	1	0.33	1	0.33	1.86	10	0.15
KRAS	EPHB4	EPHB4	5|13|9	27	9	3	0|0|0	1	1	1	1	1	11.66	90	0
KRAS	NHLRC2	NHLRC2	5|2|1	8	2.67	3	0|0|0	0.67	1	0.67	1	0.67	4.37	26.67	0.05
KRAS	PARP4	PARP4	4|2|0	6	2	3	0|0|0	0.67	1	0.67	1	0.67	1.86	20	0.05
KRAS	EHBP1	EHBP1	0|1|1	2	0.67	3	0|0|0	0	0	0	0	0	1.86	6.67	0.33
KRAS	EPN1	EPN1	2|2|3	7	2.33	3	0|0|0	1	1	1	1	1	6.4	23.33	0
KRAS	PARP1	PARP1	47|29|25	101	33.67	3	14|15|13	0.33	1	0.33	1	0.33	-11.36	2.4	0.14
KRAS	ARHGEF39	ARHGEF39	1|1|0	2	0.67	3	0|0|0	0	0	0	0	0	1.86	6.67	0.33
KRAS	BCCIP	BCCIP	2|2|0	4	1.33	3	0|0|0	0.67	1	0.67	1	0.67	1.86	13.33	0.08
KRAS	MPP1	MPP1	4|2|1	7	2.33	3	0|0|0	0.67	1	0.67	1	0.67	4.37	23.33	0.05
KRAS	TUB	TUB	0|1|0	1	0.33	3	0|0|0	0	0	0	0	0	1.86	3.33	0.33
KRAS	GPHN	GPHN	8|7|6	21	7	3	0|0|0	1	1	1	1	1	13.3	70	0
KRAS	LMNB1	LMNB1	3|0|1	4	1.33	3	2|5|6	0	0	0	0	0	-15.54	0.31	0.33
KRAS	LRBA	LRBA	4|1|0	5	1.67	3	0|0|0	0.33	1	0.33	1	0.33	1.86	16.67	0.15
KRAS	TOLLIP	TOLLIP	1|2|1	4	1.33	3	0|0|0	0.33	1	0.33	1	0.33	4.37	13.33	0.18
KRAS	WARS	WARS	2|3|1	6	2	3	0|0|0	0.67	1	0.67	1	0.67	4.37	20	0.06
KRAS	MRPS21	MRPS21	1|0|0	1	0.33	3	0|0|0	0	0	0	0	0	1.86	3.33	0.33
KRAS	SLC6A8	SLC6A8	1|0|1	2	0.67	3	0|0|0	0	0	0	0	0	1.86	6.67	0.33
KRAS	MELK	MELK	2|0|0	2	0.67	3	0|0|0	0.33	1	0.33	1	0.33	1.86	6.67	0.18
KRAS	ATP6V1G1	ATP6V1G1	1|2|0	3	1	3	0|0|0	0.33	1	0.33	1	0.33	1.86	10	0.18
KRAS	PPP2R5D	PPP2R5D	2|2|3	7	2.33	3	0|0|0	1	1	1	1	1	6.4	23.33	0
KRAS	LAMTOR5	LAMTOR5	1|2|0	3	1	3	0|0|0	0.33	1	0.33	1	0.33	1.86	10	0.18
KRAS	PHF3	PHF3	1|0|0	1	0.33	3	0|0|0	0	0	0	0	0	1.86	3.33	0.33
KRAS	LAMTOR3	LAMTOR3	0|1|0	1	0.33	3	0|0|0	0	0	0	0	0	1.86	3.33	0.33
KRAS	C2CD4C	C2CD4C	0|1|0	1	0.33	3	0|0|0	0	0	0	0	0	1.86	3.33	0.33
KRAS	YY1	YY1	2|2|1	5	1.67	3	1|0|0	0.66	0.99	0.66	0.99	0.66	2.46	5	0.11
KRAS	EARS2	EARS2	1|0|0	1	0.33	3	0|0|0	0	0	0	0	0	1.86	3.33	0.33
KRAS	CCDC22	CCDC22	1|0|0	1	0.33	3	0|0|0	0	0	0	0	0	1.86	3.33	0.33
KRAS	NAMPT	NAMPT	14|13|6	33	11	3	3|3|1	0.97	1	0.97	1	0.97	2.5	4.71	0
KRAS	INPP4A	INPP4A	3|1|2	6	2	3	0|0|0	0.67	1	0.67	1	0.67	4.37	20	0.06
KRAS	CTNND1	CTNND1	38|47|50	135	45	3	1|0|0	1	1	1	1	1	146.07	135	0
KRAS	DSC1	DSC1	0|2|2	4	1.33	3	4|4|6	0	0	0	0	0	-17.02	0.29	0.33
KRAS	SH3GL1	SH3GL1	2|3|2	7	2.33	3	0|0|1	0.99	1	0.99	1	0.99	4.25	7	0
KRAS	AGAP1	AGAP1	4|2|2	8	2.67	3	0|0|0	1	1	1	1	1	6.4	26.67	0
KRAS	STRN4	STRN4	2|0|0	2	0.67	3	0|0|0	0.33	1	0.33	1	0.33	1.86	6.67	0.18
KRAS	STRN3	STRN3	0|1|0	1	0.33	3	0|0|0	0	0	0	0	0	1.86	3.33	0.33
KRAS	THOP1	THOP1	1|2|3	6	2	3	0|0|0	0.67	1	0.67	1	0.67	4.37	20	0.06
KRAS	GOLGA2	GOLGA2	2|1|4	7	2.33	3	0|0|0	0.67	1	0.67	1	0.67	4.37	23.33	0.05
KRAS	FHL1	FHL1	18|28|21	67	22.33	3	0|0|0	1	1	1	1	1	31.64	223.33	0
KRAS	FTO	FTO	2|3|0	5	1.67	3	0|0|0	0.67	1	0.67	1	0.67	1.86	16.67	0.06
KRAS	PRDX6	PRDX6	11|10|6	27	9	3	0|1|0	1	1	1	1	1	14.53	27	0
KRAS	PRDX5	PRDX5	1|0|0	1	0.33	3	0|0|0	0	0	0	0	0	1.86	3.33	0.33
KRAS	RPS26	RPS26	6|7|5	18	6	3	4|3|3	0.34	0.62	0.34	0.62	0.34	-2.22	1.8	0.14
KRAS	RPS27	RPS27	8|6|3	17	5.67	3	2|3|4	0.51	0.95	0.51	0.95	0.51	-3.92	1.89	0.13
KRAS	RPS24	RPS24	5|4|1	10	3.33	3	1|0|0	0.67	1	0.67	1	0.67	2.46	10	0.03
KRAS	RPS25	RPS25	3|8|5	16	5.33	3	5|4|4	0.06	0.18	0.06	0.18	0.06	-8.69	1.23	0.31
KRAS	ACACA	ACACA	82|98|94	274	91.33	3	151|154|77	0	0	0	0	0	-334.84	0.72	0.33
KRAS	RPS23	RPS23	8|5|4	17	5.67	3	6|5|5	0	0.01	0	0.01	0	-10.75	1.06	0.32
KRAS	RPS20	RPS20	8|7|7	22	7.33	3	6|5|4	0.01	0.02	0.01	0.02	0.01	-5.2	1.47	0.31
KRAS	ACACB	ACACB	0|0|1	1	0.33	3	9|4|1	0	0	0	0	0	-16.58	0.07	0.33
KRAS	MTSS1L	MTSS1L	1|5|2	8	2.67	3	0|0|0	0.67	1	0.67	1	0.67	4.37	26.67	0.05
KRAS	GOLGA7	GOLGA7	0|0|1	1	0.33	3	0|0|0	0	0	0	0	0	1.86	3.33	0.33
KRAS	SLFN11	SLFN11	3|3|2	8	2.67	3	0|0|0	1	1	1	1	1	6.4	26.67	0
KRAS	RPS28	RPS28	0|1|0	1	0.33	3	1|0|1	0	0	0	0	0	-0.18	0.5	0.33
KRAS	RPS29	RPS29	3|2|5	10	3.33	3	6|5|3	0	0	0	0	0	-11.81	0.71	0.32
KRAS	ALDH7A1	ALDH7A1	0|0|1	1	0.33	3	0|1|0	0	0	0	0	0	1.05	1	0.33
KRAS	MVB12B	MVB12B	0|3|0	3	1	3	0|0|0	0.33	1	0.33	1	0.33	1.86	10	0.15
KRAS	PAWR	PAWR	6|10|6	22	7.33	3	0|0|0	1	1	1	1	1	13.3	73.33	0
KRAS	MVB12A	MVB12A	1|4|2	7	2.33	3	0|0|0	0.67	1	0.67	1	0.67	4.37	23.33	0.05
KRAS	UCHL1	UCHL1	3|2|2	7	2.33	3	2|2|3	0.06	0.17	0.06	0.17	0.06	-3.03	1	0.31
KRAS	NT5DC1	NT5DC1	2|1|0	3	1	3	0|0|0	0.33	1	0.33	1	0.33	1.86	10	0.18
KRAS	PREB	PREB	1|1|0	2	0.67	3	0|0|0	0	0	0	0	0	1.86	6.67	0.33
KRAS	SLC5A3	SLC5A3	0|0|1	1	0.33	3	0|0|0	0	0	0	0	0	1.86	3.33	0.33
KRAS	GATAD2B	GATAD2B	1|1|0	2	0.67	3	0|0|1	0	0	0	0	0	1.05	2	0.33
KRAS	CCDC85C	CCDC85C	1|4|4	9	3	3	0|0|0	0.67	1	0.67	1	0.67	4.37	30	0.03
KRAS	PPIA	PPIA	4|6|5	15	5	3	6|4|1	0.06	0.13	0.06	0.13	0.06	-4.64	1.36	0.31
KRAS	GPSM1	GPSM1	2|3|2	7	2.33	3	0|0|0	1	1	1	1	1	6.4	23.33	0
KRAS	SARS2	SARS2	1|0|0	1	0.33	3	0|0|1	0	0	0	0	0	1.05	1	0.33
KRAS	CAMSAP1	CAMSAP1	1|3|2	6	2	3	0|0|0	0.67	1	0.67	1	0.67	4.37	20	0.06
KRAS	CYFIP1	CYFIP1	26|30|25	81	27	3	0|1|0	1	1	1	1	1	86.83	81	0
KRAS	ECE1	ECE1	1|1|2	4	1.33	3	0|0|0	0.33	1	0.33	1	0.33	4.37	13.33	0.18
KRAS	SNTB1	SNTB1	4|5|3	12	4	3	0|0|0	1	1	1	1	1	8.24	40	0
KRAS	DIP2A	DIP2A	2|5|2	9	3	3	0|0|0	1	1	1	1	1	6.4	30	0
KRAS	DIP2B	DIP2B	3|5|0	8	2.67	3	0|0|0	0.67	1	0.67	1	0.67	1.86	26.67	0.03
KRAS	AIMP2	AIMP2	4|4|2	10	3.33	3	1|1|1	0.94	0.99	0.94	0.99	0.94	1.68	3.33	0
KRAS	AIMP1	AIMP1	2|3|1	6	2	3	0|1|0	0.66	1	0.66	1	0.66	2.46	6	0.11
KRAS	CORO1B	CORO1B	0|1|0	1	0.33	3	0|0|0	0	0	0	0	0	1.86	3.33	0.33
KRAS	CORO1C	CORO1C	18|10|12	40	13.33	3	0|0|0	1	1	1	1	1	19.6	133.33	0
KRAS	MDH2	MDH2	1|4|0	5	1.67	3	6|5|1	0	0	0	0	0	-13.87	0.42	0.33
KRAS	PIN1	PIN1	0|1|0	1	0.33	3	0|0|0	0	0	0	0	0	1.86	3.33	0.33
KRAS	YES1	YES1	11|10|10	31	10.33	3	0|0|0	1	1	1	1	1	19.6	103.33	0
KRAS	THUMPD3	THUMPD3	2|7|4	13	4.33	3	0|0|0	1	1	1	1	1	6.4	43.33	0
KRAS	CHORDC1	CHORDC1	2|5|0	7	2.33	3	0|0|0	0.67	1	0.67	1	0.67	1.86	23.33	0.05
KRAS	WASF2	WASF2	15|14|10	39	13	3	0|0|0	1	1	1	1	1	19.6	130	0
KRAS	WASF3	WASF3	2|5|2	9	3	3	0|0|0	1	1	1	1	1	6.4	30	0
KRAS	MLLT4	MLLT4	68|86|1	155	51.67	3	0|1|0	0.67	1	0.67	1	0.67	2.46	155	0.02
KRAS	OTUB1	OTUB1	6|4|1	11	3.67	3	0|0|1	0.67	1	0.67	1	0.67	2.46	11	0.03
KRAS	STAM2	STAM2	1|3|5	9	3	3	0|0|0	0.67	1	0.67	1	0.67	4.37	30	0.03
KRAS	NUP188	NUP188	0|2|0	2	0.67	3	0|0|0	0.33	1	0.33	1	0.33	1.86	6.67	0.18
KRAS	COPG2	COPG2	5|10|3	18	6	3	1|0|0	1	1	1	1	1	6.44	18	0
KRAS	HNRNPA2B1	HNRNPA2B1	14|7|3	24	8	3	5|5|7	0.29	0.87	0.29	0.87	0.29	-13.77	1.41	0.29
KRAS	COPG1	COPG1	3|5|2	10	3.33	3	0|0|0	1	1	1	1	1	6.4	33.33	0
KRAS	NBAS	NBAS	0|1|0	1	0.33	3	0|0|0	0	0	0	0	0	1.86	3.33	0.33
KRAS	ZCCHC6	ZCCHC6	1|0|0	1	0.33	3	0|0|0	0	0	0	0	0	1.86	3.33	0.33
KRAS	LPHN1	LPHN1	1|1|1	3	1	3	0|0|0	0	0	0	0	0	4.37	10	0.33
KRAS	GTPBP4	GTPBP4	3|0|0	3	1	3	0|0|0	0.33	1	0.33	1	0.33	1.86	10	0.15
KRAS	PPP6R2	PPP6R2	2|0|0	2	0.67	3	1|1|1	0.28	0.84	0.28	0.84	0.28	-1.18	0.67	0.29
KRAS	C8orf33	C8orf33	2|2|2	6	2	3	0|0|0	1	1	1	1	1	6.4	20	0
KRAS	RAVER1	RAVER1	0|1|0	1	0.33	3	0|2|0	0	0	0	0	0	-0.31	0.5	0.33
KRAS	C6orf132	C6orf132	1|1|0	2	0.67	3	0|0|0	0	0	0	0	0	1.86	6.67	0.33
KRAS	CASP7	CASP7	1|0|0	1	0.33	3	0|0|0	0	0	0	0	0	1.86	3.33	0.33
KRAS	CASP2	CASP2	0|1|0	1	0.33	3	0|0|0	0	0	0	0	0	1.86	3.33	0.33
KRAS	CASP3	CASP3	0|0|1	1	0.33	3	0|0|0	0	0	0	0	0	1.86	3.33	0.33
[truncated: 907 more rows]

## Sheet: SAINTexpress G12 FCS
Bait	Prey	PreyGene	Spec	SpecSum	AvgSpec	NumReplicates	ctrlCounts	AvgP	MaxP	TopoAvgP	TopoMaxP	SaintScore	logOddsScore	FoldChange	BFDR	boosted_by
[truncated: 3,148 more rows]

[truncated: 5 more sheets: SAINTexpress G13 Starvation,  SAINTexpress G13 FCS Averange, Putative effectors , SAINTexpress Q61H Starvation,  SAINTexpress Q61H FCS ]
