# Supplementary material for: Oncogenic mutations of KRAS modulate its turnover by the CUL3/LZTR1 E3 ligase complex
Source: Life Sci Alliance. 2024 Mar 7;7(5):e202302245. doi: 10.26508/lsa.202302245 (PMC10921066; doi:10.26508/lsa.202302245)
Supplement: Supplementary file 2 [file LSA-2023-02245_TableS2.xlsx]

## Sheet: Log2 Proteomic data
G12D_1.raw	G12D_2.raw	G12D_3.raw	G13D_1.raw	G13D_2.raw	G13D_3.raw	Q61H_1.raw	Q61H_2.raw	Q61H_3.raw	wt_1.raw	wt_2.raw	wt_3.raw	T: Protein.Names
18.1993	18.3072	18.4747	18.29	18.2756	18.229	18.4403	18.3466	18.4983	18.124	18.0671	18.1545	SIM26_HUMAN
21.9949	22.0342	22.0231	21.4614	21.4866	21.443	21.4572	21.5528	21.5132	21.7866	21.7876	21.8133	GAL3A_HUMAN;GAL3B_HUMAN
21.2903	21.2843	21.3206	NaN	21.09	NaN	NaN	NaN	20.6059	NaN	21.0594	21.0987	CENL1_HUMAN;CENL2_HUMAN;CENL3_HUMAN
15.7588	15.9564	15.9476	15.7127	15.6035	15.5473	15.3258	15.3699	15.5358	15.5411	15.557	15.5417	MSD7_HUMAN
15.6634	15.635	16.1644	15.2799	15.6075	15.6129	15.3011	15.3316	15.1991	15.8483	15.7349	15.7516	FXO3B_HUMAN;Z286B_HUMAN
19.155	19.0725	19.1195	19.1879	19.1875	18.9488	19.0459	18.9623	19.0743	19.1423	19.1569	19.1532	TSPY1_HUMAN;TSPY2_HUMAN;TSPY3_HUMAN;TSPY4_HUMAN;TSPY8_HUMAN;TSPY9_HUMAN;TSPYA_HUMAN
17.366	17.405	17.4384	17.5613	17.6757	17.4312	17.3455	17.4079	17.341	16.9946	17.2738	17.2018	RBM47_HUMAN
17.9162	17.9516	17.997	18.2254	18.0533	18.1448	17.9058	17.926	17.773	18.0231	17.8209	17.7379	IFT56_HUMAN
19.869	19.8642	19.8693	19.8095	19.8091	19.8296	19.8581	19.8641	19.8914	19.7316	19.7637	19.7527	UBA6_HUMAN
19.5442	19.5206	19.5185	19.4885	19.5102	19.4855	19.5811	19.5334	19.5751	19.7305	19.7224	19.6686	ESYT2_HUMAN
17.1738	17.1308	17.3155	17.2809	17.2373	17.2563	NaN	16.8724	17.1173	17.0573	16.9752	17.2241	MED19_HUMAN
16.5648	16.6078	16.6955	16.6239	16.559	16.8723	16.7799	16.7493	16.9269	16.7428	16.8086	17.0306	BLT3B_HUMAN
19.6776	19.7186	19.7102	19.7826	19.802	19.8303	19.8231	19.8337	19.8291	19.8847	19.9049	19.8871	SHOT1_HUMAN
18.7409	18.6946	18.6112	18.7301	18.7893	18.7856	18.6669	18.6944	18.6094	18.6512	18.6486	18.6332	TM223_HUMAN
13.0137	13.4193	14.0901	NaN	NaN	NaN	13.6742	13.765	14.0015	14.2034	13.9183	14.5701	GXLT2_HUMAN
17.5013	17.4651	17.3904	17.4609	17.3242	17.5061	17.5661	17.341	17.297	17.4442	17.268	17.4603	RHG10_HUMAN
18.4103	18.477	18.584	18.4155	18.1996	18.2757	18.3927	18.3435	18.153	18.3578	18.5411	18.4205	MEX3A_HUMAN
19.8108	19.7646	19.8285	19.6736	19.6813	19.6624	19.7392	19.7645	19.7833	19.8104	19.8216	19.8238	HACL2_HUMAN
18.3909	17.6257	17.985	17.7382	17.7338	17.8551	17.6566	17.6114	17.6937	18.0442	18.0514	17.9337	CA226_HUMAN
15.9569	16.1999	16.2504	15.9444	16.1514	15.871	16.0935	15.9717	15.742	15.763	15.7591	15.6044	PKHG3_HUMAN
18.4089	18.4458	18.4475	18.0877	18.0515	18.2162	18.0446	18.1137	17.998	18.2257	18.3659	18.3098	SPD2B_HUMAN
16.9923	17.1286	17.1935	17.2181	16.6397	16.8131	16.8734	17.16	17.0486	17.2622	17.1363	16.9466	CBAR1_HUMAN
17.4294	17.4242	17.4417	17.3905	17.3037	17.0785	17.7347	17.7231	17.7335	17.4305	17.5535	17.6517	NBAS_HUMAN
18.4852	18.5571	18.6449	18.6592	18.7607	18.6505	18.6435	18.7932	18.7035	18.6259	18.663	18.7324	SYTC2_HUMAN
16.8974	17.3437	17.0817	17.5232	17.1898	17.5518	17.4653	17.487	17.2427	17.1129	16.9787	17.0588	F234B_HUMAN
19.3072	19.4142	19.3931	18.8237	19.0371	18.6539	19.4676	18.9604	18.8727	19.359	19.2281	19.3981	DEND3_HUMAN
18.281	18.2895	18.2741	18.0851	18.0877	18.1414	18.3908	18.3754	18.3938	18.2025	18.2455	18.2929	VWA8_HUMAN
19.3417	19.3982	19.3457	19.5798	19.5394	19.5692	19.4878	19.5122	19.4852	19.4973	19.4214	19.3634	SBNO1_HUMAN
17.757	17.908	17.9279	17.9833	18.0872	18.093	17.8248	17.9093	17.8519	18.011	17.9911	18.1328	GTPBA_HUMAN
17.9754	17.8969	17.9306	17.7089	17.7864	17.6251	18.1905	18.1726	18.1679	18.0098	18.0236	18.0084	WDR91_HUMAN
16.2262	16.6499	16.8536	15.9557	16.3336	NaN	16.3012	16.5387	16.454	16.7412	16.4519	16.7173	DEN11_HUMAN
16.734	16.8665	16.471	16.7709	16.8449	16.913	16.539	16.4042	16.353	16.9165	16.9125	16.9847	MBLC1_HUMAN
17.3267	17.2351	16.9665	16.9691	16.9727	17.0725	17.0453	17.139	17.1886	17.0208	17.0219	17.0942	VP37C_HUMAN
18.7228	18.7098	18.7585	18.6586	18.7296	18.5733	18.8589	18.7291	18.8677	18.6699	18.663	18.7198	TPC13_HUMAN
20.4885	20.4943	20.5184	20.5102	20.5044	20.515	20.5356	20.5305	20.5587	20.5158	20.4921	20.4896	CNOT1_HUMAN
16.6495	16.5652	16.7525	16.3097	16.6799	16.1681	16.4925	16.1277	16.2452	15.9129	16.2538	16.2514	BDP1_HUMAN
21.9027	21.902	21.8882	21.9773	22.0435	21.973	21.4415	21.4056	21.4203	21.5037	21.4556	21.5194	MLP3B_HUMAN;MP3B2_HUMAN
17.5973	17.5886	17.7865	17.9532	18.1605	17.9698	17.5571	17.3374	17.7009	17.0649	17.2328	17.4548	FA83G_HUMAN
21.7518	21.7585	21.7532	21.7017	21.6864	21.6949	21.7579	21.7538	21.7809	21.8102	21.8093	21.8155	PGP_HUMAN
19.2543	19.231	19.3478	19.1779	19.1539	19.2762	19.4752	19.313	19.3851	19.4532	19.4406	19.3657	ME3L1_HUMAN;MEIS3_HUMAN
18.4759	18.5182	18.5388	18.5531	18.5651	18.5215	18.5175	18.4513	18.4444	18.6032	18.4824	18.4602	RIMC1_HUMAN
17.6943	17.8238	17.676	17.4987	17.4129	17.4839	17.7243	17.6895	17.669	17.7079	17.8213	17.7585	RCCD1_HUMAN
16.4152	16.5616	16.3985	16.5037	16.6209	16.3993	16.113	16.471	16.3111	16.1832	16.2263	16.7234	ZN316_HUMAN
16.1852	16.1069	15.9201	16.5894	16.6555	16.7135	16.6347	16.6527	16.4948	16.4384	16.5134	16.1517	SDHF1_HUMAN
15.2721	15.3935	15.5576	15.2516	15.1886	14.7554	14.6934	15.0743	15.3848	15.7648	15.1551	15.6728	WIPF3_HUMAN
18.7446	18.8554	18.7933	18.9438	19.1771	19.056	18.7052	18.9575	18.5841	19.0345	18.9194	18.7168	TBAL3_HUMAN
20.0987	20.1207	20.131	19.9996	20.0132	20.0068	20.0046	20.0013	20.0191	20.0862	20.0953	20.1112	SMHD1_HUMAN
16.5487	16.3851	16.5799	16.0061	16.2031	16.725	16.3705	16.5295	16.1671	16.3997	15.8077	16.1003	CAST2_HUMAN
19.8873	19.8786	19.9319	19.69	19.6246	19.5875	19.6898	19.6529	19.7294	19.8885	19.9046	19.9003	U119B_HUMAN
18.0563	18.0787	18.0557	17.872	17.7819	17.8249	17.8527	18.0434	17.83	17.8983	17.9803	17.8147	MET15_HUMAN
17.9239	18.1184	18.0298	17.6532	17.7539	17.6682	18.02	17.9814	17.9731	17.9863	18.1096	18.1297	CC85C_HUMAN
18.8195	18.6682	18.7736	18.6106	18.6082	18.6393	18.6498	18.7439	18.6663	18.761	18.6596	18.6346	SAC31_HUMAN
15.6801	15.1635	15.6585	15.7369	15.7967	15.91	16.1769	15.6115	16.2382	15.6374	15.6705	15.8377	PC4L1_HUMAN
19.9063	19.8894	19.8468	19.9475	20.0441	NaN	20.0368	19.9795	NaN	19.9168	19.8481	NaN	RGPD3_HUMAN;RGPD4_HUMAN
17.1814	17.3512	17.383	17.5106	17.7101	17.386	17.341	17.3298	17.5067	17.4036	17.4104	17.4204	CO061_HUMAN
16.4533	16.0216	15.3397	16.0357	16.1393	15.8613	16.0372	16.0004	16.2377	16.4377	16.4594	16.4321	ABTB3_HUMAN
19.897	19.8915	19.8609	19.7896	19.8916	19.8799	19.9669	19.948	19.9782	20.2351	20.1879	20.1363	RTL8C_HUMAN
18.0532	18.086	18.2909	18.2097	18.1823	18.168	18.2113	18.219	18.2831	18.1628	18.2876	18.206	ZSWM8_HUMAN
18.9224	18.8976	18.9255	18.9392	18.8152	18.9834	19.011	18.9367	18.9176	18.7964	18.7795	18.7599	P121C_HUMAN
17.1918	17.1505	17.2718	16.705	16.7314	16.4353	16.9648	16.9003	17.0284	17.3682	17.0056	17.0237	ZN724_HUMAN
17.3719	17.4625	17.7343	17.1569	17.1349	17.3376	17.5134	17.3085	17.3971	17.2868	17.3813	17.4095	F1712_HUMAN
23.4678	23.4394	23.5137	23.6256	23.5193	23.5934	23.4697	23.482	23.4846	23.6019	23.5912	23.5041	RUXGL_HUMAN
20.8911	20.9261	21.0276	21.1701	21.182	21.184	20.9361	20.9752	21.026	21.1588	21.1739	21.1662	NUD19_HUMAN
NaN	20.7906	20.8306	NaN	NaN	NaN	NaN	NaN	NaN	NaN	NaN	NaN	IMA8_HUMAN
18.1827	17.9939	17.984	17.8467	17.8636	17.7736	17.865	17.8294	17.8666	17.7661	18.0804	18.0961	MI4GD_HUMAN
16.6564	16.586	16.8303	16.5521	16.5869	16.7886	16.3285	16.2454	16.5541	16.4864	16.6977	16.672	MR1L2_HUMAN
16.3545	16.3112	16.1623	16.2204	16.6602	16.334	16.1851	16.1495	16.3055	16.4509	16.5522	16.4554	MYO9A_HUMAN
23.105	23.1122	23.0627	23.144	23.1403	23.1414	23.0859	23.1067	23.1105	23.1357	23.1961	23.087	FM25A_HUMAN;FM25C_HUMAN;FM25G_HUMAN
16.2471	16.0197	16.2749	16.1808	16.4193	15.9104	16.4778	16.5225	16.2159	16.3728	16.3806	16.2348	RBG10_HUMAN
17.5174	17.4805	17.4678	17.4932	17.6973	17.6101	17.3546	17.5923	17.4315	17.554	17.5471	17.5127	GPHRA_HUMAN;GPHRB_HUMAN
18.8924	18.5241	18.5626	18.7485	18.5963	18.7081	18.9889	18.8378	18.7406	18.9277	18.8031	18.6415	WASH2_HUMAN;WASH3_HUMAN
20.0498	20.0672	20.0637	19.8348	19.8683	19.8962	19.8916	19.9846	19.9662	20.0359	20.0506	19.9804	MCRI1_HUMAN
23.6171	23.6236	23.642	23.7197	23.7398	23.905	23.4975	23.6899	23.5682	23.5533	23.5873	23.4574	NACAM_HUMAN;NACA_HUMAN
19.9669	19.9559	19.948	20.1016	20.1416	20.1197	19.9966	20.06	20.0324	20.0162	20.0238	20.0336	CK098_HUMAN
19.8278	19.7974	19.7781	19.574	19.5935	19.5442	19.7482	19.708	19.7552	19.7783	19.8091	19.752	S35U4_HUMAN
18.5874	18.5903	18.4492	18.8887	18.8393	18.7236	18.7655	18.8013	18.7718	18.885	18.6743	18.8105	ASURF_HUMAN
19.0757	19.0656	19.0386	18.8359	19.0941	19.3393	19.0084	18.9486	18.7245	18.8804	18.6736	18.5768	MIDUO_HUMAN
18.5201	18.6038	18.5578	18.821	18.7672	18.7819	18.7071	18.6982	18.7294	18.7627	18.7975	18.7897	DNS2A_HUMAN
19.5741	19.5389	19.5654	19.6593	19.6244	19.6515	19.7412	19.7409	19.7502	19.7161	19.7218	19.7139	ADAS_HUMAN
17.3996	17.5066	17.391	17.828	17.9064	17.9283	17.6194	17.5364	17.8388	17.2864	17.1989	17.3125	UBXN8_HUMAN
21.1578	21.1553	21.1495	21.1801	21.1911	21.2025	21.1262	21.1221	21.1367	21.1439	21.1271	21.1343	KIF2A_HUMAN
20.9096	20.8837	20.9685	20.9844	20.9164	20.8644	20.8977	20.9074	20.9982	20.8351	20.8824	20.8162	DX39A_HUMAN
21.8012	21.8315	21.8596	21.6701	21.6442	21.6459	21.9748	22.0163	21.9937	21.8818	21.9294	21.9531	PDLI1_HUMAN
23.2699	23.2706	23.2037	23.354	23.3551	23.3348	23.1038	23.1476	23.1251	23.2654	23.2972	23.2523	BACH_HUMAN
19.9084	19.875	19.8503	19.8047	19.7301	19.7514	19.7973	19.7679	19.7929	19.7928	19.776	19.7995	MYO1C_HUMAN
20.1274	20.1257	20.1121	19.9065	19.8956	19.912	20.0517	20.0666	20.1189	20.0288	20.108	20.056	SNP23_HUMAN
19.2881	19.2186	19.2922	19.3227	19.3697	19.2862	19.4222	19.3809	19.3615	19.2674	19.2534	19.2612	HAX1_HUMAN
13.384	NaN	14.5335	14.4797	14.2623	12.8695	14.3105	14.5159	14.217	14.764	13.8502	14.3224	EYA2_HUMAN
21.2974	21.2504	21.2689	21.0993	21.0378	21.0911	20.9685	20.9818	21.0096	21.0603	21.1075	21.12	AIP_HUMAN
20.5068	20.5132	20.5095	20.3327	20.3145	20.3335	20.2921	20.2699	20.2829	20.2288	20.2294	20.2766	GTPB1_HUMAN
19.2556	19.27	19.2925	19.2361	19.1762	19.1787	19.1284	19.1511	19.1894	19.2691	19.2817	19.2944	STXB3_HUMAN
17.735	17.7178	17.6628	17.773	17.8566	18.0679	17.6593	17.7175	17.6242	17.6707	17.6114	17.6199	AP4M1_HUMAN
16.0062	15.9948	16.383	15.8121	16.0055	15.83	16.0348	16.3786	16.0856	16.0756	16.2762	16.4316	ARVC_HUMAN
20.9086	20.9018	20.8817	20.9542	20.8951	20.9562	20.7354	20.7491	20.7455	20.9536	20.8373	20.8879	SMAP_HUMAN
20.7884	20.7868	20.7966	20.9028	20.8923	20.8895	21.0579	21.0393	21.0907	20.9425	20.95	20.9231	AP3B1_HUMAN
20.0605	20.102	20.1193	20.0797	20.0967	20.0255	19.969	19.9792	20.0508	19.9006	19.935	19.9048	APBB1_HUMAN
18.0623	18.0659	18.0708	18.4827	18.5902	18.5256	18.2025	18.2367	18.0959	17.7221	17.6938	17.583	LEG8_HUMAN
20.7847	20.7865	20.8328	20.8074	20.7375	20.7905	20.7828	20.7758	20.8555	20.8177	20.8678	20.8421	NDUS8_HUMAN
15.109	14.7001	14.9767	14.4927	14.7491	14.9612	15.3352	15.1351	15.0825	14.8073	15.1286	15.2255	IKBE_HUMAN
21.9513	21.9439	21.9117	22.0545	22.0335	22.0546	21.9683	21.9518	21.9794	21.852	21.8291	21.8434	PSD11_HUMAN
21.5606	21.5829	21.6129	21.7074	21.7341	21.74	21.5613	21.588	21.6115	21.4843	21.4968	21.4842	PSD12_HUMAN
21.5418	21.5284	21.5157	21.5376	21.5113	21.5066	21.545	21.5569	21.5979	21.5854	21.5832	21.6037	PSMD9_HUMAN
19.8298	19.8884	19.8638	19.6907	19.7612	19.685	19.9975	20.0486	19.9485	20.1284	20.1355	20.116	ATOX1_HUMAN
18.5257	18.4827	18.3942	18.4148	18.3679	18.4053	18.524	18.4905	18.4158	18.6247	18.6324	18.5493	MEN1_HUMAN
18.1474	18.0227	18.0128	18.035	17.9657	18.0936	18.0636	18.0242	17.859	18.133	18.056	17.9341	CBX4_HUMAN
19.0674	18.9613	18.9673	18.8294	18.7456	18.826	19.0589	19.0888	19.1041	19.2028	19.1739	19.1655	GET1_HUMAN
23.8172	23.8405	23.8394	23.7998	23.796	23.803	23.888	23.8747	23.8945	24.0116	24.0436	24.1154	PGRC1_HUMAN
20.9348	20.9212	20.9405	21.2484	21.2359	21.2406	21.1108	21.1148	21.0954	20.94	20.9323	20.931	SPT5H_HUMAN
17.5708	17.5523	17.6064	17.4966	17.5614	17.6007	17.5248	17.4826	17.5829	17.6764	17.6613	17.5287	TAF4_HUMAN
21.287	21.2626	21.2814	21.3373	21.3122	21.206	21.2004	21.2352	21.2729	21.3116	21.3878	21.4038	DFFA_HUMAN
16.3578	16.3712	16.3599	16.0786	15.8804	16.2068	16.7285	16.4251	16.3746	16.0931	16.1927	16.3122	RFXAP_HUMAN
19.1304	19.1536	19.1333	19.0518	19.0439	18.9051	19.0274	19.0147	19.0419	18.9393	18.9719	18.9322	HIP1_HUMAN
23.7109	23.7178	23.6651	24.1293	24.1504	24.0967	23.5416	23.6205	23.4991	23.4133	23.4185	23.3922	CLIC1_HUMAN
22.4247	22.3844	22.387	22.515	22.4976	22.5189	22.4103	22.4061	22.4336	22.3545	22.3438	22.3157	EIF3F_HUMAN
15.4462	15.8169	15.5774	15.9084	15.6058	NaN	15.3722	15.6021	15.2481	15.5537	15.4043	15.651	CACB4_HUMAN
17.0029	16.86	17.0884	17.0618	17.1693	17.0222	17.3127	17.1475	17.3638	16.9387	17.0212	17.0442	WWP2_HUMAN
17.2832	16.898	17.1503	17.0276	17.0263	17.1025	17.087	16.8573	16.8099	16.989	17.1601	17.12	CDC7_HUMAN
20.3313	20.2758	20.26	20.3922	20.3844	20.3754	20.2802	20.266	20.2208	20.3577	20.3342	20.3758	ODPX_HUMAN
20.4768	20.4617	20.5621	20.6385	20.5981	20.6435	20.4851	20.5576	20.5577	20.4913	20.5533	20.5018	DCTN6_HUMAN
18.3909	18.3964	18.391	18.384	18.3789	18.2532	18.3441	18.32	18.466	18.3055	18.3451	18.4527	ACATN_HUMAN
19.5006	19.5173	19.5277	19.492	19.5207	19.5547	19.4596	19.4733	19.4403	19.4872	19.4761	19.5079	WASL_HUMAN
22.0194	22.0111	22.05	21.8185	21.8058	21.7913	22.0842	22.0781	22.1127	21.6759	21.6834	21.6881	IPO5_HUMAN
18.6735	18.6473	18.6753	18.6011	18.5959	18.6254	18.4164	18.4097	18.4926	18.6396	18.6675	18.7037	RPOM_HUMAN
17.7418	17.7981	17.8384	17.8015	17.82	17.7871	18.1246	18.1039	18.0662	18.2285	18.3524	18.3923	EF2K_HUMAN
22.7911	22.7716	22.7918	22.7906	22.7977	22.8262	22.7752	22.737	22.7775	22.7898	22.7941	22.7965	SAP18_HUMAN
18.6523	18.7256	18.7782	18.5952	18.5049	18.4783	18.7691	18.7223	18.7066	18.9968	19.0199	18.9942	EMAL1_HUMAN
21.0951	21.0627	21.0582	20.9983	20.9645	20.9398	21.0191	21.05	21.0357	20.9498	20.9652	20.9634	IF2B3_HUMAN
21.7105	21.7108	21.7166	21.6467	21.6471	21.629	21.5369	21.5614	21.5707	21.6963	21.6861	21.7051	DNM1L_HUMAN
20.2171	20.2169	20.1429	20.2457	20.2666	20.2937	20.1418	20.2097	20.1212	20.1866	20.1451	20.1227	RTCA_HUMAN
18.49	18.5329	18.4519	18.5011	18.4701	18.4913	18.5323	18.5453	18.6006	18.4414	18.4446	18.4724	P3C2A_HUMAN
17.2491	17.3186	17.2924	17.5853	17.5955	17.6073	17.2245	17.0391	17.2867	17.2867	17.4948	17.4211	IFRD1_HUMAN
18.0683	18.0055	18.2038	17.7257	17.6314	17.7674	17.8303	17.7611	17.8644	17.9105	18.1446	18.1747	P85B_HUMAN
18.7605	18.6921	18.8124	18.6055	18.5783	18.7536	18.8063	18.8357	18.8381	18.9367	18.9499	18.994	GOLI4_HUMAN
NaN	NaN	15.3149	13.9396	NaN	NaN	NaN	14.1025	14.4385	14.5432	NaN	14.8899	MANBA_HUMAN
19.0308	19.0375	19.1131	18.6529	18.6278	18.6898	18.9576	18.9576	18.8806	18.8995	18.9415	18.9238	AGRIN_HUMAN
19.2603	19.1821	19.182	18.8218	18.7534	18.8018	18.8141	18.8064	18.76	19.1713	19.3067	19.251	PLOD2_HUMAN
NaN	16.4349	16.1865	16.3697	16.5665	16.4464	16.6182	16.6863	16.5283	16.7809	16.4965	16.5977	MEIS1_HUMAN
19.0684	19.0458	19.0583	19.0944	19.1342	19.1007	19.0447	19.113	19.0921	19.0549	19.0566	19.0574	EXOC5_HUMAN
19.8455	19.8314	19.9696	19.9828	20.0591	20.0871	19.7619	19.7832	19.9074	19.8619	19.8641	19.8894	HMGN4_HUMAN
21.5289	21.476	21.56	21.6231	21.6313	21.4639	21.7386	21.7011	21.7924	21.7648	21.7991	21.7382	NDUA4_HUMAN
22.0142	21.987	21.9851	22.0619	22.0122	22.0602	21.9564	21.9358	21.9716	21.9065	21.8905	21.9	PSDE_HUMAN
18.5429	18.5213	18.4974	18.8538	18.8196	18.9217	18.8098	18.7277	18.6923	18.5168	18.4815	18.4508	ZN593_HUMAN
20.6266	20.6185	20.6122	20.4792	20.5069	20.5247	20.725	20.7902	20.7183	20.388	20.4052	20.4099	IMA4_HUMAN
17.2861	17.2992	17.5103	17.2198	17.3059	17.2005	16.9299	17.089	16.8113	17.3166	17.1997	17.2658	STK25_HUMAN
18.1904	17.9044	17.8119	18.0737	18.0347	17.5106	17.8688	17.7944	17.9522	17.9015	18.0783	17.9791	USP9Y_HUMAN
16.2164	16.0755	15.9564	16.0224	15.8831	16.6578	16.3028	16.3988	16.2257	15.9732	15.8213	15.8803	BCL9_HUMAN
16.5826	16.6752	16.6019	16.5995	16.5773	16.6948	16.8859	16.9579	16.8799	16.6939	16.9128	16.8292	FAAH1_HUMAN
21.3064	21.3011	21.3379	21.3915	21.3522	21.3413	21.3595	21.375	21.3757	21.3692	21.3897	21.3995	PESC_HUMAN
20.2076	20.1598	20.2394	20.1817	20.2029	20.1954	19.9462	19.9859	20.0821	19.8552	19.9376	19.9055	SDCB1_HUMAN
18.9101	18.9423	18.9447	19.044	19.053	18.9701	19.1882	19.1681	19.2322	18.9097	18.8647	18.9256	MPP10_HUMAN
22.0708	22.0814	22.1243	22.1208	22.1029	22.0653	22.0799	22.0952	22.1111	22.1138	22.1372	22.1479	NOP56_HUMAN
23.7418	23.7509	23.7616	23.7718	23.7333	23.758	23.7433	23.7135	23.7508	23.689	23.6593	23.6612	DDX3X_HUMAN
18.0389	18.0283	18.092	17.8623	17.5252	17.712	17.7626	17.6803	18.0077	18.0449	18.2251	18.1903	RNT2_HUMAN
19.6939	19.7013	19.6604	19.4485	19.4384	19.417	19.6338	19.6089	19.6546	19.7402	19.7143	19.6936	PODXL_HUMAN
16.4	16.4391	16.2661	17.5329	17.6782	17.3955	16.7533	16.4585	16.4284	14.2333	16.4365	15.3688	CCN1_HUMAN
18.2846	18.2604	18.2978	17.8361	17.821	17.6881	18.4651	18.409	18.3729	18.2634	18.2171	18.1822	PIR_HUMAN
19.7176	19.7424	19.7697	19.8655	19.823	19.8292	19.7312	19.6407	19.7976	19.6964	19.6917	19.7599	IMA3_HUMAN
17.6299	17.7013	17.645	17.7281	17.7855	18.1872	18.0408	18.0203	18.0183	18.2365	18.1715	18.3403	NFIB_HUMAN
18.1667	18.2729	18.0607	17.6876	18.0535	17.6926	17.7481	17.7245	17.9309	17.7835	17.8091	17.87	E2F3_HUMAN
20.2192	20.2507	20.2956	20.3676	20.3262	20.38	20.2468	20.2769	20.3368	20.2794	20.2838	20.282	PPP6_HUMAN
20.1439	20.0681	20.2157	19.6882	19.6658	19.7116	19.649	19.7002	19.6064	20.3156	20.269	20.2827	NDKM_HUMAN
20.1851	20.1733	20.166	20.5298	20.4728	20.4051	20.3366	20.4087	20.3124	20.2564	20.3037	20.2332	MA2B1_HUMAN
20.2253	20.2993	20.4383	20.2302	20.4051	20.4288	20.2116	20.3392	20.1471	20.2477	20.2929	20.3143	UBE2C_HUMAN
20.6875	20.7256	20.6482	20.6357	20.6793	20.5804	20.3201	20.3882	20.3967	20.3584	20.3434	20.3863	PDXK_HUMAN
19.7424	19.6641	19.8905	19.452	19.4592	19.5474	19.6558	19.4872	19.5143	19.7071	19.7041	19.7707	SCD_HUMAN
16.3026	16.4189	16.593	16.4847	16.4918	16.3949	16.7962	16.7205	16.7129	16.831	16.9301	16.9257	PLPP1_HUMAN
17.8628	17.7962	17.8005	17.6624	17.6996	17.313	17.8728	17.9039	17.8966	18.0355	17.8642	18.1479	PLPP3_HUMAN
19.3501	19.3407	19.333	19.2997	19.3138	19.2312	19.2983	19.2983	19.2733	19.274	19.3427	19.3294	ARI1A_HUMAN
16.0459	16.4085	NaN	14.961	15.3001	15.0496	14.8017	15.5795	NaN	14.9838	15.7805	14.7076	BHE40_HUMAN
19.3986	19.1944	19.5401	19.3946	19.1791	19.2297	19.5384	19.4363	19.6062	19.2211	19.2228	19.2582	CDKA1_HUMAN;CDKA2_HUMAN
19.4924	19.6392	19.666	19.5364	19.5344	18.9683	19.2912	19.339	19.5636	19.4576	19.6187	19.4272	DHSD_HUMAN
16.3256	16.0685	16.4817	17.0448	16.8462	16.2184	16.7141	16.811	16.4252	16.1235	16.2963	16.2846	C2C2L_HUMAN
19.4194	19.4328	19.3215	19.4778	19.4764	19.4919	19.2617	19.1734	19.2938	19.4627	19.4432	19.409	NEMP1_HUMAN
20.0788	20.0281	19.9976	20.1034	20.1318	20.1641	20.1897	20.1423	20.3328	19.8523	19.8644	19.8509	TXND9_HUMAN
19.5598	19.5942	19.5728	19.3087	19.2995	19.2494	18.6916	18.5702	18.6954	19.2709	19.4119	19.3954	DPYL4_HUMAN
19.2097	19.2507	19.2513	19.2443	19.268	19.187	19.404	19.4007	19.3222	19.4771	19.4336	19.4361	TRAD1_HUMAN
19.8013	19.7838	19.9012	19.8461	19.8949	19.949	19.9181	19.8738	19.9831	19.9014	19.839	19.9688	COX7R_HUMAN
18.613	18.5231	18.3774	18.5112	18.344	18.1733	18.0861	18.2877	18.3752	18.4816	18.4939	18.5001	ACPM_HUMAN
20.2529	20.2292	20.1923	20.2073	20.2266	20.2253	20.3999	20.4002	20.4034	20.327	20.2762	20.2909	UBFD1_HUMAN
16.5398	16.2524	16.3716	16.641	16.5778	16.6666	16.4571	16.511	16.7705	16.4485	16.7156	16.4795	C56D2_HUMAN
18.0889	18.0724	18.1338	18.1858	18.1236	18.194	18.1173	18.1634	18.1372	18.0516	17.9925	18.1411	CTRO_HUMAN
21.536	21.5438	21.5821	21.6487	21.6799	21.7138	21.5533	21.6587	21.5984	21.5925	21.5271	21.5433	COPE_HUMAN
20.1039	20.1108	20.0597	20.2587	20.2813	20.2603	20.4008	20.4188	20.3884	20.3046	20.3066	20.304	AP3D1_HUMAN
19.8496	19.7683	19.7527	19.6781	19.714	19.6555	19.4433	19.4986	19.4131	19.7623	19.8383	19.8362	CCS_HUMAN
18.5432	18.5497	18.483	18.6397	18.6525	18.6205	18.7993	18.8526	18.8168	18.5135	18.552	18.4697	ABLM1_HUMAN
16.7818	16.7856	16.7275	16.4567	16.907	16.5408	16.7099	16.7887	16.6323	16.6759	16.7136	16.579	DVL1_HUMAN
19.9414	19.9753	19.9106	19.8163	19.8171	19.8766	19.819	19.8804	19.8659	19.8133	19.8236	19.8789	DVL2_HUMAN
19.7891	19.7676	19.7433	19.782	19.7568	19.6474	19.6804	19.6633	19.6738	19.6685	19.6621	19.6939	CHD1_HUMAN
17.7902	17.8044	17.6985	17.6116	17.5067	17.4405	17.6241	17.5787	17.766	17.5179	17.8508	17.8482	CHD2_HUMAN
16.4581	16.2727	16.4429	16.1616	15.7027	15.3258	15.7773	15.2111	16.3175	15.7619	16.1631	15.7297	GOSR2_HUMAN
22.8589	22.8814	22.8993	22.2223	22.2121	22.2059	22.2801	22.3157	22.2713	22.5684	22.6486	22.6147	IRS4_HUMAN
19.0108	19.0731	19.0618	19.0982	19.1554	19.1754	18.8529	18.8915	18.9273	19.0156	18.9816	18.8466	TOR1A_HUMAN
18.8577	18.7565	18.8413	19.0305	18.8705	19.0163	18.7908	18.7449	18.8817	18.6821	18.746	18.6699	TOR1B_HUMAN
19.0938	19.0777	19.0945	19.0435	19.0068	18.98	18.8056	18.815	18.7589	18.9352	18.9351	18.8793	STX16_HUMAN
19.5696	19.5518	19.5256	19.3662	19.2783	19.2946	19.5257	19.5115	19.546	19.5867	19.4803	19.5532	ADA10_HUMAN
19.1107	19.1917	19.1293	19.0607	19.1191	19.0302	19.0818	19.175	19.0471	19.0804	19.0874	18.9762	EI24_HUMAN
18.0047	18.0376	17.9874	17.6749	17.5091	17.5551	17.2642	17.318	17.509	17.1885	17.2926	17.3291	P5I11_HUMAN
18.4269	18.4586	18.5043	18.37	18.3378	18.3943	18.4807	18.5308	18.414	18.5237	18.5501	18.5808	KMT2D_HUMAN
18.399	18.4166	18.3886	17.8886	17.9888	18.019	18.2454	18.1896	18.2197	18.2755	18.2324	18.2353	APAF_HUMAN
18.3633	18.3669	18.3892	18.4883	18.5119	18.5091	18.24	18.3356	18.4057	18.3582	18.3235	18.2933	RIOK3_HUMAN
18.1074	18.1687	18.0322	17.9218	17.7327	18.3327	17.9923	17.8621	17.7741	18.2883	18.4244	18.2069	IMPA2_HUMAN
18.6482	18.6197	18.61	18.7957	18.821	18.7607	18.7798	18.7272	18.7993	18.6703	18.7498	18.7438	MP2K7_HUMAN
18.5609	18.5323	18.6435	18.5169	18.4768	18.3542	18.6684	18.664	18.6075	18.7297	18.8564	18.7271	ACOT8_HUMAN
20.6215	20.5712	20.5947	20.6914	20.7452	20.7453	20.584	20.6068	20.5786	20.6286	20.5851	20.5158	CDIPT_HUMAN
22.9346	22.953	22.9027	23.1099	23.1174	23.0851	23.0371	23.0676	23.0932	23.1638	23.1725	23.1426	PDCD5_HUMAN
22.1671	22.1611	22.1788	22.0924	22.0883	22.0734	21.8311	21.8446	21.8353	22.1372	22.1448	22.1206	ANM5_HUMAN
20.7472	20.7873	20.8322	20.6984	20.6707	20.7087	20.8195	20.8072	20.7679	20.7145	20.746	20.7436	NHRF1_HUMAN
18.8445	18.8354	18.8172	18.849	18.8544	18.8496	18.5659	18.6337	18.6427	18.7256	18.7548	18.6191	CHK1_HUMAN
18.3742	18.5273	18.3754	17.9671	18.0703	17.8683	17.4211	17.4368	17.6794	17.3461	17.3819	17.5183	TR10B_HUMAN
16.9672	16.9462	16.7725	16.4976	16.7182	16.7421	17.3121	17.0186	17.1212	16.9851	17.082	17.0713	FPGT_HUMAN
19.0504	19.0615	19.0866	18.8006	18.9565	18.9415	18.8085	18.7533	18.8909	19.0008	19.0494	18.9646	TPP1_HUMAN
15.0922	14.9764	14.8912	13.6931	NaN	NaN	NaN	14.5712	14.9168	14.7121	15.0989	15.048	GNB5_HUMAN
21.5798	21.6171	21.6207	21.5481	21.5128	21.513	21.5798	21.5693	21.5895	21.6563	21.665	21.6556	TCRG1_HUMAN
19.1273	19.1121	19.0699	19.1954	19.2576	19.2469	18.9705	18.9967	19.0402	18.9935	19.0336	19.0315	NDC80_HUMAN
16.8729	17.1126	16.9158	17.1713	16.8291	16.8166	17.2017	17.3249	17.261	17.0028	17.2619	17.2657	NRP1_HUMAN
19.8725	19.9306	19.9035	20.2079	20.2475	20.068	20.0972	20.0491	20.0723	20.1222	20.2006	20.2232	TNPO2_HUMAN
18.1381	18.2975	18.027	18.029	17.8077	17.975	18.2802	18.4312	18.1663	18.1342	17.9954	18.2109	UN13B_HUMAN
19.7122	19.6986	19.6797	19.7029	19.6724	19.7059	19.6926	19.6823	19.665	19.6807	19.6802	19.7112	RPC1_HUMAN
17.6276	17.5281	17.5099	17.0158	17.079	16.6419	16.9456	16.9508	17.1434	17.4257	17.3824	17.2168	CPLX1_HUMAN
22.8316	22.8506	22.8545	22.8359	22.8435	22.7907	22.695	22.7406	22.7341	22.7813	22.8237	22.8217	PSA7_HUMAN
20.2682	20.2749	20.302	20.3862	20.4145	20.3849	20.4707	20.4499	20.5522	20.3883	20.4183	20.5217	SCAM3_HUMAN
16.5139	16.4243	16.3169	15.7769	15.6226	NaN	15.64	15.5688	16.0042	16.1189	16.1481	16.0995	PAHX_HUMAN
17.7767	17.7815	17.8881	17.6825	17.6562	17.7362	17.5876	17.4907	17.5167	17.3066	17.0921	17.1785	BACH1_HUMAN
18.8203	18.8631	18.7535	18.8086	18.7151	18.8049	18.7454	18.7608	18.7314	18.8983	18.8658	18.9064	BCKD_HUMAN
19.0787	19.1161	18.967	19.193	19.3355	19.3718	19.0713	19.3132	19.1162	19.2435	19.2348	18.9792	MGST3_HUMAN
19.6973	19.75	19.7538	19.6483	19.694	19.6543	19.7254	19.6587	19.6742	19.6821	19.5982	19.6806	GEMI2_HUMAN
18.3512	18.2076	18.2015	18.0365	18.0506	18.0864	18.0704	17.9218	18.0472	17.89	17.9582	18.0763	TX1B3_HUMAN
20.0719	20.0944	20.0797	20.1805	20.1457	20.2049	20.0717	20.0229	20.0891	19.9439	19.9577	19.9772	GIPC1_HUMAN
17.5922	17.5246	17.7597	17.7197	17.4893	17.6341	17.485	17.5055	17.5879	17.8873	17.8619	18.0434	LIN7A_HUMAN
18.3883	18.426	18.3765	18.1136	18.143	18.1345	18.2986	18.3589	18.3068	18.2564	18.2958	18.2688	IKKB_HUMAN
20.106	20.1272	20.1351	20.1282	20.0985	20.0949	20.2257	20.2284	20.2202	20.0523	20.054	20.0744	TIM23_HUMAN
21.2883	21.2434	21.3205	21.392	21.3324	21.2976	21.1621	21.2248	21.2943	21.2443	21.2126	21.274	HAT1_HUMAN
19.6019	19.6085	19.6314	19.4505	19.4364	19.5001	19.6764	19.7028	19.7053	19.7192	19.7449	19.7252	CSKP_HUMAN
14.2815	14.6546	14.0895	14.0069	13.9893	NaN	14.5655	14.0527	14.0913	13.8543	14.038	13.9797	PLD2_HUMAN
22.1124	22.0399	22.0462	21.966	21.8574	21.918	21.8954	21.906	21.9966	22.2225	22.2071	22.2691	QCR8_HUMAN
22.5086	22.5247	22.5114	22.5588	22.5489	22.5324	22.433	22.4595	22.4288	22.3953	22.3574	22.353	ML12A_HUMAN;ML12B_HUMAN
20.0842	20.0856	20.0733	20.245	20.1728	20.1385	20.0299	20.0388	20.0568	20.0524	20.049	20.0816	HGS_HUMAN
18.9095	18.9627	18.9711	19.0802	19.0374	19.0932	18.851	18.7962	18.8285	18.8125	18.7036	18.797	AURKA_HUMAN
18.3082	18.1822	18.3438	18.4727	18.5629	18.3718	18.1996	18.3029	18.3265	18.161	18.0656	18.1416	RAB7L_HUMAN
18.8975	18.9315	18.8992	18.7524	18.5974	18.5215	19.0563	18.9468	19.0174	18.9308	18.9184	19.0302	CLGN_HUMAN
18.5531	18.5135	18.4687	18.4546	18.3931	18.4991	18.5928	18.5252	18.5122	18.5343	18.5046	18.4769	VP26C_HUMAN
20.2991	20.293	20.2551	20.3686	20.3706	20.3705	20.2859	20.2504	20.3317	20.1181	20.1201	20.1199	MYPT1_HUMAN
19.6451	19.5967	19.6073	19.6539	19.543	19.4927	19.7504	19.7132	19.7265	19.6922	19.6297	19.6451	S27A2_HUMAN
18.5257	18.5308	18.4846	18.5672	18.4734	18.4138	18.6284	18.6814	18.6386	18.6354	18.6295	18.5604	GAK_HUMAN
22.45	22.5494	22.5519	22.5445	22.5168	22.5706	22.6684	22.7573	22.6846	22.5656	22.6095	22.5281	HNRDL_HUMAN
22.2322	22.2409	22.2842	22.2673	22.2453	22.2806	22.2878	22.3271	22.2931	22.2535	22.2339	22.2011	XPO1_HUMAN
19.6269	19.6094	19.6263	19.559	19.558	19.5786	19.6664	19.6352	19.7138	19.5281	19.5855	19.595	BTAF1_HUMAN
18.243	18.3029	18.1708	17.8659	17.9268	17.8871	18.4254	18.5017	18.4174	18.2567	18.2693	18.3059	ARHGA_HUMAN
17.4594	17.6383	17.6419	17.3863	17.4078	17.3403	17.6108	17.5196	17.5811	17.4673	17.4831	17.5428	ZN609_HUMAN
18.6352	18.6713	18.6697	18.4372	18.4437	18.3304	18.7743	18.7437	18.7876	18.752	18.8488	18.8353	SPTN2_HUMAN
17.0497	16.7892	17.0788	16.7713	16.8051	16.7854	17.0849	17.0499	17.0231	16.9412	16.5958	16.7305	MAST4_HUMAN
19.814	19.7742	19.815	19.79	19.8161	19.7995	19.9998	19.9517	19.9958	20.0342	20.0297	20.0508	SC16A_HUMAN
19.0745	19.0872	19.0978	18.769	18.7628	18.7317	18.7883	18.8237	18.7822	18.953	19.0404	18.9808	PLXB2_HUMAN
17.4336	17.3432	17.2729	17.1119	17.1323	17.062	16.7085	16.5336	16.5082	17.2023	17.257	17.1571	KHNYN_HUMAN
NaN	15.0227	15.4748	15.8187	15.428	15.5095	15.5935	15.6654	15.5151	15.7623	15.6165	15.1872	TCPR2_HUMAN
21.7499	21.748	21.7632	21.8156	21.8028	21.7966	21.8275	21.8358	21.8399	21.8111	21.8199	21.8179	SR140_HUMAN
18.4875	18.4356	18.4759	18.4346	18.3337	18.4653	18.5396	18.5562	18.473	18.5374	18.5238	18.499	SET1A_HUMAN
15.7258	NaN	NaN	15.2655	15.322	15.0664	15.1746	14.8487	15.1194	15.366	15.3116	15.441	SYNJ2_HUMAN
18.6316	18.6129	18.7141	18.6666	18.5975	18.6808	18.5916	18.5476	18.62	18.5739	18.6243	18.662	GRRE1_HUMAN
18.3876	18.3374	18.3826	18.687	18.5872	18.3996	18.557	18.5742	18.5153	18.4325	18.3372	18.4813	KIF3B_HUMAN
22.4117	22.3999	22.4135	22.3197	22.2753	22.2994	22.4076	22.402	22.4175	22.3237	22.3261	22.3355	PUR4_HUMAN
18.6204	18.6969	18.5996	18.1798	18.1251	17.9772	18.3326	18.3749	18.2707	18.4418	18.5446	18.4894	DCLK1_HUMAN
17.6375	17.5708	17.5938	17.4113	17.561	17.5272	17.6484	17.6991	17.7306	17.4263	17.5573	17.5024	CE290_HUMAN
17.817	17.8827	17.8474	17.7999	17.7791	17.7958	17.8567	17.7672	17.8958	17.7595	17.8059	17.8453	ANR28_HUMAN
20.539	20.2603	20.3776	20.5345	20.45	20.3308	20.6849	20.5254	20.6458	20.1344	20.5606	20.6053	ARHGB_HUMAN
17.4166	17.4903	17.3266	17.0543	17.1801	17.1354	16.9982	17.1699	17.0291	17.4798	17.5475	17.401	MRPP3_HUMAN
20.838	20.8316	20.8452	20.8963	20.9448	20.846	20.9064	20.8543	20.8852	20.7993	20.7399	20.8197	IKKA_HUMAN
19.8879	19.9812	19.8937	20.076	20.0888	20.1677	19.8622	19.8699	19.8001	19.9494	19.9659	19.8824	LSM1_HUMAN
20.4439	20.4798	20.436	20.5251	20.6076	20.5249	20.5186	20.4357	20.4702	20.1082	20.0329	20.1333	NPC1_HUMAN
16.3936	16.1348	16.2212	16.7112	16.6305	16.3399	16.3609	16.5275	16.4091	16.6913	16.3962	16.6352	TBX3_HUMAN
18.5005	18.5137	18.5738	18.4774	18.4113	18.3429	18.2717	18.2832	18.3221	18.5346	18.581	18.6176	PLCB_HUMAN
17.3356	17.4567	17.6848	17.4076	17.4361	17.4024	17.466	17.2837	17.3788	17.4953	17.7244	17.5423	DEGS1_HUMAN
19.26	19.2748	19.2342	19.3219	19.265	19.1815	19.3741	19.3538	19.4195	19.2849	19.3785	19.3663	SCAM1_HUMAN
20.7593	20.7005	20.6961	20.8215	20.7488	20.617	20.6386	20.7895	20.697	20.7692	20.8198	20.7253	SCAM2_HUMAN
17.8522	17.9098	17.7714	17.3293	17.2621	17.3475	17.8409	17.773	17.7427	17.5549	17.7392	17.7592	IMA6_HUMAN
20.4978	20.5041	20.5412	20.5042	20.5651	20.4948	20.345	20.3495	20.3199	20.0653	20.0737	20.1274	ARC1B_HUMAN
21.5904	21.6295	21.6435	21.5786	21.623	21.6094	21.5401	21.5586	21.5426	21.5056	21.5395	21.4517	ARPC2_HUMAN
21.8346	21.8391	21.8974	21.8627	21.8201	21.8725	21.7753	21.6987	21.8302	21.7217	21.7475	21.7186	ARPC3_HUMAN
17.9547	18.0522	18.0588	18.1942	18.1901	17.9742	17.9421	18.0694	18.0199	18.1698	18.0945	18.0733	BET1_HUMAN
20.5888	20.5822	20.5636	20.7576	20.7568	20.6904	20.6483	20.638	20.6262	20.6602	20.6105	20.6379	RPAC1_HUMAN
18.8449	18.8568	18.8418	18.6399	18.6406	18.6766	18.9229	18.9487	18.7277	19.0777	19.1782	19.1741	TIF1A_HUMAN
20.6795	20.6667	20.7449	20.5916	20.5857	20.6538	20.5806	20.5567	20.6385	20.7493	20.749	20.7422	PGRC2_HUMAN
18.7866	18.744	18.8778	18.4192	18.5213	18.3759	18.4288	18.3021	18.3203	18.3652	18.4572	18.4732	CETN3_HUMAN
15.6605	15.5738	15.6893	15.686	15.6382	15.8474	15.5722	15.0644	15.0503	14.5712	14.9414	15.5332	RGL2_HUMAN
22.1291	22.1326	22.1657	22.2051	22.213	22.2093	22.0156	22.1004	22.0869	22.1086	22.1616	22.1104	PFD6_HUMAN
19.6544	19.6311	19.6382	19.6913	19.6553	19.7483	19.8199	19.8235	19.8279	19.6522	19.7052	19.7089	WDR46_HUMAN
18.2077	18.2907	18.3213	17.7142	17.6636	17.9014	17.7323	17.8902	17.9043	18.251	18.262	18.2055	GSTA4_HUMAN
20.9459	20.9503	20.935	21.0513	21.0664	21.0948	21.0906	21.0804	21.1024	20.9481	20.9496	20.9632	NKRF_HUMAN
19.0804	19.0912	19.1066	19.0179	19.0045	19.0003	19.2473	19.2289	19.216	19.3323	19.3481	19.3676	GNPAT_HUMAN
18.6116	18.706	18.6315	18.127	18.268	18.2193	18.6552	18.621	18.6842	18.8977	19.0905	18.8853	LAMA5_HUMAN
17.6927	17.7882	17.8241	17.6978	17.5911	17.5838	17.5989	17.7331	17.7226	17.599	17.7005	17.7602	CASC3_HUMAN
19.1284	19.0639	19.0772	19.121	19.0342	19.1388	19.1242	19.132	19.1824	19.3678	19.2744	19.3179	RT12_HUMAN
16.8189	17.125	16.6856	17.7923	17.9632	17.468	16.7269	16.8984	NaN	NaN	NaN	NaN	VGF_HUMAN
16.1224	16.3628	16.2218	16.363	16.4181	16.2499	16.2747	16.2917	16.3335	16.2067	15.9994	16.0619	OBRG_HUMAN
20.0177	20.0736	20.1575	20.0511	20.1144	19.8908	20.172	20.0415	20.062	20.0329	19.9669	19.9801	RER1_HUMAN
21.9723	22.0193	22.0393	22.0939	22.0703	22.1683	22.0501	22.1455	22.1359	22.1184	22.1639	22.0665	SURF4_HUMAN
18.6766	18.6538	18.7582	18.6926	18.6918	18.568	18.7315	18.6229	18.5743	18.4445	18.561	18.62	MK13_HUMAN
18.8879	18.959	18.9042	18.9681	18.9337	18.9425	18.9651	18.8835	18.9493	18.8933	18.8588	18.8708	SPTC1_HUMAN
18.9392	18.9575	18.9211	18.9576	18.995	18.9762	18.9764	18.9858	18.9867	18.9355	18.9825	19.002	SPTC2_HUMAN
17.5108	17.5123	17.4256	17.1351	17.1798	17.2311	17.1988	16.9599	17.1383	17.6469	17.457	17.5073	FANCG_HUMAN
19.9816	19.9628	19.9867	20.0771	20.0861	20.053	20.0989	20.0404	19.9992	19.9818	19.9922	20.0237	OGT1_HUMAN
17.5015	17.3245	17.6029	17.0327	17.1185	17.3196	17.2136	17.3648	17.2341	17.9789	18.1572	18.0371	SIVA_HUMAN
20.0443	20.0141	20.0238	20.0935	20.0965	20.1166	20.1534	20.1643	20.2001	20.0288	19.9888	20.0467	PMM2_HUMAN
17.8647	17.8515	17.8655	17.906	17.9337	17.9597	17.788	17.8165	17.8008	17.754	17.7665	17.7418	RPC7_HUMAN
18.0992	18.0976	18.0714	17.9097	17.9803	17.9068	17.7745	17.5932	17.7179	18.062	17.9894	18.0238	TM9S1_HUMAN
18.1372	18.2348	18.1509	18.3848	18.3498	18.2249	18.0975	18.1644	18.1555	18.303	18.3253	18.2871	TRI18_HUMAN
22.8577	22.8658	22.8511	22.7112	22.7222	22.7409	22.5928	22.5615	22.5864	22.8209	22.8483	22.892	HMGB3_HUMAN
16.536	16.446	16.8539	16.4142	16.2074	16.1759	16.8864	17.1592	16.7197	16.6105	16.9844	17.2013	P73_HUMAN
21.3891	21.4076	21.4447	21.555	21.54	21.5267	21.8717	21.8321	21.8978	21.4102	21.407	21.4471	PPM1G_HUMAN
18.0801	18.1214	18.1505	17.9058	17.9687	17.9484	18.0974	18.0613	18.0466	18.0131	17.9742	17.9791	SHIP2_HUMAN
18.0357	18.1337	18.0701	18.0734	17.9018	18.0054	17.9116	18.0134	17.9364	18.2097	18.1894	18.2424	FANCA_HUMAN
22.1322	22.1593	22.2119	22.232	22.2369	22.2636	22.1487	22.2191	22.1872	22.0307	22.0481	22.0678	EIF3D_HUMAN
21.9305	21.9471	21.9143	21.9804	22.038	22.0556	21.9537	21.9926	21.9468	21.8695	21.8594	21.8483	EIF3H_HUMAN
NaN	NaN	17.2759	NaN	17.2213	17.1735	NaN	NaN	17.0782	17.0864	NaN	16.9194	MOT6_HUMAN
17.7961	17.8611	17.8617	17.7843	17.8803	17.9596	17.8692	17.9021	17.7945	17.9084	17.8407	17.9383	HDAC3_HUMAN
19.7357	19.7481	19.7371	19.7834	19.785	19.7857	19.9098	19.8844	19.9062	19.7771	19.7767	19.7934	NVL_HUMAN
20.4604	20.5189	20.5126	20.8558	20.7391	20.8058	20.9815	20.9901	20.9904	21.0403	21.0675	21.0284	BCAT2_HUMAN
16.7671	16.9484	16.9224	16.7403	16.957	16.7471	16.5883	16.6297	16.5734	16.4764	16.3812	16.6663	BIRC5_HUMAN
19.6755	19.6851	19.6861	19.5317	19.5533	19.621	19.5658	19.5875	19.6039	19.5987	19.5696	19.6123	IPO8_HUMAN
21.2723	21.29	21.2869	21.3989	21.3409	21.3941	21.3204	21.2792	21.3115	21.2837	21.2913	21.3504	STX7_HUMAN
18.7499	18.7295	18.6708	18.4613	18.4111	18.444	18.9374	18.9556	18.9731	18.6765	18.6953	18.7162	MRP4_HUMAN
19.7525	19.8276	19.883	20.0881	20.1484	20.1038	20.1333	20.0859	20.1541	20.1481	20.148	20.2305	RPA34_HUMAN
19.7256	19.7526	19.7359	19.4927	19.474	19.3394	19.5397	19.5263	19.6215	19.6736	19.7281	19.7377	P4HA2_HUMAN
20.6141	20.6286	20.5832	20.735	20.6763	20.6372	20.5474	20.6233	20.6398	20.5657	20.567	20.5512	YKT6_HUMAN
17.257	17.1134	17.2791	17.1878	17.2926	17.1738	17.2033	17.0622	17.2803	17.268	17.1172	17.366	NUP42_HUMAN
22.0554	22.0646	22.0804	22.0704	22.0011	21.8883	22.0278	21.9976	22.1307	21.8737	21.9775	21.9259	ARPC5_HUMAN
20.3383	20.3292	20.2512	20.2611	20.2462	20.2881	20.1401	20.2492	20.126	20.1456	20.2431	20.2581	RPB4_HUMAN
18.2568	18.3437	18.3299	18.3232	18.2705	18.3915	17.0949	16.9575	17.3849	17.1228	17.1039	17.0034	MAFG_HUMAN
20.4928	20.5293	20.5593	20.59	20.4902	20.6247	20.4372	20.5669	20.5248	20.5153	20.5122	20.5151	PDPK1_HUMAN
20.4977	20.581	20.6068	20.3363	20.2641	20.2776	20.3793	20.3502	20.3636	20.4772	20.5192	20.455	TPSN_HUMAN
18.7685	18.887	18.7956	19.1418	19.0002	19.0542	18.9435	19.0121	18.7932	18.9923	19.0024	18.9348	R113A_HUMAN
17.2353	17.3668	17.4399	17.1483	17.26	17.2045	17.2262	17.2262	17.2751	17.509	17.5951	17.5411	KDM6A_HUMAN
22.1442	22.1589	22.1853	22.2307	22.2099	22.2283	22.1639	22.1781	22.2182	22.1316	22.1336	22.1038	DHX15_HUMAN
17.2269	17.2599	17.3157	17.1359	17.8588	19.1021	17.2438	17.2304	17.2633	17.288	17.3565	17.225	SGSM2_HUMAN
19.6918	19.7267	19.6931	19.7701	19.7597	19.786	19.6998	19.7108	19.72	19.705	19.7415	19.749	MCES_HUMAN
17.2783	17.3915	17.3601	17.3184	17.4073	17.2143	17.8322	17.7539	17.6562	17.459	17.4113	17.3776	ZZEF1_HUMAN
19.4127	19.5326	19.463	19.3196	19.4372	19.5143	19.453	19.4694	19.4479	19.5359	19.5652	19.5353	TTI1_HUMAN
19.3069	19.2799	19.25	19.2505	19.1693	19.1465	19.263	19.3004	19.2119	19.133	19.2523	19.2333	RRP8_HUMAN
17.5562	17.6105	17.662	17.8928	17.9859	17.868	17.6375	17.5658	17.7762	17.5242	17.5642	17.6484	PJA2_HUMAN
14.8296	15.1184	15.1797	15.075	14.7908	15.2567	14.8666	15.0642	15.1794	14.4534	14.5702	14.6025	SI1L1_HUMAN
21.0226	21.0715	21.1181	21.0907	21.1455	21.111	21.1029	21.125	21.1047	20.9851	21.0959	21.0849	CYB5B_HUMAN
19.8707	19.8373	19.8512	19.8854	19.9136	19.8922	19.9145	19.9205	19.9385	19.7982	19.8315	19.8348	PRP4_HUMAN
23.8673	23.8597	23.8709	23.7346	23.6758	23.6382	23.6526	23.6487	23.6934	23.9766	24.067	24.044	SERA_HUMAN
20.3154	20.3111	20.2632	20.2209	20.2884	20.3108	20.2665	20.2661	20.2518	20.4323	20.495	20.481	NDUS4_HUMAN
20.2651	20.272	20.2862	20.2817	20.313	20.2817	20.2999	20.3386	20.3305	20.1992	20.1807	20.2119	DC1L2_HUMAN
21.5403	21.5742	21.5689	21.6611	21.6531	21.6403	21.5665	21.5571	21.5694	21.4671	21.4393	21.4356	PSMD3_HUMAN
19.228	19.1762	19.2787	19.1337	19.0694	19.0295	19.2901	19.2611	19.2101	19.1911	19.1368	19.128	RFOX2_HUMAN
20.1804	20.1684	20.2052	20.1625	20.1186	20.178	20.2458	20.2323	20.2111	20.2221	20.1298	20.137	PAPS1_HUMAN
19.3598	19.3809	19.3605	19.2533	19.2493	19.2775	19.3817	19.3712	19.3979	19.312	19.3063	19.3268	ZW10_HUMAN
17.3129	16.7493	16.8944	17.4003	17.2701	17.036	16.8982	17.072	17.0143	NaN	16.7405	15.909	SPIT1_HUMAN
20.2242	20.2064	20.1911	20.2949	20.3247	20.3157	20.2703	20.2631	20.2369	20.2063	20.2385	20.2186	SNUT1_HUMAN
19.5695	19.5184	19.5518	19.536	19.4902	19.5163	19.3937	19.325	19.411	19.0626	19.0247	19.0474	SPIT2_HUMAN
19.5825	19.5152	19.5184	19.3858	19.4137	19.3804	19.4789	19.5312	19.4256	19.6032	19.6206	19.5383	GPAA1_HUMAN
17.637	17.9173	17.7531	18.0109	18.0441	18.1081	17.9477	18.049	17.8456	17.8742	17.7787	17.7345	DAPK3_HUMAN
15.1958	15.2426	15.4324	15.2819	14.6894	14.7412	14.2113	14.7938	NaN	12.912	NaN	15.2644	TGFI1_HUMAN
16.0129	15.9058	15.177	16.2331	14.9679	14.4996	16.0595	16.2571	15.5135	15.1627	14.8323	14.9861	AP5Z1_HUMAN
20.7007	20.6408	20.6734	20.5436	20.552	20.5205	20.5135	20.4726	20.5024	20.527	20.6142	20.5939	HS12A_HUMAN
17.4829	17.5783	17.5218	17.4207	17.4486	17.3593	17.3337	17.3252	17.4084	17.2893	17.4498	17.341	CP110_HUMAN
16.2127	16.1358	16.5524	16.7504	16.8094	16.326	16.7055	16.6931	16.2303	16.6111	16.2815	16.6527	CTIF_HUMAN
18.2088	18.2821	18.2223	18.2478	18.1375	18.0953	18.3019	18.3265	18.3359	18.3898	18.4022	18.3984	VIP2_HUMAN
20.5072	20.5005	20.4092	20.4031	20.4932	20.3921	20.4956	20.4863	20.572	20.3679	20.4386	20.436	M3K7_HUMAN
22.0002	21.9855	22.0167	22.0367	21.95	21.9771	21.8698	21.9424	21.9007	21.9662	21.9517	22.002	MCA3_HUMAN
19.39	19.4769	19.4881	19.3908	19.3584	19.3525	18.9951	19.0163	18.949	19.1666	19.2102	19.1833	MSI1H_HUMAN
16.9818	17.0535	17.074	17.2427	17.4388	17.1999	17.0851	17.0986	17.0482	16.9769	16.995	16.9918	RIPK2_HUMAN
21.4052	21.3581	21.4544	21.3365	21.3851	21.3722	21.5203	21.4834	21.5242	21.2843	21.3086	21.4058	WDR62_HUMAN
22.9746	22.9828	23.0397	22.9175	22.8925	22.9163	22.9906	22.9768	22.9956	23.0267	23.0345	23.0562	HNRPR_HUMAN
20.4523	20.4242	20.4161	20.5307	20.5401	20.5289	20.5609	20.5432	20.541	20.4582	20.4563	20.4393	PRPF3_HUMAN
21.2704	21.2967	21.3015	21.4028	21.4069	21.3487	21.4325	21.3629	21.4476	21.3989	21.4102	21.4541	TXNL1_HUMAN
21.5369	21.5871	21.4961	21.5746	21.5978	21.6399	21.5201	21.5407	21.4737	21.5368	21.5553	21.5246	TPD54_HUMAN
19.6513	19.616	19.6604	19.5653	19.5975	19.6683	19.5603	19.6481	19.6227	19.5287	19.559	19.6569	EMC8_HUMAN
17.8082	17.7715	17.7203	17.7842	17.7585	17.7253	17.683	17.742	17.8066	18.0017	17.8719	17.981	COCH_HUMAN
20.8333	20.8636	20.9781	20.6502	20.6519	20.6221	20.7473	20.7942	20.6832	20.7433	20.772	20.8595	ERI3_HUMAN
17.7659	17.6767	17.5702	17.8619	17.7355	17.8036	17.7917	17.7118	17.5194	17.6541	17.6444	17.6847	P52K_HUMAN
18.6135	18.6525	18.6952	18.692	18.6598	18.6554	18.6288	18.5119	18.5629	18.2938	18.293	18.32	SYNJ1_HUMAN
18.3237	18.1529	18.2446	18.3347	18.1903	18.4437	18.3979	18.4524	18.3245	18.4834	18.5586	18.37	FIBP_HUMAN
20.0986	20.0923	20.098	20.1995	20.2148	20.2106	20.2456	20.2541	20.2429	20.2394	20.2047	20.2011	IF4G3_HUMAN
20.7058	20.7263	20.6772	20.7587	20.7624	20.7708	20.7859	20.7596	20.8156	20.8886	20.8543	20.8504	PPIH_HUMAN
16.4274	16.3642	16.7535	16.2869	15.466	NaN	16.6302	16.8431	16.3611	16.5009	16.7174	16.9486	SUV91_HUMAN
20.9542	20.9552	20.9309	20.9772	20.9325	20.83	20.9712	20.9284	20.9488	20.8566	20.8143	20.8753	HTRA2_HUMAN
18.3947	18.4309	18.3779	18.3934	18.4209	18.4005	18.3459	18.3499	18.2374	18.2718	18.3921	18.3051	MS18B_HUMAN
21.2011	21.1736	21.1817	20.9344	20.8689	20.9368	21.2776	21.2625	21.3311	21.2782	21.3011	21.3059	ARK72_HUMAN
21.5282	21.5262	21.5316	21.4058	21.4156	21.414	21.5456	21.545	21.5237	21.5324	21.5415	21.5342	E41L2_HUMAN
18.0584	18.0929	18.0147	18.1771	18.193	18.1874	18.4375	18.3294	18.4461	17.8623	17.8519	17.9871	TGON2_HUMAN
18.4713	18.3288	18.4122	18.2432	18.1862	18.2607	18.1225	18.0582	18.1559	18.3592	18.3245	18.4024	RA51C_HUMAN
18.4098	18.3974	18.3926	18.2113	18.3546	18.1035	18.4779	18.5135	18.1518	18.5974	18.3093	18.4622	LTOR5_HUMAN
19.5331	19.4886	19.4384	19.3204	19.3986	19.3833	19.4025	19.4292	19.2699	19.5061	19.4459	19.4667	B4GA1_HUMAN
15.981	16.3138	16.2281	16.0317	16.4454	16.0314	16.1196	16.1438	16.4578	15.9628	15.9099	16.1546	MED7_HUMAN
17.4833	17.4784	17.519	17.5749	17.3723	17.2604	17.6749	17.6334	17.5123	17.6127	17.6863	17.6403	FOXO3_HUMAN
18.4918	18.4152	18.4998	18.3542	18.1532	18.3545	18.2716	18.289	18.3348	18.5009	18.5848	18.468	XRCC3_HUMAN
16.2383	16.3019	16.3008	16.3214	16.4957	NaN	16.4063	16.2852	16.5632	16.3926	16.4557	16.4924	SGCE_HUMAN
17.7919	17.808	17.7292	17.5866	17.6089	17.5655	17.7306	17.7086	17.7569	17.5555	17.64	17.7674	AKA10_HUMAN
21.9129	21.8947	21.9252	21.9771	21.9577	22.0637	21.8932	21.8635	21.9357	21.9182	21.9381	21.9487	DENR_HUMAN
21.2065	21.2326	21.2125	21.1365	21.1596	21.1094	20.9812	21.063	21.0069	21.1553	21.1809	21.178	XPOT_HUMAN
13.6875	14.5664	14.719	14.7459	14.2833	14.3713	14.2036	13.3466	NaN	NaN	NaN	NaN	SPY2_HUMAN
22.0405	21.9896	22.1423	21.768	21.5949	21.6968	21.9794	21.8537	22.0483	22.0973	22.2578	22.2443	DNPH1_HUMAN
16.4506	16.332	16.164	15.5501	15.5687	15.8546	15.4004	NaN	15.374	14.7879	14.38	14.457	SPY1_HUMAN
21.2167	21.1965	21.2268	21.5353	21.5444	21.527	21.4676	21.4354	21.4902	21.516	21.5106	21.5174	TIM44_HUMAN
20.8103	20.7708	20.7385	20.7427	20.7411	20.7549	20.6812	20.6708	20.6967	20.7527	20.734	20.773	TPPC3_HUMAN
20.4734	20.5029	20.5678	20.9132	20.9325	20.9091	20.8333	20.8152	20.8075	20.8007	20.8161	20.823	CHM2A_HUMAN
18.1211	18.0997	18.1345	18.1941	18.1164	17.8934	18.4078	18.3919	18.3393	18.1276	18.2489	18.0856	NCK2_HUMAN
19.2696	19.3137	19.3259	19.3085	19.4397	19.3007	19.3706	19.3092	19.3063	19.3484	19.3535	19.3438	TSN6_HUMAN
20.5995	20.618	20.6249	20.6088	20.6039	20.633	20.6416	20.6466	20.6451	20.597	20.6125	20.6204	PLRG1_HUMAN
19.7754	19.7359	19.7951	19.9486	19.8752	19.8798	19.7131	19.6939	19.7405	19.733	19.7726	19.746	PRC1_HUMAN
19.3023	19.3111	19.2605	19.0814	19.1582	19.1593	19.1597	19.2146	19.1189	19.1683	19.273	19.1548	RGS10_HUMAN
22.2103	22.292	22.3484	22.3724	22.3659	22.3354	22.3127	22.3474	22.3479	22.2913	22.272	22.282	ZN207_HUMAN
19.8905	19.9613	20.0176	19.8296	19.874	19.7731	19.8775	19.9541	19.8729	19.9745	20.1383	19.9499	NDUB5_HUMAN
19.9015	19.8873	19.9134	19.8777	19.9531	19.9022	19.8665	19.8612	19.8228	20.0079	19.9849	19.9322	NDUB3_HUMAN
20.7086	20.6773	20.6289	20.62	20.6423	20.5549	20.6556	20.6222	20.6655	20.7196	20.7438	20.7888	NDUA2_HUMAN
21.0278	21.0211	21.0239	21.3232	21.3021	21.3252	21.3767	21.3984	21.3759	21.389	21.336	21.3354	GET3_HUMAN
25.7678	25.8973	25.8664	26.0148	26.1649	25.9556	25.7927	25.811	25.8955	25.6713	25.7909	25.8029	BUB1_HUMAN
22.7903	22.798	22.7977	22.8328	22.8113	22.8302	22.7356	22.6851	22.7202	22.703	22.7193	22.7209	BUB3_HUMAN
23.1301	23.1473	23.1526	23.3212	23.3243	23.3291	23.274	23.2823	23.2848	23.16	23.1703	23.1602	ACTN4_HUMAN
19.0646	19.1252	19.0543	18.4939	18.6636	18.7288	18.8706	18.9448	18.8468	18.6686	18.6787	18.7115	MAAI_HUMAN
19.9415	19.9842	19.9248	20.1094	20.1217	20.0854	20.159	20.1687	20.1818	20.0784	20.07	20.1191	BUD23_HUMAN
16.2704	16.7247	17.2421	15.5632	15.6569	15.7569	16.4346	17.0879	15.991	16.068	16.6429	16.854	TRIA1_HUMAN
17.7616	17.9194	17.7778	17.7448	17.4687	17.4005	17.6914	17.5367	17.6902	17.7873	17.8265	17.7574	GATC_HUMAN
20.789	20.7359	20.7411	20.6045	20.6135	20.6737	20.7889	20.7969	20.7618	20.6457	20.6239	20.6397	HTSF1_HUMAN
17.9175	17.9055	17.6982	17.6874	17.6628	17.8045	17.6831	17.8145	17.6781	17.8284	17.7925	17.8845	AAKB2_HUMAN
21.2889	21.2816	21.2683	21.3146	21.3438	21.2921	21.3042	21.3358	21.3076	21.2433	21.1844	21.1999	AP1G1_HUMAN
19.4114	19.4511	19.4962	19.3371	19.285	19.2683	19.005	19.0448	19.0703	18.8888	19.0562	19.101	STX6_HUMAN
20.7192	20.7139	20.6734	20.6539	20.689	20.5301	20.4618	20.4987	20.4722	20.5838	20.5574	20.5652	SNG1_HUMAN
21.5267	21.5108	21.4356	21.4392	21.4787	21.4696	21.4886	21.4997	21.4913	21.5517	21.5434	21.5262	SNG2_HUMAN
18.2798	18.1635	18.2596	18.4421	18.696	18.2704	17.9511	17.9423	17.8944	18.2263	18.0106	18.0363	SNG3_HUMAN
21.826	21.7833	21.7731	22.1646	22.1383	22.1353	22.0765	22.0715	22.1191	21.9523	22.0312	22.0109	SGTA_HUMAN
16.1427	16.1876	16.2359	16.4324	16.1216	15.8998	16.3853	16.1786	16.3966	NaN	16.2382	16.2022	LIAS_HUMAN
22.897	22.8535	22.8671	22.854	22.8659	22.8428	22.7618	22.7509	22.738	22.8214	22.8419	22.8231	ENSA_HUMAN
18.9233	18.9923	18.9322	18.7964	18.9483	18.9928	18.9347	18.8558	18.7898	18.8036	18.8176	18.8701	MCAT_HUMAN
22.5463	22.5791	22.6615	22.5389	22.5257	22.5698	22.4353	22.4451	22.4777	22.4763	22.5065	22.5326	SYNC_HUMAN
19.9696	20.0161	19.9757	20.0377	20.0048	20.0093	20.107	20.1198	20.0751	19.9732	19.9627	19.9597	MYO1B_HUMAN
19.4013	19.3497	19.3493	19.0884	19.1187	19.0358	19.2273	19.2335	19.1994	19.6724	19.6685	19.6419	SSNA1_HUMAN
18.7099	18.7378	18.7095	18.7285	18.8359	18.8261	18.7503	18.7952	18.7037	18.6122	18.5627	18.5369	PM34_HUMAN
21.531	21.5347	21.5859	21.5568	21.4892	21.5191	21.5136	21.5406	21.542	21.548	21.5515	21.5432	CPSF5_HUMAN
21.4363	21.4641	21.4436	21.4809	21.4649	21.443	21.3454	21.4078	21.3112	21.5642	21.5716	21.5834	LANC1_HUMAN
18.9848	18.9185	18.8781	19.0135	19.0807	18.986	19.4699	19.4295	19.4599	19.0037	18.9989	19.0334	STRN_HUMAN
20.562	20.5855	20.5736	20.7128	20.7406	20.7326	20.5764	20.5543	20.5827	20.6109	20.6234	20.6174	U3IP2_HUMAN
20.4001	20.3148	20.371	20.1695	20.1377	20.2828	20.2689	20.2308	20.2357	20.2671	20.2718	20.2838	SCO2_HUMAN
18.8689	18.9845	19.1803	18.7514	18.8306	18.9668	18.8741	19.0739	19.0552	18.9828	19.1595	19.1953	CF410_HUMAN
19.4895	19.4488	19.4448	19.5011	19.4847	19.4093	19.5489	19.5432	19.4721	19.5109	19.4357	19.4301	AKAP8_HUMAN
17.0105	16.9996	16.8453	17.211	17.0623	17.1465	17.1412	17	17.2356	17.5084	17.444	17.5728	GTPB6_HUMAN
19.9207	19.9975	19.8753	19.5477	19.5072	19.4296	19.832	19.7294	19.7963	19.7653	19.7339	19.7993	G6PT1_HUMAN
21.4585	21.5103	21.4938	21.5761	21.5549	21.5636	21.4793	21.4883	21.4847	21.5463	21.5006	21.5101	IDH3B_HUMAN
22.5904	22.5639	22.61	22.6786	22.6583	22.7156	22.7411	22.7711	22.7884	22.6761	22.6337	22.6706	NRDC_HUMAN
21.9285	22.012	22.0356	21.9336	21.9338	21.8887	21.8935	21.89	21.8684	21.928	21.9346	21.9021	CALU_HUMAN
17.5693	17.6796	17.415	17.6691	17.4157	17.6724	17.9691	17.824	17.8654	17.9545	17.698	17.5232	EDIL3_HUMAN
20.634	20.5975	20.6645	20.7555	20.6992	20.7184	20.7948	20.8024	20.8144	20.7525	20.7169	20.7137	SAHH2_HUMAN
NaN	23.0551	22.8407	22.9126	23.0033	23.2446	22.8683	23.0023	22.9777	NaN	22.9547	23.0647	OR2T1_HUMAN
18.0845	18.0137	17.9359	18.1897	18.1243	18.0817	18.2393	18.1476	18.1004	17.8587	17.8577	17.8674	KIF1C_HUMAN
16.5771	17.2564	17.1013	16.9674	16.5769	16.9051	16.8492	16.8011	17.212	16.6369	16.8035	16.617	EXTL3_HUMAN
19.4041	19.3954	19.3248	19.4119	19.4132	19.4282	19.4115	19.4114	19.3861	19.4332	19.3864	19.3652	ORC5_HUMAN
20.2822	20.3671	20.4031	20.309	20.257	20.396	20.3225	20.303	20.3691	20.5255	20.5441	20.5438	NDUS5_HUMAN
18.6383	18.6752	18.6163	18.5924	18.5813	18.4117	18.2759	18.3457	18.2949	18.5454	18.6324	18.6122	PDE6D_HUMAN
18.7873	18.7884	18.7457	18.8272	18.9068	18.8233	18.8478	18.834	18.7337	18.8748	18.7946	18.8088	ORC4_HUMAN
18.4332	18.484	18.4363	18.2102	17.9919	17.9008	18.5666	18.5111	18.5356	18.5185	18.5081	18.5782	PEX1_HUMAN
19.8986	19.9355	19.9504	19.9469	19.9782	20.0028	19.89	19.9226	19.8647	19.9815	19.9677	19.9745	RAD21_HUMAN
17.895	18.378	18.5246	18.4482	18.3721	NaN	18.2727	18.5909	18.2748	18.3228	18.3858	18.8645	AK1BA_HUMAN
17.9744	17.9792	18.4644	17.9989	17.9835	17.7312	18.0107	17.9749	17.8343	18.1489	18.2202	18.3492	TIM8A_HUMAN
19.9408	19.9343	19.8888	20.1943	20.1723	20.1945	19.9689	19.966	19.9319	19.9448	19.9224	19.9299	DHX16_HUMAN
20.0601	20.156	20.2234	20.0427	20.1159	19.9952	20.2715	20.3648	20.1705	20.2139	20.1702	20.171	ZNRD2_HUMAN
15.0031	14.7954	14.9737	15.3947	NaN	15.2194	15.1931	15.1284	15.1522	15.3187	15.5239	15.0775	MYPT2_HUMAN
15.4965	15.7017	15.9278	15.4923	16.0216	16.0103	15.5036	15.7308	15.928	15.8117	15.8702	15.7563	BNI3L_HUMAN
NaN	14.1374	13.9784	14.0202	14.1243	NaN	14.1384	NaN	14.1999	NaN	NaN	NaN	3BP5_HUMAN
18.4571	18.4798	18.4159	18.4511	18.4297	18.2664	18.4116	18.3099	18.4304	18.2262	18.2151	18.1979	MED14_HUMAN
17.8911	17.8974	17.8635	17.944	17.8746	17.9181	18.3135	18.3903	18.2292	18.1779	18.1913	18.2113	PCDH7_HUMAN
21.3623	21.3183	21.32	21.2636	21.2358	21.2418	21.2057	21.2492	21.2503	21.2888	21.3115	21.3149	KPRB_HUMAN
21.2796	21.2783	21.322	21.3071	21.2872	21.3135	21.2408	21.2279	21.2267	21.2791	21.301	21.3004	SMCA5_HUMAN
20.9761	20.9753	20.972	20.9146	20.9251	20.898	20.8308	20.86	20.8586	20.8254	20.8558	20.8568	JIP4_HUMAN
15.6416	15.7583	15.5761	15.3398	15.3357	15.044	15.4175	15.6315	15.4812	15.6796	16.0237	15.7471	ZN292_HUMAN
20.2737	20.3023	20.3181	20.421	20.4186	20.2895	20.1902	20.1673	20.2585	20.1549	20.2042	20.2747	KIF5C_HUMAN
20.4054	20.444	20.4621	20.4742	20.5296	20.4684	20.5403	20.5468	20.4423	20.4536	20.462	20.4703	NPA1P_HUMAN
18.2571	18.5148	18.5102	18.2794	18.3281	18.1939	18.3933	18.3954	18.3431	18.3356	18.3948	18.435	MGRN1_HUMAN
17.725	17.6252	17.8457	17.8939	17.8715	17.9316	18.172	18.1675	18.0206	17.9905	17.9799	17.9781	SI1L3_HUMAN
16.9435	16.8893	16.8479	16.8378	16.8961	16.8427	16.9231	16.8546	16.9525	16.8021	16.7014	16.6369	ZC3H1_HUMAN
18.2675	18.3591	18.3812	18.62	18.6839	18.5649	18.4452	18.4397	18.5171	18.3814	18.2739	18.3977	TYW4_HUMAN
19.841	19.7997	19.8453	19.8496	19.867	19.8432	19.8454	19.8572	19.8447	19.8058	19.7905	19.8524	AQR_HUMAN
19.8411	19.8257	19.8094	19.7679	19.7766	19.7841	19.861	19.8826	19.9445	19.7791	19.7988	19.7948	OPA1_HUMAN
17.7796	17.6999	17.8623	17.6199	17.6271	17.7524	17.5645	17.6397	17.6917	17.5644	17.5532	17.5716	GANP_HUMAN
18.9484	18.9002	18.894	18.8918	18.8498	18.9023	18.9201	18.8769	18.8793	18.756	18.7096	18.7485	KIF1B_HUMAN
16.1595	16.1565	16.4017	16.3743	16.53	16.1373	16.3775	16.621	16.0899	16.4	16.1498	16.2366	MARH6_HUMAN
20.2247	20.2103	20.162	20.1765	20.1589	20.1354	20.0724	20.0649	20.0259	20.1472	20.1317	20.0955	KDM1A_HUMAN
18.8979	18.8857	18.9035	18.4813	18.5176	18.4457	19.0086	19.0739	18.9955	18.9409	18.9105	18.8599	TBCD4_HUMAN
17.0982	16.7285	17.0055	17.0337	16.9692	16.717	17.2882	17.186	17.3268	16.8632	16.8648	17.0369	PHLP1_HUMAN
16.5313	16.7617	16.3489	16.5242	16.7593	16.8143	16.7076	16.5074	16.6593	16.7774	16.8938	16.8119	TBC12_HUMAN
NaN	NaN	NaN	15.2371	NaN	15.2156	15.1276	14.8549	14.5321	15.1308	15.0703	14.9873	FZD6_HUMAN
19.4506	19.647	19.4856	19.2481	19.6263	19.7573	19.5814	19.6564	19.457	19.3571	19.3746	19.3289	NDK8_HUMAN
17.1793	17.3205	17.2296	16.6084	16.445	16.6173	16.5092	16.8254	15.9347	16.7157	16.597	16.7498	FADS1_HUMAN
16.5999	16.6171	16.459	16.2395	16.278	NaN	16.1549	16.0921	16.2852	16.3054	16.1461	16.2396	GSDME_HUMAN
17.0049	17.0723	17.0624	16.9516	16.8591	17.0867	17.1283	17.1863	17.2105	17.0273	16.9999	17.1582	EVI5_HUMAN
17.7176	17.7102	17.6806	17.7598	17.818	17.7258	17.9261	18.0285	17.773	17.8367	17.7393	17.8879	MA1A2_HUMAN
19.8218	19.8553	19.9165	20.0142	19.9868	20.0469	19.8704	19.8613	19.933	19.8918	19.8511	19.9193	ACSL4_HUMAN
21.2094	21.2694	21.2891	21.4078	21.4296	21.4234	21.3046	21.247	21.3567	21.2513	21.1981	21.2432	SNX3_HUMAN
17.9588	17.9889	18.0531	18.2192	18.2395	18.4209	18.1148	18.2247	18.2369	18.3102	18.2154	18.2292	STX10_HUMAN
20.1838	20.2199	20.1752	20.5157	20.5111	20.5069	20.3898	20.3857	20.4114	20.6372	20.6556	20.6425	OGA_HUMAN
17.1936	17.3329	NaN	NaN	NaN	NaN	17.1819	NaN	NaN	17.4695	NaN	17.3862	ADCY9_HUMAN
19.0336	19.0132	19.027	18.7841	18.7154	18.8037	18.7838	18.8563	18.7583	18.7421	18.7974	18.7381	VINEX_HUMAN
24.2174	24.2189	24.2523	24.2069	24.1742	24.1556	24.2319	24.226	24.2446	24.212	24.2369	24.2231	HNRPQ_HUMAN
18.8875	18.9155	18.9242	18.9418	18.9351	18.9402	19.0647	19.0224	19.0943	19.0071	19.0136	18.966	PRP17_HUMAN
19.2624	19.3026	19.3802	19.7005	19.6783	19.5133	19.4505	19.5752	19.6491	19.3705	19.2947	19.4577	RNBP6_HUMAN
20.5669	20.5912	20.5928	20.6134	20.5679	20.5636	20.7167	20.7492	20.6997	20.6608	20.6811	20.609	NEMF_HUMAN
20.0499	20.0888	20.1181	20.3215	20.2869	20.3367	20.1723	20.1972	20.1955	20.2598	20.207	20.2901	GMDS_HUMAN
18.4033	18.4337	18.3428	18.1772	18.1692	18.0774	18.2482	18.2432	18.1859	18.423	18.4652	18.5109	NMT2_HUMAN
18.8622	18.9456	18.8948	19.0117	18.9478	18.9982	18.9574	18.9201	18.9884	18.6878	18.6614	18.7592	CCNT1_HUMAN
19.2234	19.2478	19.255	19.3452	19.3731	19.3945	19.1884	19.1766	19.1729	19.0705	19.0652	19.0682	BUB1B_HUMAN
19.7844	19.7368	19.7587	19.729	19.6433	19.6599	19.5588	19.5296	19.6141	19.5792	19.5611	19.5794	PLOD3_HUMAN
18.4032	18.5063	18.4416	18.4521	18.4843	18.2974	18.6172	18.6333	18.5989	18.4854	18.5414	18.6255	IF4E2_HUMAN
15.7913	15.3455	16.1707	15.5757	15.6622	16.1045	16.0194	15.8782	15.7766	15.9014	16.0116	16.1958	CCNT2_HUMAN
21.1909	21.1876	21.1623	21.2491	21.255	21.2427	21.1859	21.2074	21.1854	21.2118	21.1958	21.1931	DIAP1_HUMAN
17.7117	17.8068	17.756	17.687	17.7827	17.7047	17.6862	17.6517	17.6211	17.7736	17.6268	17.7407	SEP15_HUMAN
21.9002	21.9089	21.8442	21.9978	21.9499	22.0467	21.979	21.8911	21.9545	22.1536	22.1154	22.1453	TSN3_HUMAN
16.0568	15.9787	16.3191	16.221	15.5266	15.5899	16.504	16.7018	15.4517	16.7684	16.5575	15.8022	AP180_HUMAN
19.6826	19.6319	19.6579	19.5789	19.5941	19.6829	19.7397	19.7233	19.7458	19.7251	19.7611	19.7194	EXOC3_HUMAN
19.0384	19.0886	18.9901	19.4803	19.495	19.5089	19.2712	19.2754	19.3445	19.0309	19.0111	19.0661	PLIN3_HUMAN
19.0781	19.0857	19.0913	18.9979	18.9272	18.9912	18.816	18.8941	18.6288	18.8234	18.899	18.9194	RAD1_HUMAN
20.2678	20.3017	20.3266	20.1125	20.0715	20.1156	20.0391	20.0454	20.1025	19.9978	19.9907	20.0679	ANM3_HUMAN
21.6052	21.5694	21.5952	21.6375	21.6523	21.6178	21.609	21.6443	21.5869	21.606	21.6056	21.6408	IMA7_HUMAN
20.4087	20.4134	20.3948	20.6753	20.6608	20.6009	20.468	20.5185	20.5026	20.3667	20.3547	20.3858	UGDH_HUMAN
14.3808	NaN	14.7641	NaN	NaN	NaN	NaN	NaN	13.985	NaN	NaN	NaN	TPST2_HUMAN
20.1289	20.0973	20.116	20.1944	20.1601	20.1649	20.2651	20.245	20.1915	20.2745	20.285	20.3432	CTND1_HUMAN
19.2224	19.2298	19.1529	19.1886	19.0316	18.9038	19.2835	19.2673	19.2758	19.2376	19.2494	19.1072	ICMT_HUMAN
21.0545	21.0536	21.085	21.0066	20.983	20.8887	20.9483	20.902	20.986	21.1933	21.1814	21.1879	SNX2_HUMAN
20.6645	20.6478	20.6818	20.5103	20.5675	20.5708	20.6781	20.6804	20.6481	20.6082	20.5821	20.6697	DPM1_HUMAN
21.6474	21.6478	21.6249	21.6313	21.6978	21.6973	21.6182	21.6445	21.6493	21.6033	21.5762	21.5696	USO1_HUMAN
16.8344	16.6933	16.7577	17.0694	16.7658	16.75	16.6166	16.597	16.785	16.5745	16.6207	16.6124	S19A2_HUMAN
18.897	18.9546	18.9942	18.8605	18.879	18.8793	19.0944	19.0085	19.1687	19.1741	19.0735	19.1596	RT14_HUMAN
20.0258	20.0703	20.0082	20.0662	20.0564	20.3017	20.2542	20.2072	20.2652	20.1456	20.0389	20.1016	TOM1_HUMAN
29.687	29.6572	29.7768	29.6914	29.6349	29.6123	29.6271	29.6117	29.7201	29.7753	29.8296	29.7888	H2B1C_HUMAN;H2B1D_HUMAN;H2B1H_HUMAN;H2B1K_HUMAN;H2B1M_HUMAN;H2B1N_HUMAN;H2B2F_HUMAN
18.0865	18.0836	18.1104	18.0093	17.8962	17.9445	17.8713	17.8603	17.9555	17.7812	17.806	17.8499	F262_HUMAN
18.8678	18.7542	18.7596	18.9235	18.9351	18.8577	19.0264	18.9688	19.0226	18.921	18.936	18.8991	CCD22_HUMAN
21.1621	21.1912	21.2448	21.3295	21.3091	21.277	21.1733	21.1648	21.1889	21.216	21.1991	21.2248	PQBP1_HUMAN
20.593	20.5653	20.5777	20.3613	20.4659	20.3849	20.4473	20.4464	20.4018	20.3348	20.4687	20.4633	TI17B_HUMAN
20.292	20.2992	20.3639	20.2842	20.2781	20.2831	20.3063	20.2033	20.3251	20.4107	20.4326	20.4674	PRAF2_HUMAN
21.5106	21.5378	21.5801	21.555	21.565	21.5394	21.4749	21.4899	21.5052	21.5895	21.6025	21.6032	DKC1_HUMAN
21.5612	21.5484	21.5757	21.7754	21.7849	21.7565	22.0678	22.0491	22.0618	21.5313	21.537	21.5725	IF2P_HUMAN
17.5947	17.06	17.5422	16.8841	17.09	16.9264	16.9305	17.1232	17.205	16.6943	17.069	16.9056	TRI13_HUMAN
22.8139	22.8407	22.8521	22.9437	22.8888	22.9005	22.8963	22.8657	22.8937	22.9197	22.9415	22.9502	EDF1_HUMAN
23.5786	23.5799	23.5769	23.587	23.6263	23.6485	23.5477	23.563	23.5853	23.4514	23.4666	23.4236	KIN17_HUMAN
20.0544	20.0575	19.9672	19.9229	19.8701	19.9466	19.9301	19.9747	19.9082	20.1166	20.173	20.0887	DIAP2_HUMAN
22.4241	22.4626	22.4335	22.5823	22.5604	22.5468	22.5415	22.5352	22.5619	22.4466	22.4513	22.4397	DNJA2_HUMAN
20.4922	20.4755	20.517	20.4883	20.4857	20.4498	20.3765	20.3492	20.3979	20.5356	20.5675	20.5346	BRD4_HUMAN
20.7494	20.5436	20.4961	20.692	20.5764	20.1928	20.5037	20.3377	20.5011	20.5672	20.4992	20.6027	CUTA_HUMAN
15.7359	15.5618	15.7166	15.1878	15.5448	15.5031	15.7394	15.3052	15.6049	15.8261	15.7677	15.8936	TBL1X_HUMAN
18.0988	18.1964	18.1418	18.0707	18.1481	17.8836	17.9588	18.0269	17.9669	17.9194	17.846	17.8576	HUS1_HUMAN
22.0724	22.0681	22.0736	22.0243	22.0414	22.1371	21.9564	22.0113	22.0591	22.025	22.1181	22.0833	PFD1_HUMAN
17.2155	17.2131	17.3369	17.7164	17.6234	17.5852	17.3621	17.196	17.3526	17.451	17.3581	17.3289	PP1RB_HUMAN
18.8253	18.8141	18.818	18.6544	18.6055	18.6973	18.7744	18.7814	18.7899	18.799	18.8165	18.8528	NBN_HUMAN
18.6702	18.7037	18.7506	18.7329	18.7466	18.8567	18.589	18.632	18.6686	18.6396	18.6077	18.622	MCE1_HUMAN
20.1337	20.0999	20.1014	20.1266	20.1523	20.2415	20.0696	20.0518	20.0624	20.0356	20.0648	20.0492	ABCB7_HUMAN
18.97	18.9855	18.9953	18.8274	18.8369	18.7735	18.9811	18.9872	18.9668	19.1015	19.1161	19.122	SRGP2_HUMAN
17.9107	17.6321	17.7219	17.3438	17.3872	17.3371	17.6739	17.6419	17.7041	18.0428	17.7498	17.4972	CAPON_HUMAN
16.6697	16.6307	16.2483	16.476	16.3185	15.7617	16.7251	16.7097	16.2095	16.4986	16.6151	16.4099	IGSF3_HUMAN
19.3728	19.2968	19.3322	19.3795	19.3634	19.2817	19.1542	19.3073	19.3993	19.0448	19.1455	19.0905	AUXI_HUMAN
18.8496	18.7001	18.756	18.7392	18.7802	18.6522	18.6844	18.6812	18.7454	18.5092	18.6371	18.5695	XYLK_HUMAN
16.893	16.4585	17.0702	16.8197	16.6949	16.7928	17.1694	16.8475	17.2707	16.9841	17.0578	17.1407	EFC14_HUMAN
21.6983	21.7493	21.6786	21.6157	21.6605	21.6409	21.5545	21.6121	21.6073	21.5015	21.5122	21.4971	WDR1_HUMAN
21.2798	21.3949	21.3656	21.2262	21.0983	21.3264	21.3881	21.4477	21.407	21.4722	21.4715	21.3745	ATP9A_HUMAN
17.7221	17.6554	17.6869	17.9327	17.9411	18.2224	17.9474	17.9883	17.8799	17.9809	17.9073	17.8894	N4BP1_HUMAN
18.9727	18.998	19.0002	19.0617	19.0853	19.0904	19.2516	19.2613	19.2168	18.9934	18.9926	18.9907	ROCK2_HUMAN
19.763	19.7255	19.7628	19.8501	19.7504	19.8224	19.8792	19.8472	19.8654	19.9045	19.8999	19.8573	CLAP2_HUMAN
17.9256	17.9779	17.9088	17.9243	17.9903	17.9855	18.1063	18.0847	17.939	18.118	18.1471	18.2357	PTCD1_HUMAN
21.9372	21.9201	21.9233	21.9507	21.9472	21.9524	21.924	21.9687	21.94	22.0156	22.0346	22.0257	CPNE3_HUMAN
17.6109	17.6107	17.6108	17.5623	17.7071	17.6304	17.5728	17.55	17.5168	17.4197	17.3444	17.3007	ATG13_HUMAN
18.932	19.0117	18.8329	18.624	18.4514	18.2493	18.3016	18.3042	18.2549	17.6313	18.2816	18.0384	ICOSL_HUMAN
15.9639	15.9338	15.9221	16.2239	16.1503	16.3445	16.1522	16.015	16.2926	15.9809	16.4428	16.4322	LIPA3_HUMAN
19.0304	19.0026	19.0154	19.0423	19.0816	19.0254	18.9631	18.9135	18.946	18.7428	18.7763	18.8047	HIP1R_HUMAN
18.6759	18.7306	18.673	18.6379	18.6511	18.6054	18.6879	18.7077	18.538	18.525	18.6313	18.6081	OBSL1_HUMAN
19.987	19.9785	19.9445	20.0014	20.0044	20.0266	19.9773	19.9793	19.9711	19.9473	19.9115	19.931	BRE1B_HUMAN
17.8754	17.8408	17.8274	17.7214	17.7797	17.6368	17.7974	17.7959	17.8053	17.5298	17.5357	17.8532	PHF2_HUMAN
20.3124	20.343	20.3487	20.5548	20.5886	20.6205	20.6568	20.6706	20.4946	20.4653	20.4967	20.5361	ZC11A_HUMAN
20.8192	20.8238	20.8112	20.9509	20.9465	20.9475	20.8737	20.8846	20.8507	20.7634	20.7508	20.7908	CLU_HUMAN
18.5346	18.4647	18.4578	18.1729	18.0767	18.1115	18.3311	18.3521	18.4082	18.2229	18.3054	18.2616	CAND2_HUMAN
15.7706	15.9476	15.6525	16.0362	16.0467	15.812	16.0865	15.7608	16.0827	15.8386	15.7373	15.8331	T22D2_HUMAN
17.9182	17.844	17.8411	17.6745	17.7219	17.7645	17.9335	18.0068	17.7679	18.1436	18.1421	18.1156	KDM4A_HUMAN
18.8815	18.9251	18.9438	18.8797	18.792	18.7727	19.071	19.1129	19.1477	19.0227	19.0388	19.1243	DJC13_HUMAN
18.4562	18.4683	18.4613	18.1589	18.0598	18.4477	18.4124	18.3644	18.4918	18.4156	18.3855	18.4309	PHAR2_HUMAN
18.3316	18.3823	18.2693	18.2292	18.2431	18.2231	18.346	18.3401	18.3279	18.4425	18.4227	18.3495	PP6R2_HUMAN
19.6947	19.6553	19.652	19.8292	19.7975	19.8393	19.8864	19.8183	19.824	19.7285	19.716	19.7071	CNOT3_HUMAN
15.1112	15.3244	15.0997	15.0445	15.158	14.9729	15.3816	15.5677	15.1768	15.1239	15.4061	15.1596	CREST_HUMAN
18.9945	19.0247	19.0545	19.1175	19.0334	19.0473	19.0422	19.0265	19.0055	18.9143	18.8951	18.9356	ANR17_HUMAN
17.4869	17.465	17.3434	17.5427	17.3518	17.5944	17.3225	17.3371	17.5758	17.2081	17.3708	17.6324	SIN3B_HUMAN
20.9331	20.9717	20.8388	20.9935	21.0449	21.0042	20.8753	20.8734	20.9077	20.7436	20.7208	20.7455	DNJB6_HUMAN
16.7546	16.3624	16.4969	16.3067	16.204	16.5677	16.5258	16.3707	16.6865	16.8807	16.8816	16.6192	XYLB_HUMAN
19.6984	19.4812	19.6285	19.509	19.334	19.3325	19.5354	19.5358	19.588	19.6544	19.7453	19.6785	COQ9_HUMAN
21.0816	21.1018	21.0834	21.0744	21.0902	21.0731	21.1106	21.0705	21.1212	21.0721	21.0594	21.1176	GGCT_HUMAN
21.1313	21.1244	21.1259	21.1255	21.0622	21.0954	21.073	21.0056	21.1167	21.1093	21.1514	21.1106	NDUS7_HUMAN
20.7819	20.77	20.7873	20.7963	20.766	20.8046	20.7496	20.7322	20.7675	20.8323	20.8416	20.7813	NDUS2_HUMAN
19.8651	19.8522	19.8171	19.9326	19.9682	19.9464	19.9731	19.9413	19.943	19.9335	19.8863	19.9284	ZPR1_HUMAN
13.0995	14.47	14.0999	14.8326	14.8222	14.9566	13.6586	NaN	14.215	13.8361	NaN	NaN	UBP12_HUMAN
20.9523	20.9165	20.9537	20.8022	20.7173	20.7019	20.6128	20.6161	20.5959	20.8864	20.901	20.9455	NIPS2_HUMAN
19.0748	19.025	19.0782	19.1244	19.1345	19.101	18.848	18.8254	18.8141	18.7358	18.7706	18.8201	HMMR_HUMAN
21.341	21.3597	21.3925	21.1802	21.1743	21.2012	21.2227	21.2031	21.2011	21.3534	21.3266	21.2728	PDCD6_HUMAN
24.4524	24.4503	24.5052	24.3865	24.2987	24.2608	24.2564	24.2574	24.2948	24.3408	24.3682	24.3567	TBCA_HUMAN
21.1268	21.1569	21.2009	21.1219	21.087	21.0795	21.1771	21.1246	21.1953	20.9257	20.962	21.0354	VATG1_HUMAN
20.7345	20.767	20.7833	20.7547	20.7502	20.7576	20.7835	20.7774	20.8266	20.7393	20.7126	20.8306	VPS4B_HUMAN
20.9259	21.0203	21.0358	20.9525	20.8004	20.8828	20.8663	20.924	20.981	20.9703	20.9063	20.9795	MPU1_HUMAN
16.0746	16.3018	16.3739	16.205	16.1227	16.3633	16.074	16.1412	16.1905	16.0579	16.2498	16.2508	ZN217_HUMAN
23.2718	23.2506	23.2866	23.258	23.2317	23.1873	23.2344	23.2764	23.255	23.2336	23.3131	23.3078	H2AY_HUMAN
19.5306	19.5747	19.5313	19.373	19.3207	19.286	19.4777	19.4137	19.4308	19.6123	19.5401	19.5034	SH3L1_HUMAN
21.1519	21.1325	21.1383	21.1791	21.1918	21.1943	21.1662	21.1609	21.189	21.2001	21.2239	21.2307	FLNB_HUMAN
18.6967	18.6048	18.7377	18.6144	18.6941	18.4824	18.6528	18.631	18.6051	18.6001	18.5953	18.7648	NCOR1_HUMAN
21.1098	21.3047	21.3563	21.0975	21.2415	21.2085	21.1118	21.3167	21.113	21.1359	21.1333	21.1549	VAMP4_HUMAN
20.1071	20.0889	20.131	20.032	20.017	19.9283	19.9211	19.9335	19.95	20.0921	20.1377	20.1983	NDUS6_HUMAN
19.8129	19.8266	19.7719	19.7388	19.7617	19.6762	19.8724	19.8469	19.8528	19.8502	19.8176	19.8609	PEX14_HUMAN
15.9527	16.1815	16.023	16.265	16.3686	16.2051	16.089	16.5208	16.165	16.2748	15.8553	16.1706	ULK1_HUMAN
15.7397	15.4012	16.0213	15.5544	NaN	15.7798	15.5242	15.4069	15.2202	15.2317	15.4604	15.7147	TULP3_HUMAN
23.4829	23.4593	23.4635	23.5838	23.5366	23.5394	23.5055	23.4726	23.5286	23.5115	23.5053	23.4849	CISY_HUMAN
24.9345	24.9658	25.0321	24.7285	24.7174	24.7013	24.757	24.7071	24.7982	24.5882	24.6447	24.7192	SPAG7_HUMAN
17.703	17.847	17.7197	17.833	17.8233	17.9299	17.888	18.008	17.9846	18.0488	18.0651	18.0036	RM33_HUMAN
21.9234	21.9082	21.9064	21.9944	22.0025	22.0208	21.9288	21.9484	21.9662	21.9029	21.9164	21.9392	SC22B_HUMAN
20.91	20.9144	20.9316	20.9589	20.9421	20.8683	20.8895	20.8346	20.9065	20.896	20.9229	20.907	PR40A_HUMAN
18.3785	18.392	18.4	18.6275	18.6891	18.6098	18.5881	18.5512	18.6273	18.5134	18.438	18.4857	TACC1_HUMAN
17.2917	17.3488	17.3995	17.5529	17.3962	17.4809	17.2132	17.2899	17.2168	17.2229	17.2249	17.3724	NDK6_HUMAN
18.9553	18.9683	18.9721	19.1441	19.2705	19.2521	19.009	19.0459	18.9509	18.9195	18.9385	18.9385	CDC45_HUMAN
17.031	16.7865	16.8969	17.2482	17.367	16.0676	17.1971	17.1837	17.1704	17.2298	17.3729	16.9824	GGYF1_HUMAN
16.5279	17.2161	16.7739	16.5735	17.1482	16.304	16.496	16.7991	16.7649	16.1253	16.307	16.6613	LRCH4_HUMAN
19.5459	19.5899	19.6059	19.5416	19.4568	19.329	19.6255	19.5673	19.7071	19.4475	19.5623	19.6139	MTX2_HUMAN
22.0696	22.0895	22.1243	22.0349	22.0804	22.1056	22.0626	22.0236	22.0934	22.0455	22.0583	22.0825	VP26A_HUMAN
18.6274	18.5161	18.5617	18.3566	18.2518	18.3997	18.3743	18.2956	18.4554	18.4684	18.6234	18.6667	NDUB1_HUMAN
22.5043	22.5033	22.4933	22.5416	22.5433	22.5589	22.4205	22.4248	22.4639	22.5651	22.5576	22.5817	MPPB_HUMAN
17.2675	17.2483	17.5086	17.2523	17.4792	17.5122	17.0258	17.1431	16.6552	17.0283	17.0369	17.4249	SAP30_HUMAN
17.6477	17.6194	17.6802	17.6649	17.6092	17.5756	17.6763	17.706	17.607	17.5597	17.545	17.5798	MED24_HUMAN
19.8019	19.7671	19.7438	19.7711	19.7238	19.7359	19.6845	19.691	19.7252	19.753	19.7117	19.7244	KTNA1_HUMAN
16.0212	16.1901	16.43	16.5596	16.7585	16.5481	16.6316	16.6017	16.6028	16.3641	16.3588	16.6115	Z324A_HUMAN
22.1715	22.153	22.2025	22.0049	21.9982	21.9707	21.9402	21.9629	22.0295	22.2375	22.2797	22.2453	PSIP1_HUMAN
19.5924	19.5415	19.4946	19.4853	19.4582	19.5031	19.4895	19.5154	19.5311	19.6512	19.6205	19.5984	ERLN1_HUMAN
19.6486	19.6966	19.7433	19.4729	19.5561	19.4444	19.8228	19.8401	19.8168	19.9427	19.9425	19.8833	GPC4_HUMAN
20.4577	20.5214	20.4804	20.4963	20.4879	20.5451	20.4365	20.4283	20.4954	20.5203	20.5773	20.515	NDUS3_HUMAN
20.8655	20.845	20.9142	20.8855	20.8328	20.9018	20.8541	20.9062	20.9324	20.9157	20.9111	20.8469	SRS10_HUMAN
20.1637	20.232	20.1614	20.2005	20.1658	20.0515	20.0784	19.9632	20.0746	19.8797	19.9408	19.937	GEMI_HUMAN
17.638	17.7042	17.8271	17.5245	17.5128	17.3845	17.9843	17.9033	18.0665	17.3184	16.9798	17.3886	CLN5_HUMAN
19.6594	19.7234	19.7872	19.762	19.7618	19.7531	19.8904	19.8847	19.9148	19.9437	19.9937	20.0604	ECI2_HUMAN
19.6062	19.5778	19.6304	19.5661	19.5842	19.5043	19.5913	19.6285	19.6024	19.997	20.0284	19.9639	KHDR3_HUMAN
17.5324	17.3814	17.3829	17.6199	17.3588	17.2862	17.4186	17.4887	17.3794	17.3989	17.2465	17.2384	TADA3_HUMAN
17.6882	17.6696	17.6657	17.5836	17.629	17.6608	17.698	17.7319	17.7099	17.6789	17.6386	17.6488	TAF5L_HUMAN
18.9399	18.8735	18.9161	18.8993	18.8971	18.9137	18.8341	18.7916	18.8121	18.8284	18.8388	18.8542	EED_HUMAN
23.3971	23.6259	23.7836	23.2784	23.4934	23.4586	23.6077	23.6676	23.3408	23.6018	23.6136	23.5913	BAF_HUMAN
21.8569	21.8469	21.9012	21.885	21.8723	21.8585	21.9428	21.9305	21.9599	21.8648	21.8607	21.8925	SF3B1_HUMAN
22.2062	22.1891	22.2099	22.2524	22.2857	22.3173	22.2687	22.2854	22.2781	22.064	22.0306	22.0483	CSDE1_HUMAN
18.2591	18.2173	18.2433	18.1521	18.0458	18.025	18.3274	18.3071	18.2165	17.9476	17.8938	17.9417	WBP4_HUMAN
20.0039	20.0036	20.0082	19.9502	19.928	19.9483	19.8183	19.7938	19.8267	19.9681	20.0071	19.9841	PRKRA_HUMAN
18.7632	18.7749	18.7431	18.7288	18.8223	18.7981	18.7574	18.8604	18.7691	18.8807	18.802	18.7286	RPC9_HUMAN
19.3498	19.3981	19.4359	19.385	19.3598	19.3473	19.4102	19.3437	19.4681	19.8076	19.839	19.8049	KS6A5_HUMAN
17.7444	17.795	17.6894	17.9257	18.0513	17.9616	17.8367	17.8029	17.8204	17.6977	17.6963	17.7191	MED6_HUMAN
18.018	18.034	18.0309	17.689	17.7368	17.5929	18.2819	18.2091	18.2371	17.8567	17.9783	17.9681	MYCB2_HUMAN
20.388	20.3686	20.2671	20.4005	20.5008	20.0925	20.42	20.3817	20.1706	20.5296	20.5324	20.4917	KBL_HUMAN
21.3209	21.3447	21.3964	21.1767	21.0889	21.1966	21.1569	21.1668	21.1939	21.1274	21.2198	21.2932	NPM3_HUMAN
21.3365	21.2881	21.2205	21.2549	21.2749	21.2496	21.304	21.2614	21.2539	21.2999	21.2342	21.1982	LYPA1_HUMAN
18.0693	18.0819	18.1721	18.2959	18.2802	18.3582	18.2698	18.1838	18.0269	18.3558	18.177	18.2841	ERAL1_HUMAN
19.1357	19.0918	19.3003	19.2151	19.0658	18.6534	19.0808	19.2399	19.3128	19.2073	19.3136	19.0248	SPB7_HUMAN
21.8239	21.8294	21.8388	21.868	21.8501	21.8856	21.9836	21.9946	22.0111	21.8482	21.8651	21.8374	U520_HUMAN
19.1304	18.9523	19.0719	19.0027	18.9605	18.9949	18.9585	19.0251	19.0447	18.9577	18.9982	18.9906	MTU1_HUMAN
20.6673	20.6513	20.6839	20.7292	20.7031	20.6972	20.6149	20.5667	20.6467	20.6259	20.6772	20.585	TIPRL_HUMAN
17.2801	17.2874	17.347	17.1778	17.217	17.2689	17.3481	17.3076	17.2179	17.0788	17.0773	17.1063	OFD1_HUMAN
18.3855	18.3852	18.4953	18.2411	18.3229	18.2318	18.3827	18.2918	18.3014	18.2672	18.2642	18.433	TM1L1_HUMAN
20.4201	20.378	20.401	20.4062	20.4581	20.4577	20.5161	20.5215	20.515	20.5273	20.5615	20.5878	SURF6_HUMAN
20.3705	20.4172	20.3676	20.4606	20.4121	20.448	20.6749	20.5885	20.6427	20.3915	20.4065	20.4214	PPM1B_HUMAN
19.7183	19.6999	19.6924	19.7808	19.7869	19.8055	19.786	19.7796	19.8616	19.816	19.7542	19.7598	UTP20_HUMAN
21.4396	21.4646	21.4614	21.4177	21.4613	21.447	21.4381	21.4228	21.4332	21.3361	21.3054	21.3158	NU155_HUMAN
20.6645	20.6223	20.6142	20.5962	20.6421	20.6193	20.4228	20.397	20.4028	20.5672	20.5368	20.5438	XRP2_HUMAN
18.923	18.9536	18.992	18.8462	18.8444	18.8005	18.9623	18.9887	18.9773	18.9577	18.9799	19.0013	WDHD1_HUMAN
20.203	20.2141	20.1052	20.0873	20.1222	20.1804	20.1251	20.1068	20.1181	20.2441	20.1938	20.1675	CRTAP_HUMAN
20.498	20.5905	20.5727	20.4949	20.4352	20.5452	20.5995	20.4963	20.5187	20.6176	20.6756	20.7713	S2512_HUMAN
13.7435	14.1599	14.4805	14.2132	14.2188	13.844	14.2167	13.8506	13.7678	14.034	14.2044	14.0757	RA51D_HUMAN
17.4979	17.577	17.7018	17.1921	17.3394	17.1956	17.0769	17.0388	16.9983	17.4225	17.2803	17.3418	PALM_HUMAN
21.5728	21.6138	21.5561	21.5602	21.5167	21.5409	21.5739	21.5029	21.5694	21.5278	21.4637	21.4559	RENR_HUMAN
21.0687	21.0377	21.0812	20.8533	20.8072	20.8101	20.9556	20.9629	21.0134	20.8893	20.88	20.9604	RNH2A_HUMAN
20.9597	20.9552	20.9784	21.0391	21.145	21.112	20.7774	20.7357	20.8195	20.7794	20.7017	20.6785	CD123_HUMAN
16.3317	16.3903	16.215	16.093	15.914	16.1766	16.3116	16.4535	16.2239	16.4713	16.6228	16.5161	CAN15_HUMAN
19.5355	19.5319	19.4809	19.6477	19.5383	19.5798	19.6386	19.5349	19.512	19.6258	19.4299	19.3958	POP7_HUMAN
19.6504	19.5926	19.6088	19.8265	19.7104	19.755	19.542	19.8138	19.8292	19.7706	19.7071	19.691	RPP40_HUMAN
23.3794	23.3819	23.4354	23.6248	23.6517	23.6826	23.5967	23.5918	23.6028	23.5629	23.5416	23.5852	EIF3G_HUMAN
22.4082	22.3872	22.3989	22.4709	22.5134	22.5012	22.5042	22.5055	22.4975	22.419	22.4213	22.4541	EIF3J_HUMAN
20.4855	20.4819	20.4932	20.178	20.1444	20.1395	20.2204	20.2878	20.2412	20.2124	20.2378	20.2823	CBR3_HUMAN
21.2054	21.2043	21.2897	21.0996	21.0778	21.0085	21.1336	21.1687	21.2026	21.0979	21.2213	21.1862	PSD10_HUMAN
18.6237	18.6562	18.5177	18.1246	18.1234	17.9859	18.0351	17.9543	17.993	18.3782	18.4297	18.3855	AP1G2_HUMAN
21.2837	21.3004	21.3263	21.397	21.3921	21.4221	21.4155	21.4001	21.3872	21.299	21.3234	21.338	FACE1_HUMAN
16.3755	16.1866	16.283	16.2739	16.2764	16.5358	16.5953	16.2777	16.3869	16.3691	16.5632	16.3019	TPC6A_HUMAN
21.2823	21.2957	21.325	21.2397	21.1845	21.1707	21.4114	21.426	21.4365	21.6656	21.6291	21.6233	IDHC_HUMAN
18.8253	18.7807	18.7358	18.6767	18.6739	18.6288	18.8366	18.7645	18.873	18.8033	18.8013	18.8078	GATB_HUMAN
21.8975	21.8758	21.8905	21.8286	21.8651	21.8274	21.6926	21.7114	21.6814	21.7281	21.7332	21.7743	SCO1_HUMAN
16.2415	16.3325	16.0867	16.2898	16.2976	15.9565	16.4574	16.5327	16.4761	16.3865	16.4981	16.4269	ATRN_HUMAN
20.9735	21.001	20.9981	20.9132	20.8097	20.9845	21.2574	21.2511	21.2982	21.1336	21.1377	21.1281	RBBP9_HUMAN
18.8946	18.9783	18.9307	18.9712	19.122	18.9164	19.0259	19.0048	18.9599	18.9856	18.8004	18.8835	STAM2_HUMAN
18.4313	18.505	18.519	18.5453	18.5342	18.4776	18.3612	18.4121	18.4375	18.2218	18.2957	18.2968	TUSC2_HUMAN
17.4815	17.0247	17.2456	17.3928	17.018	17.0027	16.996	16.8099	16.9955	17.2173	17.3009	17.1988	DGAT1_HUMAN
19.3592	19.4725	19.5037	19.3452	19.3265	19.3535	19.3701	19.3694	19.4236	19.2323	19.4271	19.4702	CCNK_HUMAN
19.2464	19.2642	19.1147	18.9733	19.0267	18.6932	18.8851	18.9524	18.9197	18.8774	18.9463	18.7319	DHRS3_HUMAN
19.9494	19.8516	20.0024	19.7812	19.8126	19.957	20.2176	20.1514	20.2473	19.9845	19.9895	19.9951	PRAF3_HUMAN
17.207	17.3085	17.2198	17.27	17.272	17.1665	17.2894	17.2449	17.3295	17.0348	17.137	17.1996	PIAS1_HUMAN
18.7135	18.7259	18.6078	18.6488	18.6124	18.345	18.5544	18.6448	18.4873	18.6452	18.6563	18.6805	PIAS2_HUMAN
20.4763	20.4852	20.5373	20.5471	20.5791	20.4962	20.4471	20.5594	20.477	20.5296	20.5025	20.5005	SPF27_HUMAN
20.6639	20.6361	20.6598	20.658	20.6564	20.7378	20.772	20.7672	20.7872	20.7477	20.7678	20.7069	DCTN3_HUMAN
22.3041	22.3007	22.3523	22.1991	22.1629	22.1174	22.2474	22.2189	22.3464	22.2825	22.2344	22.3152	DNJC8_HUMAN
20.0199	20.0247	20.0849	19.9451	19.9316	19.9192	19.9764	19.991	20.0292	19.9331	19.8701	20.0315	SPF30_HUMAN
15.9621	16.162	15.8644	15.7596	15.7117	16.2745	15.883	15.7743	16.0591	15.8623	15.8539	15.9984	RAD17_HUMAN
22.4734	22.4471	22.52	22.4232	22.3841	22.3909	22.5723	22.5411	22.6315	22.5258	22.5768	22.5723	ATP5H_HUMAN
15.7161	15.1907	15.7514	16.2205	16.191	15.4971	15.4616	15.7703	15.8946	16.0287	15.4936	16.0861	TSN9_HUMAN
21.846	21.9027	21.8541	21.8651	21.8679	21.8575	21.7097	21.76	21.6716	21.8242	21.8905	21.8231	FLOT1_HUMAN
17.4199	17.4427	17.3916	17.4061	17.4039	17.4334	17.5181	17.5754	17.5624	17.5238	17.6497	17.5744	TRIO_HUMAN
23.3625	23.3093	23.3898	23.3288	23.3169	23.3536	23.3627	23.3768	23.4575	23.3769	23.4069	23.4447	ATP5L_HUMAN
17.3698	17.2964	17.2836	17.3176	17.4095	17.307	17.5843	17.5427	17.6304	17.4043	17.4957	17.5687	MPDZ_HUMAN
19.728	19.7403	19.7458	19.9148	19.8879	19.9448	19.9705	19.9093	19.9975	19.9097	19.8643	19.889	CBPD_HUMAN
23.6217	23.6403	23.7114	23.6828	23.6457	23.6664	23.5834	23.5595	23.6382	23.5163	23.5222	23.5582	GLRX3_HUMAN
22.9775	22.9517	22.9518	23.0811	23.0328	23.0314	23.1307	23.1177	23.1557	23.0323	23.0217	23.0073	RL1D1_HUMAN
18.1661	18.1438	18.3226	18.226	18.2109	18.2678	18.3191	18.2535	18.1426	18.3705	18.2979	18.3613	WFS1_HUMAN
19.6776	19.6447	19.6613	19.7168	19.7441	19.6728	19.7129	19.7255	19.734	19.6316	19.5899	19.6667	CLPX_HUMAN
15.3931	15.5306	15.6976	15.2615	15.0544	15.4905	15.2883	15.1512	15.1635	15.7155	15.7114	16.0546	NEBL_HUMAN
18.9319	19.0132	18.8596	18.5578	18.46	18.22	18.2194	17.9947	18.4295	18.7929	18.926	19.0373	ERG24_HUMAN
14.7622	15.1872	14.8283	15.199	15.011	14.3831	14.5717	14.6883	14.5789	14.0218	14.9362	14.4829	RNF8_HUMAN
NaN	15.8889	15.3307	15.8406	15.325	NaN	NaN	14.4534	NaN	14.8892	NaN	NaN	SYUG_HUMAN
19.8682	19.8788	19.9569	19.9127	19.9328	19.8453	19.9418	19.916	19.962	19.85	19.888	19.856	CIAO1_HUMAN
16.6967	16.9071	16.8126	16.7165	16.7684	16.6576	17.2016	17.2678	17.314	17.1789	17.1251	17.2755	PDE5A_HUMAN
18.3811	18.5214	18.4562	18.5845	18.5767	18.7072	18.4381	18.4248	18.4476	18.5712	18.6239	18.6535	DFFB_HUMAN
17.843	17.8895	17.8517	17.782	17.829	17.8319	17.9379	18.0132	17.8178	17.6416	17.6987	17.6356	ZFAN5_HUMAN
16.1205	16.091	16.3199	16.0043	15.9999	15.5841	16.1421	16.3454	16.346	16.4827	16.3225	16.4858	OCTN2_HUMAN
20.994	21.0056	20.9648	20.9818	20.9685	20.9841	21.013	20.9967	21.0049	20.9129	20.9579	20.9284	SRP72_HUMAN
18.5701	18.5942	18.5994	18.5321	18.5403	18.6578	18.6108	18.4963	18.5398	18.5975	18.4432	18.5268	JTB_HUMAN
18.3676	18.4214	18.3464	18.4782	18.3531	18.2977	18.2054	18.3268	18.4058	18.6704	18.5553	18.5531	DXO_HUMAN
21.0502	21.0631	21.039	20.9869	20.9648	21.02	21.1538	21.1744	21.1716	21.0829	21.1214	21.1817	DDAH1_HUMAN
16.1681	16.2306	16.521	15.7668	16.268	16.1545	16.3225	16.2045	16.3462	16.539	16.5974	16.6826	RECQ4_HUMAN
20.8549	20.9281	20.8883	20.6958	20.7023	20.6792	20.8882	20.9266	20.8136	20.7678	20.7945	20.792	RECQ5_HUMAN
18.3076	18.3271	18.2616	18.6206	18.5534	18.5095	18.7015	18.7292	18.6303	18.72	18.7054	18.7014	RMP_HUMAN
18.9741	18.8877	18.7887	18.601	18.5598	18.491	18.7014	18.5593	18.6635	18.4328	18.5859	18.4892	B3GA3_HUMAN
16.1329	16.1985	15.836	16.1889	16.4419	16.5588	16.3806	16.1384	16.1717	16.4055	16.2988	16.1667	ST17B_HUMAN
21.0009	20.9761	21.0168	21.0676	21.0517	21.0931	21.0524	21.0455	21.0091	20.9218	20.925	20.9123	MTA2_HUMAN
17.0551	16.9696	17.0362	16.8988	16.9394	16.7642	17.0076	17.0707	17.2165	16.9596	17.0537	17.0364	UBP1_HUMAN
20.6262	20.593	20.6462	20.4551	20.3823	20.4381	20.9105	20.898	20.9145	20.8488	20.9068	20.8686	AL1A2_HUMAN
18.3256	18.4222	18.4801	18.6575	18.6739	18.5804	18.5597	18.6099	18.4596	18.3262	18.2919	18.3658	STK10_HUMAN
17.147	17.3594	17.0782	16.9298	16.9651	17.0608	17.7741	17.6889	17.553	17.5016	17.3319	17.2177	KPCD3_HUMAN
17.2011	17.2242	17.1908	17.401	17.4617	17.2879	18.0158	17.9481	17.9294	17.7488	17.805	17.8779	SLIT2_HUMAN
18.1648	18.4346	18.058	18.6752	18.4163	18.4252	18.1467	18.3795	18.2801	18.0012	18.2028	18.0422	ATG12_HUMAN
19.3859	19.3898	19.3989	19.1603	19.1529	19.2184	19.3166	19.3363	19.3248	19.2168	19.2797	19.2318	KBTBB_HUMAN
23.2885	23.3054	23.3068	23.1123	23.1206	23.0963	23.1098	23.0924	23.1291	23.0358	23.0571	23.0614	LTN1_HUMAN
20.4048	20.3959	20.3785	20.405	20.3823	20.3952	20.2755	20.2992	20.3428	20.3594	20.3909	20.3598	TOM70_HUMAN
17.9092	17.8628	17.8501	17.8413	17.7641	17.6327	17.8559	17.8589	17.8322	17.8514	17.9878	17.9506	IPO13_HUMAN
18.6698	18.7067	18.5689	18.2706	18.327	18.1271	18.4342	18.4657	18.4959	18.4922	18.5903	18.593	DDHD2_HUMAN
19.9968	20.0344	20.03	20.1379	20.1066	20.13	20.1805	20.228	20.2308	20.1895	20.2113	20.2001	MYO1D_HUMAN
19.6762	19.6871	19.6409	19.722	19.6807	19.7675	19.4657	19.5113	19.4784	19.6185	19.6557	19.6713	TOX4_HUMAN
16.1714	16.2436	16.6036	16.5152	16.1915	16.3424	16.5101	16.5345	16.503	16.5445	16.5061	16.5747	K0754_HUMAN
18.1977	18.1966	18.195	18.4583	18.4275	18.2756	18.575	18.5832	18.5196	18.3489	18.3339	18.2443	SC24D_HUMAN
17.4994	17.5406	17.6038	17.7589	17.715	17.5258	17.7763	17.7634	17.6827	17.5188	17.4811	17.5304	ST65G_HUMAN
20.4606	20.4878	20.4636	20.2859	20.3212	20.3145	20.3615	20.3818	20.3721	20.4166	20.3841	20.3957	UFL1_HUMAN
18.6929	18.6565	18.6674	18.6802	18.6695	18.7078	18.6929	18.6753	18.5744	18.6512	18.7094	18.7161	PHF14_HUMAN
16.145	16.1723	16.2352	16.2108	15.6273	16.2456	16.2674	15.6717	16.1681	15.6709	16.4866	16.5314	SASH1_HUMAN
17.2389	17.2006	17.276	17.0315	17.0588	17.0168	16.9988	16.9852	17.3965	17.0377	17.2277	17.2771	CSCL1_HUMAN
17.5291	17.4978	17.4472	17.5108	16.995	17.2779	17.6293	17.5475	17.7405	17.5774	17.888	17.7985	FARP2_HUMAN
19.7835	19.7483	19.7374	19.6831	19.6904	19.7281	19.6513	19.61	19.5627	19.7657	19.7459	19.7532	UBXN7_HUMAN
18.7128	18.7326	18.7936	18.8908	18.8383	18.9666	18.8084	18.7626	18.8521	18.7221	18.7333	18.7668	SUN1_HUMAN
20.8763	20.8476	20.8458	20.8742	20.8075	20.7872	20.7644	20.777	20.7658	20.8161	20.8765	20.7941	PLPHP_HUMAN
21.4977	21.5159	21.5423	21.2276	21.2345	21.2136	21.3322	21.3528	21.3599	21.3962	21.4252	21.4471	ERLN2_HUMAN
20.8316	20.8323	20.8431	20.8815	20.9128	20.8889	20.889	20.9063	20.9037	20.8744	20.8845	20.8671	PRP6_HUMAN
18.1219	18.1765	18.1444	18.1652	18.2051	18.0836	18.0834	18.1648	18.1415	18.0722	18.167	18.202	PCF11_HUMAN
18.8535	18.7612	18.8354	18.8435	18.8733	18.8473	18.974	19.0321	18.9622	18.8244	18.6357	18.6209	FRYL_HUMAN
18.0045	17.9241	17.9692	18.0263	18.1304	18.0552	17.988	18.0202	17.8737	17.9502	17.8874	17.9853	NFAT5_HUMAN
18.3798	18.4016	18.4125	18.4617	18.3991	18.4691	18.4025	18.3733	18.3482	18.1549	18.139	18.1356	ENDD1_HUMAN
19.0643	19.1006	19.0407	19.048	19.2377	19.0719	19.092	19.1412	19.0576	19.211	19.2426	19.0569	GLCE_HUMAN
20.9597	20.9842	20.9958	21.127	21.0598	21.0158	20.7898	20.8069	20.8491	20.9865	20.9498	20.9481	GLSK_HUMAN
19.2699	19.2633	19.2438	19.2756	19.2511	19.1305	19.3816	19.3417	19.268	19.3484	19.281	19.2745	HAUS5_HUMAN
17.3896	17.3059	17.4152	17.3892	17.3337	17.1488	17.3293	17.3346	17.4535	17.2934	17.4839	17.5356	FBX21_HUMAN
20.2479	20.2967	20.2384	20.3406	20.4064	20.5173	20.7652	20.8131	20.5242	20.7622	20.7845	20.8206	KDM4B_HUMAN
NaN	NaN	16.9242	16.6718	17.4025	16.5437	16.883	NaN	16.9722	16.9136	16.95	NaN	RHBT3_HUMAN
16.5276	16.4643	16.5751	16.6269	16.1976	16.5403	16.4067	16.7625	16.4579	16.5821	16.6656	16.7342	SOGA1_HUMAN
17.9913	17.9656	18.1561	18.2175	18.1298	18.2001	18.0747	18.1108	18.1446	18.039	18.0504	18.031	UBP19_HUMAN
16.9915	16.9013	16.8485	16.8471	16.9383	17.0062	16.6534	16.6946	16.6565	16.6001	16.7828	16.4285	WDR47_HUMAN
19.8351	19.8881	19.8862	19.8339	19.7965	19.8215	19.7947	19.8159	19.8629	19.9873	19.9704	19.9696	AP2A2_HUMAN
20.6893	20.7563	20.7211	20.7342	20.7067	20.6997	20.7679	20.7563	20.8098	20.8501	20.8701	20.8475	SC31A_HUMAN
19.9109	19.8968	19.8619	20.2304	20.2399	20.2388	19.9291	19.9225	19.893	19.7723	19.7423	19.7677	HEXI1_HUMAN
19.6144	19.782	20.0138	20.1244	19.8202	19.5279	19.8089	19.8525	19.9097	19.685	19.9073	20.0639	RPP14_HUMAN
18.9549	18.8795	18.8773	19.0531	19.1098	19.118	18.8947	18.8835	18.8231	18.6502	18.7384	18.7737	CCNB2_HUMAN
16.0994	16.1785	16.186	16.1061	16.3452	16.3349	16.1922	16.3364	16.11	16.1507	15.9618	15.9506	YIF1A_HUMAN
21.1387	21.0958	21.0585	21.1042	21.0771	21.0836	21.1498	21.1377	21.138	21.0608	21.1111	21.0324	UBR5_HUMAN
17.5483	17.424	18.8001	17.9998	18.0655	17.8313	17.9448	17.9986	17.8584	17.696	17.5845	18.3685	AGFG2_HUMAN
20.1745	20.2068	20.2173	20.0358	19.9812	19.9436	19.9682	20.0137	19.962	19.9833	20.0266	20.0078	SCAF4_HUMAN
20.3489	20.3142	20.2823	20.3147	20.2575	20.2375	20.3147	20.2768	20.3876	20.2698	20.3339	20.3273	NDUB6_HUMAN
18.757	18.7847	18.8197	18.741	18.7011	18.6262	18.5597	18.561	18.5549	18.5781	18.5788	18.6409	MFN2_HUMAN
NaN	NaN	16.7737	17.0744	16.8225	NaN	NaN	NaN	16.7296	NaN	16.4383	16.8951	DUS14_HUMAN
19.7089	19.6594	19.6339	19.7123	19.6851	19.7059	19.8053	19.8098	19.7098	19.7315	19.7186	19.7086	SPN1_HUMAN
18.7772	18.8088	18.7387	18.8168	18.7578	18.7338	18.8811	18.8955	18.9251	18.7485	18.8135	18.7664	UBE4B_HUMAN
16.6623	16.6636	16.7277	17.3102	16.9662	16.4932	17.2004	17.1395	16.7364	17.2165	17.021	17.0049	NXPH4_HUMAN
19.6997	19.6992	19.6383	19.6776	19.5619	19.714	19.5533	19.6147	19.4943	19.6812	19.7645	19.679	ZFPL1_HUMAN
20.613	20.6009	20.6042	20.5489	20.5649	20.5466	20.5977	20.5921	20.6286	20.5772	20.5695	20.5681	ELP1_HUMAN
19.7455	19.9498	19.7109	19.6248	19.593	19.6558	19.9671	19.8428	19.8595	19.8874	19.8595	19.9014	NDUA3_HUMAN
20.5101	20.5088	20.6244	20.5482	20.5406	20.5932	20.4625	20.4548	20.5186	20.7104	20.7482	20.774	NDUB4_HUMAN
19.565	19.7186	19.7765	19.4681	19.4891	19.3709	19.5814	19.544	19.6589	19.8569	19.8036	19.8355	NDUB8_HUMAN
21.4557	21.4931	21.5241	21.4475	21.3899	21.4415	21.4596	21.4135	21.4441	21.649	21.6606	21.6913	NDUA7_HUMAN
21.6721	21.6811	21.7418	21.6895	21.6863	21.7887	21.7429	21.7663	21.7823	21.6394	21.698	21.7789	RTN3_HUMAN
20.9394	20.9184	20.96	20.9646	20.9653	20.9736	21.0128	20.9928	21.0505	21.0735	21.0486	21.1156	LETM1_HUMAN
17.5715	17.7038	17.6544	17.5901	17.6836	17.5467	17.3568	17.4945	17.4275	17.4281	17.4026	17.5002	EPN2_HUMAN
17.2669	17.2365	17.272	17.146	17.0968	16.8828	17.1517	17.2899	17.1503	17.2841	17.3962	17.5003	STBD1_HUMAN
16.9008	17.089	17.052	16.8713	17.0932	17.0392	16.9033	16.8983	16.6866	16.5396	16.6627	16.6324	LERL1_HUMAN
21.4371	21.4497	21.447	21.4456	21.467	21.4138	21.3883	21.3766	21.3891	21.4043	21.3944	21.3707	ZRAB2_HUMAN
18.4108	18.4686	18.2936	18.3595	18.2939	18.1752	18.2809	18.303	18.3363	18.4056	18.5143	18.43	SNX4_HUMAN
19.0034	19.0728	18.9134	18.969	18.9706	18.8229	18.9	18.9504	18.8462	18.7412	18.8406	18.8384	ZWINT_HUMAN
20.978	20.9921	20.9847	20.9248	20.9267	20.9855	20.9845	21.0082	20.9456	20.9721	20.9391	20.9192	LC7L3_HUMAN
19.5056	19.5037	19.5833	19.6707	19.6417	19.6417	19.4224	19.3413	19.4338	19.6694	19.6171	19.7709	KI20A_HUMAN
19.2746	19.2813	19.3275	19.2905	19.3076	19.36	19.2975	19.3039	19.2898	19.3142	19.2979	19.3382	KIF4A_HUMAN
15.3884	15.6341	15.0519	15.1945	NaN	14.9912	15.3909	14.6719	15.4784	15.1195	15.02	15.1147	MBD4_HUMAN
18.3686	18.3468	18.3778	18.3563	18.3099	18.2412	18.344	18.3134	18.4147	18.2932	18.3207	18.3034	MTMR5_HUMAN
18.8115	18.7998	18.6831	18.8756	18.7949	18.6495	18.6598	18.7136	18.7206	18.5925	18.5635	18.5876	GOSR1_HUMAN
18.6868	18.6899	18.709	18.6123	18.6872	18.6116	18.5852	18.6463	18.4504	18.7229	18.6696	18.7231	KAT7_HUMAN
18.0116	18.0726	18.1234	18.3127	18.3199	18.8383	18.0708	18.1827	17.8631	18.1597	18.1405	18.0376	UCP5_HUMAN
18.2883	18.2678	18.2797	18.5156	18.5503	18.5044	18.4222	18.5102	18.5038	18.4327	18.3842	18.3082	ATE1_HUMAN
19.6163	19.6473	19.6297	19.6378	19.4517	19.4187	19.5643	19.4002	19.6605	19.4627	19.5075	19.5304	TNKS1_HUMAN
17.5591	17.4058	17.6111	17.8465	17.8553	17.8887	17.7014	17.6887	17.7824	17.2	17.1833	17.095	CCDB1_HUMAN
15.4771	15.8194	16.5625	14.9751	13.961	NaN	14.5887	15.5244	15.6495	14.5353	15.3571	16.2555	EPM2A_HUMAN
20.9888	21.0012	21.0442	20.9842	20.961	20.9539	20.7799	20.7831	20.8378	20.8931	20.9054	20.894	VAPB_HUMAN
19.3203	19.3157	19.224	19.1446	19.2317	19.2179	19.1159	19.2439	19.1711	19.2331	19.1823	19.1567	SNAPN_HUMAN
18.982	18.9729	18.9714	18.8721	18.9011	18.7808	19.0703	19.0612	19.0774	19.044	19.0386	19.0058	MPZL1_HUMAN
21.3535	21.4532	21.5217	21.3605	21.4136	21.4047	21.3763	21.4113	21.3507	21.5192	21.6103	21.5613	NDUC2_HUMAN
21.2104	21.1911	21.1601	21.1873	21.1584	21.0826	21.1096	21.0843	21.1267	21.2964	21.3342	21.3435	NDUAA_HUMAN
19.0062	19.1001	18.9249	18.4468	18.4679	18.5718	18.8822	18.9768	18.8464	19.1034	19.1367	19.0426	FKBP9_HUMAN
19.9648	19.9483	19.9641	19.5607	19.5934	19.6443	19.8298	19.8612	19.8481	19.9733	19.9883	19.962	CELF2_HUMAN
21.896	21.868	21.8515	21.5325	21.5173	21.4788	21.4207	21.4174	21.463	21.7613	21.7625	21.7463	6PGL_HUMAN
19.5351	19.5131	19.4483	19.5659	19.4929	19.5334	19.6267	19.6719	19.65	19.5182	19.5504	19.5113	PAPS2_HUMAN
21.0357	21.0472	21.0441	21.0792	21.0798	21.0851	21.1009	21.0906	21.1309	21.0576	21.024	21.0247	SMC2_HUMAN
19.4336	19.4715	19.4191	19.2821	19.3519	19.316	19.4326	19.3854	19.4103	19.3678	19.3638	19.4047	ATG7_HUMAN
16.1581	16.1249	16.0004	16.3861	16.2868	16.1956	16.2857	16.0864	16.2481	16.005	15.95	16.2226	TACC2_HUMAN
17.1902	17.0636	16.9852	17.0649	17.1839	17.2169	17.0379	16.8558	16.9488	17.2375	17.1988	17.0939	SYFM_HUMAN
20.4715	20.4657	20.4746	20.44	20.3403	20.4244	20.4928	20.4008	20.5024	20.3235	20.3089	20.3288	LYPA2_HUMAN
22.1396	22.1126	22.1775	22.2968	22.3434	22.3093	22.2763	22.3023	22.2985	22.168	22.1589	22.1432	IPO7_HUMAN
18.473	18.5089	18.4698	18.4058	18.3204	18.4243	18.4287	18.4086	18.4393	18.4809	18.5098	18.494	ARI2_HUMAN
16.6492	17.0409	17.1084	16.8328	16.6166	16.591	16.8444	17.0802	16.9146	16.4904	16.9004	16.2191	TFIP8_HUMAN
16.5052	16.725	16.6105	16.6109	16.4843	16.4712	16.8091	16.7009	16.3529	16.4327	16.32	16.7115	M3K6_HUMAN
18.5226	18.5733	18.5224	18.6815	18.7129	18.6946	18.6041	18.5493	18.5782	18.5346	18.4368	18.542	SLU7_HUMAN
21.1011	21.1218	21.0873	21.11	21.1137	21.052	21.0349	21.0272	21.0061	21.0584	21.0173	21.0217	AGM1_HUMAN
19.1169	19.0634	19.1152	19.1355	19.2248	19.0793	19.2366	19.2341	19.1507	19.3099	19.299	19.3029	MOCS3_HUMAN
20.3378	20.3786	20.4969	20.5445	20.5009	20.5626	20.592	20.4719	20.4994	20.4162	20.3821	20.4231	CD2B2_HUMAN
16.6961	16.9169	16.8651	16.7719	16.9448	16.7252	16.8206	16.7813	16.8467	16.6635	16.837	16.7596	MED26_HUMAN
18.2565	18.2389	18.1026	18.7767	18.0492	17.722	18.5775	18.5018	18.4696	18.2312	18.1309	18.293	ZFYV9_HUMAN
15.2836	NaN	14.0239	NaN	14.8729	NaN	NaN	NaN	14.8547	NaN	NaN	NaN	CNIH1_HUMAN
18.4207	18.7084	18.4675	18.3234	18.6275	18.6182	18.7249	18.78	18.5539	18.3364	18.2992	18.2618	ZIC2_HUMAN
17.9403	17.9985	17.9597	18.3443	18.4117	18.3517	17.9772	17.9625	17.8827	17.692	17.7085	17.7135	SVIL_HUMAN
20.4281	20.3733	20.5054	20.4288	20.3796	20.2941	20.4037	20.4144	20.4374	20.3639	20.4583	20.3896	BAG4_HUMAN
22.3576	22.3621	22.3595	22.5114	22.5168	22.5054	22.5023	22.4415	22.4283	22.4312	22.3955	22.3693	AHSA1_HUMAN
19.7166	19.7681	19.7354	19.6779	19.7063	19.6848	19.7231	19.6638	19.6769	19.7828	19.7325	19.785	PARN_HUMAN
21.0113	21.0236	21.0207	21.0233	21.0426	21.0903	20.9753	20.9551	20.9813	20.9736	21.0012	20.9696	PSMG1_HUMAN
18.9391	18.9066	18.9614	19.0993	19.089	19.1307	19.0215	18.9551	18.9959	18.9557	18.9568	18.9	SGPL1_HUMAN
17.7428	17.9095	17.8283	17.8401	17.8173	17.728	17.9352	17.8569	17.9268	17.7338	17.8046	17.7023	CNEP1_HUMAN
20.4084	20.4275	20.3968	20.4396	20.4007	20.417	20.5466	20.5263	20.493	20.4486	20.5183	20.4951	NSA2_HUMAN
17.2286	17.2121	17.1719	16.8314	16.847	16.7424	16.7299	16.8158	16.7885	17.3014	17.4494	17.4077	G6PE_HUMAN
20.6224	20.602	20.562	20.7194	20.7431	20.7202	20.6827	20.6018	20.6629	20.6534	20.5778	20.6688	SC24A_HUMAN
19.2471	19.2552	19.2237	19.2481	19.2961	19.2606	19.2935	19.2289	19.2831	19.2475	19.238	19.2454	SC24B_HUMAN
18.1947	18.2263	18.225	18.2638	18.1168	18.1763	18.5088	18.442	18.4643	18.3901	18.4577	18.5669	AGRL2_HUMAN
15.8453	15.7077	15.6907	16.0976	15.933	15.699	16.1383	16.2297	15.9467	15.9415	16.4319	16.0752	CBX6_HUMAN
16.8948	17.1215	17.1972	17.2065	17.4313	17.3705	17.2715	17.2343	17.2658	17.2722	17.2873	17.3315	NADK_HUMAN
18.7349	18.7298	18.7118	19.0003	19.0326	18.931	18.9022	18.8153	18.8222	18.8183	18.7896	18.8501	TYDP2_HUMAN
19.0794	19.0667	19.0375	19.0269	19.0485	19.1168	19.1645	19.1043	19.1145	19.0842	19.0319	19.0728	SFT2B_HUMAN
18.8255	18.8289	18.8887	18.9309	18.8658	18.8825	18.963	18.9326	18.837	19.0008	18.8522	18.8027	MPC2_HUMAN
18.6535	18.6715	18.7038	18.7733	18.828	18.7525	18.5829	18.5261	18.5748	18.6231	18.6507	18.7346	ETHE1_HUMAN
21.2204	21.1939	21.197	21.2344	21.2118	21.2383	21.3649	21.3105	21.3734	21.333	21.3099	21.3188	ACSL3_HUMAN
18.7573	18.718	18.6678	18.6597	18.631	18.6329	19.0307	18.979	18.9688	18.9482	18.8827	18.9548	RPA1_HUMAN
19.187	19.1482	19.1733	18.8967	18.9006	18.902	19.0164	18.9494	18.9817	18.9142	18.9334	18.9579	PCNT_HUMAN
18.9292	18.8531	18.9155	18.6962	18.6611	18.7525	18.6975	18.7055	18.7822	18.7788	18.7845	18.9095	YETS4_HUMAN
14.6465	14.9671	15.5836	14.5142	14.9022	14.2866	14.0945	14.9616	14.1352	14.8334	15.0624	15.1534	ZBT11_HUMAN
17.7574	17.7755	17.5458	17.6673	17.7821	17.6427	17.7997	17.7727	17.7818	17.4417	17.67	17.431	CNOT4_HUMAN
19.3617	19.3794	19.2961	19.3206	19.3385	19.263	19.6288	19.6285	19.5987	19.2992	19.208	19.2393	STABP_HUMAN
14.1725	14.7646	14.7256	13.7101	NaN	13.726	14.2694	13.6404	14.2902	13.471	NaN	13.8717	NET1_HUMAN
17.7623	17.7747	17.7751	17.7334	17.6557	17.5003	17.6937	17.7181	17.7534	17.6363	17.8596	17.7719	CPSF4_HUMAN
17.1384	17.0888	17.0403	16.8292	17.213	17.4694	16.9735	16.6339	16.6061	16.8659	17.093	16.8085	NFAC1_HUMAN
17.5922	17.7048	17.7156	17.8279	17.917	17.7427	17.5804	17.6439	17.7857	17.8985	18.1304	18.0776	ASML_HUMAN
19.5905	19.5734	19.6329	19.434	19.3281	19.2668	19.4259	19.3435	19.4453	19.4283	19.492	19.5077	CDS2_HUMAN
17.7219	18.1382	18.1087	18.3769	18.2942	18.3626	18.4893	18.3226	18.3729	18.2274	18.2218	18.2977	EYA4_HUMAN
19.089	19.0415	19.0597	18.9791	18.972	19.0181	19.0216	19.0067	19.0789	19.0655	19.0778	19.0812	CEP43_HUMAN
18.6114	18.4302	18.5506	18.3819	18.2966	18.1556	18.3858	18.4926	18.4727	18.5165	18.3787	18.2791	PPR3D_HUMAN
17.913	17.8255	17.796	17.839	17.7112	17.8207	17.8953	18.0021	17.6134	18.1149	18.1321	18.0582	BRD1_HUMAN
18.3982	18.5686	18.518	18.7787	18.7075	18.8284	18.6625	18.7131	18.728	18.6298	18.6727	18.589	RPP29_HUMAN
18.7113	18.7037	18.6706	18.5071	18.4838	18.5069	18.6514	18.6709	18.6457	18.6751	18.6304	18.6426	HERC2_HUMAN
18.1149	17.935	17.9461	18.0574	18.3641	18.5095	NaN	18.103	18.2159	18.4994	18.306	18.3796	RAB3D_HUMAN
20.0863	20.0738	20.0554	20.2479	20.1603	20.0716	20.2242	20.2272	20.2439	20.0962	20.1292	20.0725	SNP29_HUMAN
20.3793	20.3768	20.3205	20.299	20.3094	20.2236	20.2197	20.2778	20.238	20.391	20.4189	20.4052	OXSR1_HUMAN
19.7656	19.7857	19.7603	19.5931	19.5966	19.5884	19.2185	19.2338	19.2886	19.5275	19.5547	19.5219	GGPPS_HUMAN
21.7419	21.7515	21.7264	21.5921	21.5802	21.5473	21.6082	21.5733	21.6266	21.4897	21.5298	21.5566	HS74L_HUMAN
20.2726	20.2985	20.262	20.319	20.2697	20.2797	20.2616	20.1694	20.2146	20.1526	20.1435	20.1162	PTBP3_HUMAN
16.81	16.821	NaN	16.9536	17.059	NaN	16.9684	16.745	NaN	NaN	NaN	NaN	STR3N_HUMAN
21.3266	21.4418	21.4068	21.4695	21.4862	21.5021	21.1715	21.1947	21.163	21.3908	21.4751	21.3931	LSM8_HUMAN
20.9194	20.9138	20.9063	21.1279	21.1243	21.0887	21.2344	21.2336	21.2441	21.1311	21.1547	21.1299	AP2A1_HUMAN
19.0752	19.0684	19.054	19.0283	18.9157	18.9614	19.1334	19.1559	19.0869	19.2289	19.2678	19.2298	WIZ_HUMAN
21.1824	21.1773	21.2102	21.3234	21.3521	21.3442	21.2233	21.2147	21.222	21.2058	21.1856	21.2351	STAU1_HUMAN
20.1953	20.1459	20.1372	20.2771	20.346	20.3605	20.3399	20.3097	20.2548	20.1244	20.1368	20.1271	TTC4_HUMAN
17.5245	17.2357	17.2343	17.5735	17.1338	17.5745	17.5392	17.6646	17.383	17.1437	16.8887	17.3099	TM50A_HUMAN
21.4875	21.5027	21.4042	21.5948	21.5568	21.5851	21.4327	21.4627	21.4059	21.4177	21.4003	21.4169	BAG2_HUMAN
22.1158	22.1157	22.1577	22.368	22.4263	22.4509	22.1522	22.1258	22.1881	21.9588	21.8957	21.889	BAG3_HUMAN
20.1001	20.1424	20.1177	20.2437	20.2767	20.295	20.4206	20.456	20.4136	20.1178	20.1053	19.9751	M4K4_HUMAN
18.5028	18.4226	18.3316	18.3283	18.2276	18.1165	18.4514	18.4352	18.4787	18.4309	18.421	18.2885	DCMC_HUMAN
19.371	19.3985	19.3731	18.9199	19.0368	19.0424	18.8915	19.0477	18.9347	19.0859	19.113	19.0761	QORL1_HUMAN
21.6958	21.695	21.7167	21.7227	21.7038	21.7224	21.7223	21.7462	21.7858	21.8361	21.8475	21.8683	AIFM1_HUMAN
19.8546	19.8835	19.8618	19.9858	19.9299	19.8244	19.8068	19.7618	19.7653	19.9075	19.9824	20.0045	EMAL2_HUMAN
18.3731	18.4451	18.4306	18.3846	18.3334	18.3793	18.4532	18.5223	18.439	18.3275	18.3903	18.2999	LATS1_HUMAN
16.8852	16.7862	16.8935	16.4895	16.8357	16.7302	16.6816	16.6475	16.4932	16.6049	16.7634	16.6202	NUD14_HUMAN
19.0777	19.0137	19.0455	19.1053	19.241	19.2795	19.3937	19.3249	19.2788	19.0542	19.0848	19.106	TSN13_HUMAN
21.2048	21.1672	21.2477	21.1107	21.145	21.1131	21.1833	21.1193	21.231	21.0879	21.0974	21.14	BPNT1_HUMAN
19.5339	19.5114	19.597	19.2082	19.1205	19.2403	19.3028	19.3072	19.3349	19.4232	19.3945	19.426	FADS2_HUMAN
18.4752	18.4696	18.3797	18.6603	18.5383	18.5689	18.1	18.1648	18.0668	18.4236	18.3964	18.4713	DDAH2_HUMAN
18.1305	18.1628	18.1438	18.2942	18.1388	18.1325	18.1327	18.186	18.2618	17.9755	18.194	18.2915	ABHGA_HUMAN
15.2074	15.4222	15.4577	15.2833	14.5698	15.2823	NaN	14.6024	15.8039	14.6472	NaN	15.2938	GPAN1_HUMAN
16.3574	16.3298	16.529	16.5562	16.3955	16.3701	16.466	16.1391	16.4954	16.4142	16.461	16.5237	CF047_HUMAN
21.9805	21.9754	22.0104	22.0601	22.0453	22.0726	21.9676	22.0781	22.037	21.9598	21.9633	22.0062	TXD12_HUMAN
16.6205	16.5325	16.6935	16.687	16.5239	16.3647	16.5239	16.7168	16.6999	16.6521	16.6534	16.8111	TRUB2_HUMAN
19.9183	19.9822	19.9149	19.9362	19.9784	19.9786	19.8578	19.7805	19.8557	19.5461	19.5533	19.5448	ECD_HUMAN
18.9599	18.8666	18.919	18.9437	19.0258	19.0895	18.9884	18.9669	18.8601	18.9917	18.983	18.9478	SYF2_HUMAN
19.6309	19.6841	19.7489	19.6079	19.6105	19.5298	19.5545	19.6276	19.5728	19.5176	19.5555	19.5598	MBD3_HUMAN
18.4998	18.4658	18.3997	18.4127	18.4423	18.2319	18.5262	18.4964	18.5512	18.5817	18.4398	18.4184	TOP3B_HUMAN
20.8685	20.8841	20.9096	20.9509	20.9328	20.8834	20.7835	20.8368	20.7571	20.9461	21.0007	21.012	NUDT3_HUMAN
18.1379	18.3182	18.3747	18.4734	18.2975	18.2557	18.3052	18.2433	17.6986	18.2683	18.1431	18.233	PTTG1_HUMAN
19.7855	19.8047	19.6966	19.9335	19.9798	19.9382	19.6599	19.6776	19.6923	19.2965	19.2504	19.1746	BCL10_HUMAN
20.9253	20.9276	20.9408	20.8932	20.8766	20.8573	20.9146	20.902	20.9175	20.9895	21.0448	20.9915	NDUBA_HUMAN
18.9908	18.9362	19.033	19.5584	19.5626	19.6591	19.8344	19.8281	19.8723	19.5212	19.5231	19.5504	CLPT1_HUMAN
16.7547	16.7488	16.7203	16.4502	16.4344	16.4435	16.3228	16.3263	16.2547	16.4652	16.6372	16.4886	ZBED1_HUMAN
19.079	19.1878	19.0371	18.8809	18.7781	18.8727	18.9689	19.0206	19.1311	18.7536	18.9022	18.8726	MOC2B_HUMAN
21.2234	21.2201	21.3068	21.548	21.5797	21.5357	21.556	21.5183	21.5608	21.5156	21.509	21.4657	TOM40_HUMAN
18.6317	18.6456	18.8083	18.7365	18.5475	18.7006	18.8265	18.8295	18.7691	18.9441	18.915	18.898	PX11B_HUMAN
19.9476	19.9246	19.9165	20.016	20.021	19.9859	19.9318	19.959	19.9623	19.942	19.9611	19.9455	PAK4_HUMAN
14.1526	14.2583	15.2409	15.5781	13.08	NaN	15.5054	15.5457	14.7848	13.9247	14.8329	14.2788	DNAL4_HUMAN
19.2929	19.1893	19.2144	19.0364	19.0521	19.0384	19.1918	19.2341	19.1933	19.5369	19.538	19.5041	CHK2_HUMAN
16.3974	NaN	NaN	16.1964	16.2301	16.2201	16.2223	16.2142	16.5261	16.418	16.3287	NaN	APBA3_HUMAN
21.2165	21.207	21.1812	21.2964	21.2741	21.3036	21.233	21.2389	21.2497	21.2738	21.2748	21.2691	ACL6A_HUMAN
18.1168	18.045	18.0763	17.6918	17.7126	17.9149	18.0934	18.1585	17.8095	18.1516	18.3244	18.296	NSD2_HUMAN
17.6763	17.6399	17.6853	17.6245	17.5926	17.5634	17.5091	17.3094	17.5718	17.5953	17.5646	17.6156	MOC2A_HUMAN
17.8253	17.9184	17.9934	17.6339	17.6905	17.8646	17.9843	17.7308	17.6497	18.0318	18.1157	17.8431	CYB_HUMAN
20.3311	20.1515	20.3571	20.2782	20.022	20.1251	20.3151	20.3765	20.4523	20.2756	20.3743	20.4376	CYB5_HUMAN
25.7505	25.7539	25.8033	25.5583	25.4917	25.4306	25.414	25.4798	25.4679	25.6773	25.7407	25.7156	LDHA_HUMAN
21.713	21.7037	21.764	21.6497	21.6252	21.5943	21.5806	21.5609	21.6251	21.7376	21.762	21.7663	DHE3_HUMAN
20.9494	20.9883	21.08	20.9629	20.9986	21.0973	20.9557	20.9143	21.0265	21.2061	21.211	21.2273	DYR_HUMAN
22.785	22.805	22.7917	22.7186	22.7373	22.7323	22.7612	22.7747	22.7605	22.7509	22.7421	22.754	NB5R3_HUMAN
21.7338	21.76	21.7866	21.5936	21.5824	21.5923	21.4461	21.526	21.477	21.703	21.694	21.7527	GSHR_HUMAN
17.9461	17.8002	18.0667	18.8248	19.3884	18.6368	18.7667	18.9786	18.4356	19.0175	18.6087	18.5909	COX1_HUMAN
23.0552	23.0365	22.9963	23.2048	23.1662	23.1827	23.2687	23.2832	23.325	23.2901	23.3299	23.3644	COX2_HUMAN
16.9298	16.933	17.0521	16.9651	16.953	17.1053	16.9655	17.0403	17.1142	16.7678	16.9897	17.2294	COX3_HUMAN
24.4861	24.4409	24.4843	24.2403	24.2845	24.117	24.1315	24.1343	24.1987	24.3841	24.3618	24.3729	SODC_HUMAN
22.5567	22.5609	22.583	22.4957	22.4848	22.4915	22.2126	22.2467	22.2858	22.5831	22.5987	22.6047	PNPH_HUMAN
23.7341	23.741	23.7501	23.7686	23.7438	23.7499	23.7022	23.6973	23.7237	23.8565	23.8998	23.8995	HPRT_HUMAN
23.7378	23.7166	23.7586	23.7089	23.679	23.7262	23.678	23.6766	23.7697	23.7138	23.7044	23.7501	AATM_HUMAN
15.8613	15.8485	15.6683	15.9178	15.5677	15.4447	15.9647	15.9272	15.759	16.128	15.988	16.1641	ABL1_HUMAN
18.9999	19.0271	19.007	19.069	19.0474	18.8866	19.0308	19.0135	18.8052	18.9333	18.9798	18.9841	EGFR_HUMAN
25.7942	25.8472	25.7994	25.5597	25.5441	25.4416	25.3792	25.4261	25.4365	25.6489	25.7902	25.7778	PGK1_HUMAN
20.351	20.2951	20.3357	20.3801	20.336	20.3898	20.4082	20.3906	20.3653	20.425	20.3914	20.392	KAD1_HUMAN
NaN	NaN	NaN	NaN	14.9089	NaN	14.358	14.8492	NaN	NaN	13.4732	NaN	TPA_HUMAN
18.0085	18.0696	18.0716	17.7023	17.6824	17.5669	17.5667	17.5954	17.4776	17.7884	17.896	18.0103	ADA_HUMAN
21.0004	21.0531	21.1064	20.9567	20.9152	20.9197	21.1038	21.069	21.0404	21.2349	21.2275	21.0315	ATP6_HUMAN
21.7812	21.7877	21.7608	21.4459	21.4387	21.425	21.2019	21.199	21.1885	21.0704	21.0711	21.084	CAH2_HUMAN
22.0555	22.0811	22.0673	21.7107	21.6748	21.6638	20.4703	20.4651	20.4671	21.684	21.7505	21.7037	ASSY_HUMAN
18.9082	19.0611	18.8949	19.789	19.9769	19.9731	18.3089	18.3084	18.1808	16.9718	17.2227	17.201	TIMP1_HUMAN
18.549	18.4991	18.6033	18.3934	18.326	18.4317	18.5133	18.4907	18.5481	18.4716	18.4907	18.6697	CYTC_HUMAN
18.9951	19.0706	18.9591	18.5865	18.6471	18.5036	18.8394	18.8724	18.8918	18.9812	18.9991	19.006	RASN_HUMAN
18.6009	18.5692	18.6267	18.1774	18.4094	18.4016	18.6502	18.6483	18.6924	18.6284	18.6032	18.7546	RASH_HUMAN
24.4514	24.4981	24.5134	24.818	24.8652	24.7574	24.0075	23.9463	23.9547	23.757	23.7549	23.7841	RASK_HUMAN
19.1446	19.2064	19.0991	19.2531	19.2796	19.3945	19.1615	19.067	19.2664	19.0267	18.9809	18.85	LDLR_HUMAN
18.8207	18.9125	18.9673	19.5312	19.5324	19.5444	18.7122	18.7023	18.6936	16.8209	16.9356	16.9251	TGFB1_HUMAN
20.0888	20.0981	20.1773	19.7232	19.7517	19.708	19.7497	19.7428	19.8219	19.8627	19.8017	19.8434	HLAB_HUMAN
17.7059	17.8476	17.789	17.755	17.8064	17.6531	17.8449	17.8706	17.8837	17.4906	17.8158	17.6368	DQB1_HUMAN
19.624	18.9648	19.3195	19.3267	19.4555	19.9518	19.7828	19.6465	19.3504	19.8391	19.4074	19.0175	HBB_HUMAN;HBD_HUMAN
16.0003	16.0487	15.7063	NaN	14.4336	NaN	13.1122	NaN	NaN	NaN	15.0305	14.8521	CO2A1_HUMAN
17.6084	17.3722	17.4491	17.369	17.3691	17.3429	17.7293	17.6598	17.7874	17.4083	17.4751	17.4798	CO4A1_HUMAN
19.1808	16.3262	16.3902	16.2294	16.2515	16.5552	15.4368	16.3697	15.7327	15.9265	15.4708	16.8759	K1C14_HUMAN
18.4625	16.8357	17.1227	16.7782	17.0218	NaN	NaN	17.2637	16.7477	17.1087	16.585	17.2512	K2C6A_HUMAN
22.0638	22.0701	22.0621	22.2812	22.2869	22.2599	21.7939	21.8154	21.8221	22.0184	22.0536	22.0293	LMNA_HUMAN
18.5194	18.5668	18.5444	18.4479	18.3998	18.3405	17.7745	17.7934	17.8914	17.5916	17.5571	17.7477	APOE_HUMAN
19.7239	19.2119	19.4999	19.7802	19.8776	19.9837	20.1399	19.7027	19.6309	19.9154	19.8379	19.5384	FETUA_HUMAN
21.1875	21.1001	21.0972	21.623	21.6572	21.6051	21.4318	21.1159	21.112	21.5165	21.5133	21.2864	ALBU_HUMAN
21.6733	21.6499	21.6588	21.7641	21.7688	21.7438	21.6094	21.5397	21.618	21.6115	21.5586	21.5767	TFR1_HUMAN
18.3231	18.233	18.5418	19.1943	18.9487	19.0159	17.507	17.5927	17.6167	18.4893	18.7227	18.9868	FRIL_HUMAN
20.1231	20.0853	20.1963	20.3502	20.2766	20.2666	19.4668	19.6181	19.6615	19.8475	19.9054	19.9789	FRIH_HUMAN
16.0308	15.7592	15.4133	15.5017	15.4675	15.3582	16.0638	16.7652	14.7496	15.9924	16.9911	16.6493	MT1G_HUMAN;MT1X_HUMAN;MT2_HUMAN
19.7781	19.827	19.8013	19.7871	19.6815	19.642	19.7289	19.7622	19.8239	19.8575	19.848	19.7713	NU1M_HUMAN
17.4223	17.4848	17.3321	17.6364	17.7347	18.1561	17.4057	17.6058	17.5166	17.7741	17.9355	17.5073	NU2M_HUMAN
19.7745	19.8737	19.7211	19.7145	19.7909	19.7193	19.7967	19.7661	19.7382	19.9094	19.9174	19.97	NU4M_HUMAN
18.1331	18.1225	18.2969	18.1393	18.2043	18.1406	18.0679	18.1307	18.1374	18.2177	18.2045	18.2673	NU5M_HUMAN
18.7017	18.6062	18.5823	18.6948	18.9132	18.7239	18.7088	18.7438	18.7087	18.9152	18.7386	18.8212	NU6M_HUMAN
17.7085	17.1653	17.5379	16.8358	16.8776	17.6352	17.1281	17.6059	17.1296	17.3152	17.5075	17.5356	ATP8_HUMAN
NaN	NaN	NaN	NaN	NaN	NaN	17.2108	17.2478	16.9297	17.2652	17.5266	17.5626	MIS_HUMAN
17.0446	16.9488	17.1923	17.6505	17.7558	17.7043	17.1841	17.0528	16.8756	17.507	17.2996	17.0473	VTNC_HUMAN
16.7491	16.6765	16.7794	16.7282	16.8608	17.1417	17.2231	17.0328	16.913	16.7269	16.7181	16.661	HMDH_HUMAN
19.7369	19.6803	19.6786	19.6151	19.6566	19.6625	19.7722	19.7909	19.76	19.918	19.9329	19.8917	CATA_HUMAN
18.2213	18.2213	18.1672	18.0553	18.0205	18.0563	18.0515	18.1232	18.0703	18.0535	18.0599	18.0966	RAF1_HUMAN
19.994	19.9503	19.9962	19.9685	19.939	19.9824	20.0314	20.0151	20.0904	19.9537	19.9525	19.9212	GBA1_HUMAN
18.5315	18.4692	18.4984	18.1578	18.2879	18.2288	18.4845	18.481	18.5318	18.422	18.6096	18.5346	FUCO_HUMAN
26.3633	26.3564	26.402	26.2227	26.2221	26.2109	26.1824	26.2206	26.2303	26.2133	26.296	26.306	ALDOA_HUMAN
23.1264	23.1111	23.2388	22.7704	22.7515	22.6337	22.8555	22.7729	23.0121	22.7195	22.7309	22.8049	CYTB_HUMAN
20.823	20.9331	20.8154	21.884	21.9189	21.8381	20.7598	20.9075	20.7282	20.265	20.2751	20.2759	ANXA1_HUMAN
20.2757	20.2974	20.2843	20.4514	20.4859	20.4974	20.5439	20.577	20.5288	20.4476	20.496	20.4549	GCR_HUMAN
17.6374	17.8124	17.7367	17.9836	17.9653	18.0357	17.7887	17.9448	17.7222	17.9751	18.1378	17.959	PRIO_HUMAN
21.6013	21.5673	21.5691	21.6464	21.6291	21.625	21.4729	21.4921	21.5633	21.7689	21.723	21.7174	SODM_HUMAN
23.2158	23.197	23.3099	23.1907	23.112	23.1823	23.2499	23.2459	23.3049	23.3484	23.3296	23.3894	OAT_HUMAN
20.725	20.7353	20.7321	20.9993	21.0191	20.9405	20.8075	20.8599	20.7167	20.6549	20.6657	20.6706	KITH_HUMAN
24.1099	21.2025	20.6831	21.1474	21.077	21.4061	20.4581	21.2158	20.7298	21.1577	21.0665	22.251	K2C1_HUMAN
25.5217	25.4679	25.547	25.6407	25.5645	25.5955	25.5255	25.6171	25.5432	25.562	25.5982	25.6036	TBB4A_HUMAN
27.5787	27.5544	27.6099	27.4304	27.3618	27.398	27.5149	27.5505	27.5979	27.6197	27.6644	27.6733	G3P_HUMAN
17.1032	17.0866	17.098	16.9647	17.0646	16.8792	17.0733	16.9231	17.0586	16.9748	16.8216	16.628	ARLY_HUMAN
21.8266	21.801	21.8606	21.675	21.6726	21.6757	21.538	21.4943	21.5275	21.635	21.6661	21.6818	HLAA_HUMAN
15.4238	15.4945	15.6505	15.4272	15.6768	14.6655	15.905	15.9675	15.8107	15.5307	15.6389	15.7743	ERBB2_HUMAN
21.3651	21.3758	21.3848	21.455	21.4581	21.4496	21.2168	21.2682	21.2019	21.2439	21.241	21.2322	CPNS1_HUMAN
21.6099	21.6319	21.6627	21.3415	21.316	21.3715	21.4168	21.4227	21.4259	21.7003	21.6921	21.739	P53_HUMAN
19.5463	19.5731	19.4176	19.2492	19.3244	19.023	18.0487	18.0758	17.7426	19.2446	19.1862	19.1508	HSPB1_HUMAN
22.2206	22.2848	22.3503	21.9933	21.9821	21.944	21.4171	21.4545	21.45	21.8198	21.8479	21.8445	TYSY_HUMAN
22.8027	22.7956	22.8194	22.8075	22.8073	22.8373	22.8532	22.8387	22.8664	22.8425	22.8496	22.8399	RPN1_HUMAN
22.0221	22.0229	22.064	22.0651	22.0343	22.1087	22.1672	22.2202	22.1827	22.1443	22.1285	22.1681	RPN2_HUMAN
22.5201	22.5282	22.5209	22.4202	22.4419	22.4097	22.3901	22.4504	22.4032	22.4605	22.4858	22.4838	GNAI2_HUMAN
27.7531	27.6309	27.5809	27.5026	27.5904	27.5959	27.7345	27.707	27.7327	27.7682	27.7662	27.8353	H2A1B_HUMAN;H2A1C_HUMAN;H2A1D_HUMAN;H2A1H_HUMAN;H2A1J_HUMAN;H2A1_HUMAN;H2A2A_HUMAN;H2A2C_HUMAN;H2A3_HUMAN;H2AJ_HUMAN
18.0965	18.1923	18.4258	18.6266	18.5597	18.6956	18.7132	18.7303	18.7911	18.6934	18.614	18.6511	B3A2_HUMAN
22.9477	22.9265	22.9246	23.0187	23.0019	23.0061	22.925	22.9041	22.9571	22.8804	22.8483	22.8752	AT1A1_HUMAN
21.0908	21.1219	21.1384	21.147	21.1742	21.08	20.8666	20.8746	20.8232	20.8208	20.8232	20.7964	AT1B1_HUMAN
19.7501	19.7444	19.7402	19.5686	19.6021	19.6108	19.6099	19.6059	19.5861	19.3219	19.3492	19.4733	A4_HUMAN
21.8322	21.8485	21.8381	21.6371	21.632	21.629	21.5396	21.534	21.5437	21.8561	21.8666	21.8486	ALDH2_HUMAN
21.8646	21.855	21.9127	21.4388	21.4993	21.4691	21.5472	21.5316	21.5928	21.6978	21.7437	21.7745	HMGN1_HUMAN
25.5791	25.5773	25.6617	25.7065	25.7272	25.7072	25.5173	25.5291	25.572	25.5423	25.5642	25.5379	ADT2_HUMAN
18.6905	18.679	18.6491	18.1813	18.1079	17.9571	18.6013	18.515	18.6028	18.524	18.5534	18.621	PCCA_HUMAN
17.9472	17.9638	17.9179	17.5127	17.4211	17.3653	17.885	17.8869	17.8199	17.7837	17.8015	17.7843	PCCB_HUMAN
22.522	22.5227	22.5338	22.6353	22.6229	22.6567	22.4972	22.521	22.5139	22.4665	22.4624	22.4571	IF2A_HUMAN
22.5707	22.9695	22.3548	21.8963	22.21	22.3288	22.1425	22.39	22.2131	22.6557	22.6621	22.6352	HMGN2_HUMAN
22.2171	21.9423	22.5006	22.5273	22.6083	22.4358	22.5154	22.8275	22.5626	22.6292	22.286	22.2286	RLA1_HUMAN
24.442	24.4323	24.4508	24.4884	24.5645	24.53	24.6024	24.6031	24.5978	24.4126	24.4222	24.4754	RLA2_HUMAN
24.3481	24.3408	24.3244	24.3873	24.3906	24.3775	24.3924	24.4521	24.4317	24.3098	24.3302	24.3329	RLA0_HUMAN
19.8588	19.8478	19.7439	20.0769	20.0829	20.1002	19.2989	19.3514	19.2173	19.1092	19.1945	19.1924	JUN_HUMAN
18.8618	18.8085	18.813	18.7033	18.8777	18.967	18.7763	18.7482	18.8224	18.7811	18.7192	18.8317	RPC4_HUMAN
22.2641	22.2628	22.2929	22.3269	22.3375	22.359	22.281	22.2941	22.2793	22.3418	22.3913	22.3306	LA_HUMAN
19.5548	19.5035	19.2175	19.4151	19.6344	19.5138	19.2008	19.2458	19.3186	19.0575	19.279	19.3144	AT5G1_HUMAN;AT5G2_HUMAN;AT5G3_HUMAN
18.7916	18.9835	18.8187	18.8381	18.7396	19.1535	18.969	19.0115	19.0709	19.0604	19.2244	19.1184	AP2A_HUMAN
20.9197	20.9177	20.9357	21.0089	21.0217	20.9975	21.1459	21.1216	21.1751	20.9785	20.9794	20.9944	ITB1_HUMAN
17.2274	17.3441	17.1339	16.8413	16.7674	16.739	17.3056	17.1206	17.2864	17.0617	17.0209	17.127	KPCB_HUMAN
23.7315	23.7577	23.7098	24.2497	24.2971	24.2909	23.4382	23.4899	23.3915	23.3077	23.2833	23.2978	K1C18_HUMAN
23.9424	23.9421	23.9139	24.3767	24.3881	24.3425	23.7592	23.8008	23.7393	23.6123	23.6427	23.6443	K2C8_HUMAN
NaN	19.1017	NaN	NaN	NaN	NaN	19.1093	NaN	NaN	18.8688	19.2511	NaN	MYL1_HUMAN;MYL3_HUMAN
21.6316	21.6131	21.6097	21.6705	21.6263	21.586	21.5465	21.524	21.6246	21.5366	21.5051	21.5501	DCUP_HUMAN
18.1165	18.2416	18.057	18.4757	18.5099	18.2943	18.2185	18.2161	18.1808	18.3992	18.3428	18.3406	INSR_HUMAN
18.0264	18.0404	18.0478	17.941	17.9076	17.8938	18.1175	17.9444	17.9948	18.2262	18.2802	18.3787	FYN_HUMAN
21.3696	21.3476	21.4185	21.0196	20.9523	21.0116	21.0962	21.0176	21.1754	21.2887	21.2806	21.2872	AGAL_HUMAN
18.9883	19.0329	19.1122	19.1388	19.1626	19.1238	19.1716	19.1508	19.1778	18.8211	18.7548	18.9364	GELS_HUMAN
18.8835	18.9021	18.8755	18.569	18.588	18.5365	18.9157	18.9023	18.9354	18.6328	18.5412	18.5733	RB_HUMAN
24.906	24.8957	24.9159	24.6594	24.6252	24.5907	24.7734	24.7812	24.7697	24.87	24.9342	24.9411	PTMA_HUMAN
23.2211	23.2199	23.2698	23.2692	23.3072	23.2945	23.1832	23.178	23.1767	23.1994	23.2527	23.2663	CDK1_HUMAN
24.7447	24.7118	24.7711	24.7303	24.6862	24.7604	24.7762	24.8043	24.8333	24.8095	24.8461	24.853	ATPB_HUMAN
20.9633	20.9932	20.9931	21.0237	20.9473	20.8943	20.9183	20.9305	20.9359	20.892	20.9116	20.9205	IF4E_HUMAN
18.4405	18.349	18.3513	17.7125	18.0579	18.0792	18.2386	17.4884	18.2783	18.5044	18.2371	18.5596	KCRM_HUMAN
27.7282	27.7005	27.7012	27.642	27.5911	27.6179	27.5113	27.5136	27.5784	27.6262	27.7029	27.6871	ENOA_HUMAN
21.653	21.657	21.6646	21.5232	21.4414	21.46	21.4888	21.5015	21.4963	21.6946	21.7501	21.6883	PYGL_HUMAN
25.0917	25.0809	25.0994	25.0968	25.0494	25.0029	25.2371	25.2579	25.3009	25.1848	25.2322	25.2313	G6PI_HUMAN
19.2698	19.152	19.2307	19.1049	19.1963	19.0807	19.3114	19.2316	19.2795	19.1549	19.0589	19.0515	DPOLB_HUMAN
26.2373	26.245	26.3469	26.1953	26.1486	26.1725	26.1959	26.1862	26.2431	26.2483	26.2994	26.2852	NPM_HUMAN
23.4006	23.3873	23.4297	23.4499	23.4233	23.4304	23.2482	23.4233	23.3347	23.2886	23.4017	23.2948	TPM3_HUMAN
18.1963	18.2279	18.1819	18.2152	18.1309	18.2242	18.1119	18.1734	18.0379	17.9761	17.9709	17.9985	ITAV_HUMAN
20.6033	20.6417	20.5838	20.3357	20.2942	20.3338	20.4929	20.4643	20.5191	20.3733	20.3713	20.3853	HEXA_HUMAN
21.24	21.223	21.2438	21.2119	21.1556	21.1083	21.2285	21.2118	21.2313	21.4985	21.4375	21.4603	HYEP_HUMAN
20.0653	20.1503	20.5142	19.9204	20.0627	20.086	20.4875	20.463	20.3135	20.4456	20.4962	20.475	ACBP_HUMAN
26.4448	26.431	26.4681	26.4061	26.3739	26.3426	26.4416	26.4663	26.4763	26.4626	26.4642	26.4696	LDHB_HUMAN
19.4094	19.4658	19.4547	19.0119	19.0757	19.0264	18.9224	18.9727	18.8625	19.2764	19.3968	19.3128	NFL_HUMAN
18.1127	18.0544	18.1287	18.0595	18.0474	18.0544	17.963	17.9381	17.969	17.99	18.0352	18.133	CENPB_HUMAN
21.5191	21.4906	21.4941	21.5205	21.4592	21.4911	21.3388	21.3528	21.3477	21.441	21.4711	21.4544	GPX1_HUMAN
23.0084	23.0206	23.0145	22.9468	22.9224	22.9233	22.9875	22.9723	23.0074	22.9605	22.9524	22.9645	PDIA1_HUMAN
21.8406	21.8117	21.8719	21.7038	21.6392	21.6476	21.284	21.241	21.2606	21.3841	21.5241	21.5513	H10_HUMAN
19.8832	19.8407	19.7763	19.8258	19.8618	19.7989	19.8289	19.8614	19.8519	19.8653	19.83	19.8206	ACYP1_HUMAN
21.3286	21.3212	21.3035	21.3599	21.3706	21.4681	21.5411	21.5407	21.5663	21.3835	21.292	21.3578	CATD_HUMAN
22.6719	22.6734	22.6505	23.0827	23.1146	23.0734	22.8324	22.8491	22.8071	22.5228	22.5413	22.5344	ANXA2_HUMAN
21.5301	21.5566	21.5489	21.2351	21.2383	21.2006	21.2004	21.2068	21.2208	21.2459	21.2702	21.2496	CAN1_HUMAN
26.8927	26.8687	26.893	26.9604	26.9054	26.9157	26.8611	26.892	26.909	26.8911	26.9276	26.9128	TBB5_HUMAN
21.7591	21.7278	21.6755	21.848	21.8553	21.7677	21.8088	21.8438	21.7257	21.5734	21.6362	21.6136	SAP_HUMAN
21.3247	21.3661	21.3713	21.3753	21.3614	21.3215	21.3899	21.4159	21.4424	21.3708	21.3207	21.3498	HEXB_HUMAN
19.4068	19.428	19.4851	19.533	19.4068	19.5622	19.6399	19.6021	19.6427	19.4728	19.5909	19.6251	CATL1_HUMAN
26.3867	26.4028	26.4395	26.3754	26.3577	26.3083	26.2251	26.2616	26.294	26.2413	26.2184	26.2393	PROF1_HUMAN
18.8508	18.9032	18.8817	18.9634	18.9782	19.0935	18.8664	18.7941	18.9033	18.8362	18.8074	18.8045	PMGE_HUMAN
24.6093	24.5826	24.6111	24.3328	24.2987	24.2855	24.4827	24.5134	24.5134	24.6962	24.6923	24.7135	APT_HUMAN
22.4331	22.4295	22.4515	22.3926	22.3767	22.3705	22.4887	22.4719	22.5036	22.4804	22.5038	22.4907	SYEP_HUMAN
21.4602	21.5004	21.5016	21.1694	21.1379	21.0622	21.0138	21.0433	21.1584	21.0144	21.0879	21.1524	CATB_HUMAN
25.9964	25.9866	26.054	26.1264	26.0629	25.9856	26.1116	26.0575	26.1609	25.979	26.029	26.0047	HS90A_HUMAN
18.4163	18.591	18.5946	18.5315	18.5804	18.1458	18.3922	18.4934	18.2097	18.7264	18.5435	18.853	GALT_HUMAN
25.7102	25.6807	25.6904	25.6517	25.6472	25.6232	25.6292	25.6656	25.6319	25.7069	25.7369	25.7188	HNRPC_HUMAN
20.0899	20.0968	20.1527	19.9789	20.0171	20.1162	20.0561	19.898	19.9465	20.2713	20.3216	20.3986	QCR6_HUMAN
19.6457	19.6234	19.6435	19.4541	19.4687	19.4204	19.6675	19.6673	19.6583	19.4756	19.4651	19.4635	LAMB1_HUMAN
20.0519	20.0625	20.098	20.0569	20.0954	20.0894	19.961	19.962	20.0078	20.0043	19.9987	20.0332	YES_HUMAN
19.2232	19.2245	19.1798	19.2889	19.3523	19.3042	19.2055	19.1686	19.2619	19.1596	19.1182	19.1685	LYN_HUMAN
21.7132	21.7193	21.7291	21.6878	21.7054	21.728	21.6908	21.7035	21.6698	21.7287	21.7517	21.7711	FUMH_HUMAN
20.3563	20.3986	20.4042	20.452	20.4632	20.4035	20.4854	20.5553	20.3754	20.5003	20.4685	20.5134	ERCC1_HUMAN
20.0771	20.0605	19.9858	20.0101	20.0011	20.0698	19.9475	20.0285	20.0001	20.0761	20.1333	20.1686	SP1_HUMAN
18.7679	18.7821	18.7822	18.7294	18.7234	18.9092	18.8123	18.8463	18.7553	18.8046	18.8611	18.7829	IGF1R_HUMAN
21.4882	21.4842	21.5149	21.2532	21.236	21.223	21.3413	21.4155	21.3409	21.543	21.5745	21.552	ANXA6_HUMAN
20.5847	20.4822	20.3022	20.7032	20.3906	20.3698	20.4719	20.5268	20.343	20.2767	20.0732	20.0467	RHOC_HUMAN
19.5516	19.5518	19.4711	19.6657	19.7743	19.7248	19.4589	19.4367	19.5069	19.5549	19.5789	19.5528	DAF_HUMAN
20.9916	21.0624	20.9817	21.5061	21.497	21.5618	21.2795	21.241	21.3261	20.8942	20.9022	20.8978	MDR1_HUMAN
20.7267	20.7401	20.7247	20.6951	20.7211	20.7718	20.5796	20.5503	20.5576	20.5952	20.5732	20.5924	4F2_HUMAN
19.6602	19.6769	19.5943	19.3841	19.3526	19.3824	19.3237	19.1811	19.3603	19.4029	19.3769	19.3227	BGLR_HUMAN
21.0644	21.0022	21.0481	20.9655	20.9243	20.9411	21.1265	21.1735	21.1764	21.1145	21.1546	21.1409	PFKAM_HUMAN
27.6204	27.6032	27.6659	27.771	27.7183	27.6672	27.5688	27.5652	27.6177	27.495	27.5041	27.5064	HS90B_HUMAN
21.3691	21.3784	21.3751	21.5801	21.6044	21.5625	21.6194	21.6258	21.633	21.2924	21.2922	21.2822	SRPRA_HUMAN
22.5511	22.562	22.6147	22.4449	22.4212	22.3536	21.9933	22.0404	22.0505	22.133	22.1883	22.2041	ASNS_HUMAN
19.0109	19.0121	19.1342	19.2852	19.3392	19.0233	18.5277	18.3079	18.675	18.5477	18.5793	18.5228	SYPH_HUMAN
20.4215	20.4443	20.4364	20.345	20.3107	20.3299	20.2548	20.3462	20.2716	20.425	20.4039	20.4335	HEM3_HUMAN
21.8986	21.8933	21.8892	21.8153	21.7703	21.7751	21.8488	21.8783	21.886	21.9084	21.9117	21.9019	ODPA_HUMAN
18.1922	18.2417	18.3309	18.0583	17.8835	17.8143	18.2106	18.371	18.5019	18.0791	18.2289	18.1467	CO4A2_HUMAN
21.4533	21.4632	21.5207	21.419	21.3831	21.4068	21.3316	21.2861	21.2476	21.5844	21.6004	21.6107	CY1_HUMAN
21.5465	21.5018	21.4951	21.5492	21.5324	21.5399	21.5342	21.5305	21.6369	21.5292	21.5518	21.5126	RU2B_HUMAN
17.0792	17.1237	16.9579	17.0734	17.0353	17.1492	17.12	17.3158	17.2924	17.1854	17.152	17.3411	MET_HUMAN
23.495	23.4783	23.5468	23.5972	23.5455	23.5388	23.6017	23.5664	23.6326	23.5563	23.5384	23.589	RU17_HUMAN
19.1541	19.1952	19.1347	19.2847	19.3448	19.2796	19.3015	19.2912	19.3061	18.938	19.0721	19.082	ITA5_HUMAN
18.0623	17.9799	17.8675	18.4577	18.442	18.3962	18.3666	18.4267	18.2839	18.6011	18.5927	18.5488	NFIC_HUMAN
25.689	25.7271	25.6593	25.9029	25.9614	25.8938	24.9238	25.0009	24.8974	25.4727	25.549	25.5081	VIME_HUMAN
24.0917	24.0758	24.2336	24.1917	24.1565	24.1557	24.2385	24.2309	24.2241	24.0863	24.1099	24.1089	RS17_HUMAN
22.4888	22.4582	22.4945	22.8374	22.8421	22.8296	22.5624	22.5679	22.5826	22.4476	22.4779	22.4777	K1C19_HUMAN
21.1648	21.1556	21.1301	21.0456	21.0456	21.0026	21.1068	21.0655	21.0377	20.9597	20.9644	20.9729	GNAI3_HUMAN
22.9677	22.9715	22.9721	22.9643	22.9584	22.9305	23.0133	22.9975	22.9668	23.087	23.077	23.0652	ANXA5_HUMAN
19.7092	18.9688	18.9925	18.7951	18.7611	18.7024	18.7392	18.6274	18.9016	18.842	18.3696	18.8064	K1C16_HUMAN
24.781	24.779	24.8352	24.8388	24.8606	24.9183	24.8582	24.952	24.876	24.7628	24.7963	24.792	RSSA_HUMAN
21.0026	21.0655	21.0635	21.3005	21.3349	21.1748	20.8358	20.8707	20.8334	20.875	20.907	20.8411	CD63_HUMAN
20.0265	20.1107	20.1113	20.0613	20.1041	20.0029	20.1485	20.1752	20.1089	20.2437	20.2114	20.2392	RM03_HUMAN
22.9554	22.9365	22.976	22.9266	22.939	22.8775	22.9476	22.9397	22.9569	22.9597	22.966	22.97	SNRPA_HUMAN
21.6266	21.6661	21.6458	21.5944	21.5795	21.5683	21.0643	21.0819	21.0769	21.2164	21.3154	21.2905	ENOG_HUMAN
19.258	19.2063	19.2278	19.0563	19.0724	19.0284	19.2897	19.2428	19.259	19.1999	19.2024	19.2928	THIK_HUMAN
19.762	19.78	19.7891	19.7424	19.7728	19.7863	19.7595	19.7565	19.7524	19.6666	19.6637	19.6407	SRP19_HUMAN
21.1841	21.2334	21.2271	20.5804	20.5875	20.504	18.8651	18.8696	18.924	20.1955	20.2103	20.1396	GSTP1_HUMAN
21.2482	21.3324	21.3601	21.4009	21.3289	21.3624	21.2923	21.3533	21.318	21.3223	21.373	21.3683	RU1C_HUMAN
18.9267	18.9505	18.8658	19.5293	19.5056	19.4403	18.0629	18.097	18.1169	18.1206	18.108	18.1984	LEG1_HUMAN
19.4808	19.4451	19.3652	19.365	19.4289	19.362	19.5444	19.5522	19.4489	19.6912	19.676	19.6493	DHPR_HUMAN
23.1371	23.1651	23.2368	23.2542	23.1624	23.1013	23.1436	23.1361	23.168	23.1751	23.2216	23.215	HMGB1_HUMAN
18.9282	18.9762	18.9482	18.7751	18.6762	18.741	18.5727	18.5212	18.595	18.6572	18.6208	18.5579	RET1_HUMAN
19.7853	19.8622	19.8684	19.3868	19.3659	19.1973	19.6102	19.4951	19.7371	19.5526	19.5852	19.5056	GNAO_HUMAN
22.4102	22.4085	22.4864	22.0426	21.9149	21.8395	22.3539	22.4117	22.3533	22.3377	22.4597	22.4244	TPM1_HUMAN
21.868	21.8245	21.8417	21.8071	21.7582	21.8347	21.8388	21.8176	21.8674	21.794	21.8321	21.8075	CLCA_HUMAN
21.3146	21.3591	21.3039	21.5996	21.5549	21.5248	21.5223	21.5053	21.5189	21.4958	21.5066	21.4594	CLCB_HUMAN
20.2939	20.295	20.247	19.9402	19.9265	19.9047	20.2052	20.2646	20.1675	20.0829	20.098	20.0507	ANXA4_HUMAN
21.5593	21.5297	21.5308	21.337	21.3187	21.3179	21.3103	21.3352	21.3156	21.425	21.3774	21.3624	CN37_HUMAN
17.0096	17.1047	17.0895	17.171	17.1402	16.8086	17.4038	17.3736	17.4058	16.8983	16.7055	16.8986	HMOX1_HUMAN
22.3564	22.359	22.3756	22.3835	22.3505	22.3418	22.3151	22.306	22.3437	22.3499	22.3861	22.3883	DLDH_HUMAN
26.0169	26.0084	26.1164	26.0823	26.0291	26.0477	26.0701	26.0887	26.0755	26.088	26.1183	26.055	ROA1_HUMAN
22.9103	22.8689	22.9002	22.8551	22.8496	22.8472	22.8513	22.8677	22.8651	22.8642	22.8928	22.9072	RU2A_HUMAN
22.347	22.3659	22.4227	22.5775	22.4731	22.5037	22.7309	22.6285	22.7843	22.6729	22.7402	22.6825	COX6C_HUMAN
24.3935	24.3971	24.4194	24.3651	24.3396	24.2922	24.3284	24.3507	24.3385	24.4188	24.4552	24.4478	PARP1_HUMAN
19.9542	19.9521	19.9284	19.8665	19.8735	19.886	19.9289	19.9427	19.9404	19.9929	19.9506	19.9693	DPOLA_HUMAN
24.9964	25.0142	25.0962	25.0701	25.0026	24.9283	25.1003	25.055	25.1489	25.1561	25.176	25.2953	UCHL1_HUMAN
23.5344	23.5418	23.5788	23.5172	23.5026	23.4803	23.5855	23.5641	23.5699	23.6164	23.6238	23.619	LKHA4_HUMAN
21.4384	21.3921	21.2732	21.3985	21.3827	21.3131	21.1281	21.1399	21.1832	21.6574	21.8142	21.8097	ALDOC_HUMAN
25.0306	25.0511	25.2184	24.8704	24.8088	24.7144	24.9154	24.6967	25.0869	24.9314	25.0606	24.9063	H2AV_HUMAN;H2AZ_HUMAN
16.9229	16.6331	16.8338	16.8788	16.9047	17.1935	16.8984	16.5492	16.8294	NaN	16.7713	16.8128	TFPT_HUMAN
17.2401	17.379	17.2271	17.2862	17.277	17.2137	17.4942	17.5589	17.6029	17.068	17.3543	17.3659	FBSP1_HUMAN
18.7705	18.7806	18.662	18.5739	18.6134	18.7184	18.5984	18.605	18.7087	18.7741	18.78	19.0261	CISD3_HUMAN
17.2745	17.4117	17.4411	17.3557	17.4146	17.3823	17.4429	17.4125	17.3596	17.143	17.2874	17.2981	GRL1A_HUMAN
19.662	19.6659	19.6363	19.2077	19.1926	18.9669	19.0404	19.1548	19.1551	19.1138	19.2304	19.1998	DERPC_HUMAN
22.4346	22.5225	22.3571	22.5758	22.5431	22.5692	22.4724	22.484	22.5199	22.4109	22.3828	22.3287	POTEI_HUMAN
17.7167	17.7783	NaN	17.9339	NaN	17.7436	NaN	NaN	18.0452	17.9983	NaN	18.1992	SP9_HUMAN
17.7886	17.9479	18.1405	17.8651	17.8196	17.8597	17.6693	17.6939	18.0778	17.7948	17.8341	18.2671	TPC2A_HUMAN;TPC2B_HUMAN
17.3029	17.3254	17.4628	17.3091	17.1542	17.0436	17.1138	17.292	17.3692	17.1803	17.2084	17.2822	NARR_HUMAN
16.7937	16.9591	16.5122	17.2897	17.2268	17.3149	17.2575	17.352	17.3019	17.4262	17.1499	17.084	PT100_HUMAN
16.3434	16.0199	16.7774	15.9785	16.3331	NaN	16.8168	16.5203	15.2195	NaN	16.3341	16.5026	SIM13_HUMAN
27.5533	27.5629	27.5686	27.7367	27.759	27.718	27.4591	27.4167	27.6429	27.1103	27.093	27.1117	HS71A_HUMAN;HS71B_HUMAN
24.5581	24.7704	24.7655	24.2772	24.5832	24.7177	24.8728	25.0427	24.5865	24.6882	24.682	24.7337	CALM1_HUMAN;CALM2_HUMAN;CALM3_HUMAN
17.6714	17.6226	17.5602	17.8735	17.8663	17.9829	17.9908	18.2161	18.1277	18.108	18.0361	18.1874	RPC22_HUMAN
19.954	19.9729	20.0487	20.05	19.9924	19.9514	20.0768	20.0416	20.0954	19.9812	20.0615	20.1129	RPAC2_HUMAN
17.2852	17.2735	17.2078	17.5822	17.7473	17.5996	17.1877	17.4685	17.221	17.2273	17.3271	17.1312	EFMT4_HUMAN
16.6754	16.7867	16.9451	16.7715	17.0804	17.0652	16.8669	17.0275	16.7391	17.0117	16.7834	16.9739	ZTRF1_HUMAN
15.5359	15.5437	15.5261	15.5148	15.4511	NaN	15.7521	15.7729	15.6556	NaN	15.8586	15.919	GLI3_HUMAN
20.3267	20.2738	20.2911	20.3929	20.3374	20.3565	20.1678	20.2778	20.2086	20.229	20.2007	20.1849	ADX_HUMAN
16.4361	16.5858	16.5193	16.4714	16.5731	15.759	16.672	16.7227	16.5239	16.4491	16.3473	16.4523	RAP2A_HUMAN
20.7505	20.7627	20.7948	20.6718	20.6621	20.6535	20.5713	20.5581	20.6434	20.666	20.755	20.7267	RO60_HUMAN
15.5882	15.6779	15.4901	15.5358	15.6178	15.7835	15.8507	16.0317	15.5872	15.4865	15.7285	15.9299	MYBB_HUMAN
20.0333	20.0287	20.0621	19.6337	19.5589	19.6513	19.818	19.8558	19.8655	19.8982	19.9484	19.9392	LYAG_HUMAN
17.1394	16.8813	NaN	16.975	16.9374	17.3434	16.801	17.0093	16.9543	17.1007	17.0223	NaN	RRAS_HUMAN
20.1023	20.1451	20.2599	20.1922	20.1552	20.2223	20.0944	20.0581	20.1028	20.2449	20.2517	20.2528	HLAC_HUMAN
19.6998	19.663	19.6538	19.6246	19.6981	19.7024	19.6559	19.6731	19.6593	19.5603	19.5678	19.5893	ARAF_HUMAN
27.8386	27.8133	27.8955	27.7557	27.6973	27.6655	27.8333	27.8272	27.9361	27.9122	27.9686	27.97	H14_HUMAN
21.9331	21.9033	21.91	21.8953	21.9293	21.9471	21.8777	21.882	21.9131	21.9675	21.9121	21.9037	ODP2_HUMAN
18.1996	18.2499	18.1819	18.0344	18.0882	17.9891	18.1335	18.0403	18.1627	18.2705	18.3281	18.3443	PTPRF_HUMAN
18.4613	18.4733	18.4005	18.4758	18.3377	18.3356	18.1855	18.3013	18.2262	18.3605	18.4447	18.2784	NR2F6_HUMAN
24.5895	24.6102	24.5455	24.6913	24.6596	24.6487	24.5943	24.6223	24.6367	24.703	24.6853	24.6289	THIO_HUMAN
22.948	22.9145	22.9923	22.8978	22.8701	22.8243	23.2306	23.1348	23.2148	23.129	23.2277	23.2742	COX5B_HUMAN
17.6595	17.7636	17.7702	17.8941	17.9369	18.0214	17.8745	17.8881	17.9198	17.6768	17.5879	17.7122	PPGB_HUMAN
19.8668	19.9419	19.9012	19.7982	19.7202	19.7171	19.6319	19.6537	19.5927	19.744	19.6712	19.7302	MGST1_HUMAN
19.1122	NaN	NaN	18.8046	NaN	18.6747	19.2452	19.1891	NaN	18.6824	19.2762	18.9831	CP2D6_HUMAN
18.9923	18.9234	19.0006	19.0196	18.9778	18.9925	18.8934	18.8647	18.9168	19.073	19.0729	19.1053	TAU_HUMAN
20.8476	20.8321	20.8383	20.8489	20.766	20.8338	20.7953	20.7961	20.7931	20.659	20.697	20.6902	KAP0_HUMAN
17.7399	17.6548	17.6136	17.7066	17.2901	17.0658	17.8499	17.7059	17.7557	18.1628	18.1898	18.3277	HEM4_HUMAN
23.6263	23.6685	23.7042	23.2885	23.2401	23.1828	23.5682	23.6314	23.6425	23.2378	23.3224	23.3632	ESTD_HUMAN
25.6466	25.6368	25.6367	25.7786	25.7749	25.7943	25.6749	25.7096	25.6963	25.7323	25.7732	25.7544	CH60_HUMAN
18.4892	18.3921	18.4286	18.8817	18.9503	18.9966	19.0661	19.0117	19.0343	18.8365	18.8561	18.9497	CLUS_HUMAN
23.4958	23.4863	23.5123	23.6782	23.6521	23.6272	23.6189	23.5921	23.6276	23.3907	23.4	23.4028	BIP_HUMAN
23.0414	23.081	23.017	22.8405	22.9147	22.8922	23.041	23.0461	23.0851	22.8883	22.8739	22.8897	LAMC1_HUMAN
18.8532	18.7781	18.7708	18.9365	18.9222	19.0562	19.06	19.0665	19.0286	18.715	18.8479	18.7481	PPAL_HUMAN
27.0301	27.0415	27.1103	27.2851	27.2497	27.2524	27.1802	27.151	27.2547	27.0684	27.0568	27.085	HSP7C_HUMAN
19.6802	19.651	19.6657	19.6428	19.6015	19.3936	19.403	19.4287	19.3652	19.4201	19.5029	19.534	GTR1_HUMAN
16.4398	17.0777	16.576	16.284	16.0753	16.0013	15.8764	15.3	NaN	NaN	NaN	NaN	GTR14_HUMAN;GTR3_HUMAN
19.7996	19.7791	19.7749	19.6092	19.5813	19.6366	19.7034	19.7067	19.6547	19.8845	19.8932	19.88	EPB41_HUMAN
20.6105	20.6042	20.6175	20.6379	20.6249	20.6099	20.6405	20.6075	20.6419	20.6059	20.5828	20.5587	UMPS_HUMAN
21.9389	21.8988	21.9104	21.8142	21.8145	21.8371	21.9192	21.8953	21.9121	21.9318	21.9187	21.9635	ODPB_HUMAN
19.7954	19.7334	19.7987	19.7958	19.7275	19.7345	19.7295	19.6439	19.835	19.8314	19.8556	19.8303	ODB2_HUMAN
20.0918	20.0627	20.0907	20.5644	20.5088	20.4949	20.5236	20.5199	20.4982	20.7017	20.6892	20.6704	PYGB_HUMAN
18.8089	18.7476	18.8214	19.2667	19.2587	19.2718	19.3055	19.3243	19.371	19.3236	19.3591	19.523	PYGM_HUMAN
19.7225	19.802	19.8277	19.8138	19.7477	19.7686	19.7357	19.7297	19.7221	19.6123	19.7008	19.7142	RALA_HUMAN
20.8199	20.8405	20.8027	20.7374	20.8087	20.8343	20.7428	20.7812	20.6759	20.4943	20.5138	20.5007	RALB_HUMAN
17.8212	17.825	17.9351	17.6483	17.7447	17.7913	17.7883	17.8504	17.8321	17.6493	17.6823	17.7636	BCR_HUMAN
21.649	21.5937	21.5982	21.4643	21.5366	21.5707	21.7605	21.7597	21.7704	21.1911	21.1735	21.135	LAMP1_HUMAN
22.1349	22.1178	22.1164	21.9882	21.9713	22.0017	21.9612	21.9652	22.006	22.0411	22.0494	22.0282	ACADM_HUMAN
22.8014	22.7979	22.777	22.9994	22.9828	22.9336	22.687	22.6948	22.7049	22.5592	22.5553	22.5629	TOP1_HUMAN
22.2823	22.288	22.2812	22.4691	22.4616	22.4333	22.0892	22.1122	22.0871	21.9161	21.9451	21.9409	TOP2A_HUMAN
21.5019	21.4759	21.5275	21.6283	21.6031	21.5986	21.6679	21.67	21.6901	21.5479	21.5174	21.513	G6PD_HUMAN
20.5727	20.5538	20.5564	20.4734	20.4578	20.4616	20.4457	20.3931	20.453	20.5404	20.5436	20.6155	UBL4A_HUMAN
17.0252	16.8911	16.8732	17.1006	17.0962	17.1025	17.0654	17.255	17.0961	16.8289	17.1779	17.1876	ERR1_HUMAN
18.4334	18.4203	18.4854	18.704	18.6308	18.7207	18.8601	18.8186	18.8188	18.6406	18.5657	18.6206	PYC_HUMAN
19.5033	19.4764	19.6139	18.7688	19.2121	18.6726	19.6597	19.5574	19.57	19.6402	19.4228	19.7459	DMD_HUMAN
23.355	23.3453	23.3608	23.2771	23.2663	23.278	23.3007	23.2951	23.3267	23.4542	23.4552	23.4655	C1TC_HUMAN
19.7016	19.7061	19.7269	19.5665	19.6153	19.6127	19.7792	19.7524	19.8345	19.5017	19.4667	19.4897	MPRI_HUMAN
21.3839	21.4239	21.4098	21.2723	21.2989	21.2719	21.3334	21.3617	21.3327	21.35	21.4155	21.3882	ADHX_HUMAN
20.9881	21.0329	21.0649	21.0065	20.9957	20.9549	20.8684	20.884	20.979	20.917	20.8973	20.9059	CDK4_HUMAN
20.5593	20.6005	20.6016	20.6695	20.6766	20.6879	20.3868	20.5192	20.4049	20.8791	20.934	20.9313	PRPS2_HUMAN
23.4583	23.4553	23.5085	23.6	23.5555	23.5157	23.4163	23.4001	23.4553	23.3765	23.3918	23.422	PABP1_HUMAN
24.2531	24.2731	24.2445	24.1517	24.1301	24.1028	24.1029	24.0911	24.1059	24.2526	24.2473	24.2751	PCNA_HUMAN
21.9336	21.9187	21.9116	22.0488	22.0557	22.076	21.9966	22.0101	22.0149	22.0488	22.046	22.0382	HARS1_HUMAN
18.1893	18.2946	18.1834	17.2633	17.0485	17.1253	16.8273	16.833	16.797	17.6512	17.7531	17.8269	CO6A1_HUMAN
21.3109	21.3417	21.3859	21.4336	21.3519	21.3645	21.1951	21.2035	21.256	21.3411	21.3024	21.2637	ADT1_HUMAN
22.1874	22.2409	22.4198	22.2267	22.4907	22.4521	22.5054	22.3544	22.6195	22.1846	22.411	22.457	ADT3_HUMAN
23.4031	23.4035	23.4325	23.4174	23.3901	23.412	23.3151	23.3081	23.378	23.4167	23.4452	23.4556	IMDH2_HUMAN
20.5204	20.526	20.53	20.4685	20.5009	20.5096	20.3686	20.3669	20.3613	20.3675	20.3984	20.3831	TPR_HUMAN
26.2103	26.2343	26.2383	25.997	25.9819	26.0209	26.1131	26.0961	26.1733	26.3186	26.3542	26.3456	KCRB_HUMAN
19.7936	19.83	19.8056	20.1465	20.1412	20.166	19.7678	19.8387	19.7818	19.5156	19.5248	19.5683	ANXA3_HUMAN
22.5182	22.5059	22.5692	22.3473	22.4167	22.4774	22.731	22.6534	22.765	22.5215	22.5759	22.5379	KCRU_HUMAN
19.8196	19.8331	19.8999	19.7784	19.7792	19.7522	19.9217	19.9163	20.049	20.0913	20.0192	20.1403	ODBA_HUMAN
17.4456	17.4495	17.6566	16.859	16.7168	16.8797	17.69	17.7272	17.7003	17.9054	17.9953	18.0061	SKI_HUMAN
21.1737	21.2201	21.195	21.273	21.3214	21.2731	20.9261	20.9398	20.9391	20.8037	20.8562	20.8337	ACTN1_HUMAN
NaN	15.6315	15.5837	15.5554	NaN	NaN	NaN	14.912	15.8772	NaN	15.4467	NaN	CADH1_HUMAN
20.4203	20.4317	20.3915	20.388	20.4116	20.4114	20.1994	20.2116	20.2417	20.3629	20.3586	20.3131	SRC_HUMAN
21.108	21.1492	21.2146	21.4771	21.4121	21.4245	21.4857	21.5117	21.5479	21.489	21.4098	21.4743	PEPD_HUMAN
23.3929	23.3951	23.4157	23.4314	23.4113	23.3997	23.4161	23.422	23.4201	23.38	23.3884	23.3933	XRCC6_HUMAN
22.9665	22.9751	23.0228	23.0118	22.9699	22.9689	22.968	22.9736	23.006	22.9708	22.9795	22.9545	XRCC5_HUMAN
19.3572	19.3388	19.3834	19.3289	19.3686	19.2756	19.4531	19.4311	19.4628	19.6132	19.6692	19.6727	UNG_HUMAN
16.9516	16.7227	16.6258	16.6104	16.1127	15.6459	16.9099	16.8494	16.9263	16.8751	16.5389	16.7771	NR2C1_HUMAN
23.4619	23.4939	23.58	23.5227	23.4944	23.401	23.7014	23.6559	23.74	23.5468	23.5573	23.5516	COX41_HUMAN
17.3369	17.1702	17.4061	17.1041	17.3431	17.0647	16.9863	17.0948	17.3043	17.3768	17.1803	17.0978	IFM1_HUMAN;IFM2_HUMAN;IFM3_HUMAN
17.0676	17.2009	17.3214	16.99	17.4228	17.3971	16.8546	16.9749	17.0035	16.8513	16.6267	16.9005	HEM1_HUMAN
17.8748	17.9714	18.0725	17.8449	17.2158	17.5488	17.9384	17.4776	17.9944	17.5041	17.6158	17.7209	GILT_HUMAN
20.3353	20.2946	20.3503	20.5427	20.5752	20.7556	20.184	20.1476	20.1825	20.3948	20.4265	20.3138	LAMP2_HUMAN
21.8691	21.8617	21.8615	21.9489	21.9558	21.9947	21.8584	21.8729	21.8887	21.9096	21.9315	21.9661	RINI_HUMAN
19.9113	19.8839	19.9899	20.1128	20.0674	19.7782	20.1786	20.0443	20.2934	20.0376	19.9955	20.0807	CY24A_HUMAN
18.78	18.8181	18.8333	18.9507	18.9239	18.912	19.2247	19.2456	19.2378	19.4961	19.4993	19.4881	NCAM1_HUMAN
18.525	18.5267	18.5969	18.1422	18.0392	18.112	18.9003	18.8612	18.7607	19.2555	19.3632	19.3778	CSPG2_HUMAN
18.5485	18.6229	18.5161	18.4914	18.5292	18.5324	18.8756	18.9796	18.8071	18.9237	18.8194	18.743	ITA4_HUMAN
16.5263	16.5917	16.7701	16.991	16.9197	16.6589	16.7148	16.7542	16.7396	16.8069	16.7707	16.9417	AT1A3_HUMAN
26.3267	26.3404	26.3712	26.7338	26.7333	26.7096	26.7867	26.7732	26.8007	26.4677	26.4701	26.4902	EF2_HUMAN
22.8366	20.2638	19.9787	20.189	20.137	20.5077	19.4745	20.3112	19.7425	20.2912	19.9482	21.8158	K1C10_HUMAN
23.5508	21.097	20.7767	21.0767	21.2024	21.5864	20.7966	20.9778	21.1011	20.9473	20.8091	22.2035	K2C5_HUMAN
22.7027	22.6975	22.6852	22.5176	22.4986	22.4668	22.5179	22.5059	22.5354	22.552	22.5534	22.5522	PDIA4_HUMAN
21.1199	21.1433	21.1154	20.576	20.5616	20.4787	20.7832	20.7807	20.7539	20.8837	20.9855	20.9251	P4HA1_HUMAN
22.5053	22.5437	22.5666	22.6755	22.646	22.5294	22.5446	22.4777	22.607	21.976	21.9474	22.0222	TCTP_HUMAN
17.2123	16.8496	17.0704	16.8195	16.8403	17.0954	17.231	16.9944	17.2271	16.9107	17.1689	17.3063	HEM2_HUMAN
22.297	22.3373	22.3234	21.6369	21.6493	21.6895	22.5103	22.4825	22.5092	20.204	20.2244	20.2301	PLSL_HUMAN
23.608	23.6061	23.6152	23.5827	23.5696	23.5075	23.5506	23.541	23.5638	23.3467	23.3861	23.3889	PLST_HUMAN
20.9146	20.9026	20.8835	20.7749	20.822	20.7934	20.8072	20.8346	20.7929	20.8913	20.8621	20.8789	ACPH_HUMAN
22.0148	22.0187	22.0005	22.1263	22.1668	22.1688	22.3177	22.3259	22.3425	22.3163	22.3469	22.3204	ETFA_HUMAN
20.2068	20.256	20.2365	20.4037	20.4165	20.3902	20.302	20.3417	20.3479	20.6797	20.7053	20.6536	GYS1_HUMAN
20.6687	20.6495	20.6138	20.718	20.648	20.7262	20.662	20.6774	20.6506	20.7443	20.754	20.7443	KAP2_HUMAN
20.6941	20.2959	20.7482	20.5565	20.4802	20.5671	20.3281	20.3461	20.4256	20.1819	20.5501	20.4999	ENOB_HUMAN
20.5679	20.5768	20.6038	20.6139	20.613	20.5864	20.7694	20.7522	20.7741	20.4732	20.5083	20.4639	T2FB_HUMAN
20.0729	20.0626	20.0397	20.0641	20.0371	19.8875	20.1046	20.084	20.1979	20.0769	20.1994	20.224	CD59_HUMAN
21.3455	21.3605	21.4031	21.2584	21.2344	21.2385	21.4806	21.5264	21.4784	21.1671	21.1393	21.1848	MTDC_HUMAN
26.2017	26.2476	26.3201	26.0723	25.9797	25.9105	26.0186	26.1985	26.1706	26.301	26.394	26.3472	MIF_HUMAN
18.7235	18.82	19.2061	17.5418	18.0067	17.7637	18.9827	19.1636	18.6493	19.4493	19.4954	19.4262	CD99_HUMAN
22.7904	22.7847	22.8402	23.1415	23.0931	23.1063	23.238	23.2294	23.2637	23.2017	23.179	23.1722	GLU2B_HUMAN
22.7276	22.7157	22.7464	22.5265	22.5193	22.4576	22.5478	22.5665	22.5982	22.6348	22.6678	22.6952	FPPS_HUMAN
18.7866	18.776	18.8674	18.8914	18.9097	18.8656	18.7187	18.6542	18.7484	18.5855	18.7271	18.7471	TRI27_HUMAN
20.6527	20.5366	20.59	20.615	20.5089	20.4754	20.6658	20.6004	20.7412	20.8015	20.8415	20.8433	CX7A2_HUMAN
18.7394	18.7372	18.8403	18.5033	18.6481	18.6206	18.9692	18.9813	18.9694	18.9262	19.058	18.9473	NID1_HUMAN
22.3058	22.2814	22.2643	22.0435	21.958	21.9307	22.066	22.0883	22.0498	22.2648	22.3394	22.3043	AK1A1_HUMAN
26.7164	26.6961	26.7094	26.6777	26.6665	26.6846	26.5706	26.5873	26.5746	26.5554	26.598	26.5857	KPYM_HUMAN
19.0918	19.0728	18.9999	19.4236	19.2929	19.3717	19.7937	19.6436	19.7469	19.3438	19.2799	19.2037	ACYP2_HUMAN
25.0373	25.0672	25.0662	24.9637	24.9778	24.9553	24.96	24.9464	24.9495	24.996	24.9969	24.9671	ENPL_HUMAN
20.0282	20.0378	20.0527	20.3016	20.3383	20.3103	19.9971	19.9929	19.9383	19.8632	19.9358	19.9221	CCNB1_HUMAN
18.494	18.477	18.5247	18.5741	18.5949	18.6612	18.5138	18.4117	18.3458	18.5954	18.4438	18.4224	MYL6B_HUMAN
22.8887	22.9218	22.9309	22.9393	22.8841	22.8986	22.8557	22.8937	22.8328	22.921	22.9451	22.8593	RSMB_HUMAN
21.2758	21.282	21.2713	21.3183	21.3083	21.313	21.3598	21.3562	21.374	21.2485	21.2108	21.2242	IDE_HUMAN
22.6258	22.6792	22.7339	22.5853	22.608	22.6442	22.7383	22.6514	22.7048	22.7549	22.8298	22.7903	CX6B1_HUMAN
19.4242	19.433	19.4405	19.4393	19.4506	19.3524	19.4064	19.4009	19.3644	19.3644	19.3004	19.3652	PO2F1_HUMAN
23.8307	23.8144	23.8698	23.8142	23.7839	23.7399	23.8555	23.8602	23.9027	23.8371	23.864	23.8766	HNRPL_HUMAN
22.8751	22.8988	22.9022	22.8207	22.8165	22.7974	22.6931	22.7273	22.7312	22.828	22.8452	22.8344	SYDC_HUMAN
20.2211	20.1094	20.1025	20.001	19.9626	19.9921	19.9669	20.0329	19.9129	20.1276	20.1527	20.1519	PLAK_HUMAN
21.2246	21.2486	21.3317	21.2188	21.095	21.1491	21.1763	21.045	21.144	21.344	21.3984	21.4369	QCR7_HUMAN
17.9785	17.8116	17.9591	17.8147	17.6311	17.9273	18.1664	18.0032	18.1243	17.5994	18.0072	18.1282	BRAF_HUMAN
20.4597	20.4679	20.5062	19.8873	19.8801	19.9624	19.9347	19.9957	19.9548	19.7009	19.7421	19.7338	GLNA_HUMAN
23.2859	23.2835	23.3736	23.2395	23.1767	23.2381	23.2022	23.183	23.1952	23.2686	23.3049	23.2815	ALDR_HUMAN
19.0796	18.9676	19.1005	19.5618	19.6132	19.6189	19.296	19.2354	19.3862	19.2122	19.2878	19.2478	PVR_HUMAN
18.3444	18.2347	17.8725	18.4289	18.3944	18.3952	18.0674	17.9822	18.2296	17.1576	17.2929	17.2127	RAC2_HUMAN
22.0339	22.0509	22.0691	22.1237	22.1161	22.0863	22.0335	22.0739	22.065	22.0656	22.0646	22.088	ERF3A_HUMAN
14.8548	14.7647	14.8886	15.2676	14.6512	15.1494	14.784	14.9611	14.9977	15.0821	14.3855	14.2832	INGR1_HUMAN
19.1671	19.1467	19.1044	19.0286	18.9797	18.8224	19.1009	19.0062	19.1086	19.0524	19.0986	19.0595	ARSA_HUMAN
17.3615	17.5181	17.4541	17.3684	17.6966	17.621	17.3928	17.442	17.4345	17.364	17.1856	17.2345	B4GT1_HUMAN
23.3845	23.3914	23.4086	23.3565	23.3074	23.3044	23.2573	23.2646	23.2377	23.2873	23.2988	23.2962	EZRI_HUMAN
16.4015	16.0161	16.4223	15.8534	15.7813	15.0914	15.9092	16.1937	16.0892	16.1408	16.1967	15.9829	ATF2_HUMAN
20.702	20.7354	20.8114	20.9151	20.8736	20.9027	21.097	21.067	21.0543	20.4937	20.5771	20.5771	UCHL3_HUMAN
15.4355	15.8828	15.1315	16.3136	16.2417	15.9236	15.1679	15.3421	14.7054	NaN	NaN	NaN	FOSL1_HUMAN
18.6792	18.7203	18.7199	18.7754	18.7974	18.7478	18.8216	18.8015	18.775	19.0797	19.0522	18.9903	MCP_HUMAN
24.161	24.2092	24.3204	24.1976	24.1146	24.0779	24.1873	24.1862	24.2323	24.0607	24.0706	24.1338	NDKA_HUMAN
17.3497	17.3669	17.2791	17.6355	17.6331	17.3876	17.6452	17.4049	17.5293	17.7138	17.6592	17.5362	NQO1_HUMAN
19.5912	19.6012	19.6143	19.7457	19.676	19.7003	19.8818	19.8032	19.9304	19.6076	19.6285	19.6473	GNS_HUMAN
18.9176	18.9364	18.9903	18.7355	18.8279	18.9666	18.9319	18.9512	18.9649	18.9634	18.9727	18.9943	PHKG2_HUMAN
16.2141	16.175	15.9294	16.4278	16.4266	16.2683	16.3117	16.3611	16.4658	15.8084	16.2337	15.9213	ARSB_HUMAN
25.0356	25.0497	25.0621	25.1046	25.0721	25.05	25.1458	25.1367	25.1428	25.0306	25.0436	25.0271	RS2_HUMAN
16.5745	16.4883	16.2466	16.7638	16.6976	16.8841	16.8762	16.8813	16.9468	17.1527	16.7602	16.7853	CHIN_HUMAN
17.4272	17.4964	17.4641	17.3724	17.1877	17.4757	17.3981	17.3208	17.4292	17.4012	17.5	17.5502	TFE2_HUMAN
21.2592	21.1648	21.1637	21.5235	21.5627	21.5508	21.2347	21.2567	21.1765	21.2328	21.2336	21.2636	DESP_HUMAN
21.9968	21.9307	22.0619	21.9518	21.9475	21.8963	21.9295	21.9493	22.0349	21.925	21.9478	21.9388	RFA2_HUMAN
20.6752	19.8534	20.5762	20.6023	20.6975	20.4541	20.6224	21.3574	20.8843	21.512	20.7471	20.5368	COX7C_HUMAN
18.2238	18.3621	18.3214	19.0326	19.159	19.101	18.2296	18.3848	18.2011	18.1163	18.2176	18.1525	CD44_HUMAN
30.2726	30.1842	30.2363	30.175	30.2162	30.1124	30.0897	30.0787	30.1862	30.2509	30.3233	30.3923	H2AX_HUMAN
23.3281	23.2899	23.3052	23.2634	23.2142	23.2194	23.2391	23.2279	23.275	23.2332	23.2543	23.25	CBR1_HUMAN
14.8004	13.9874	15.0669	13.904	NaN	NaN	NaN	NaN	NaN	NaN	NaN	NaN	ANK1_HUMAN
18.4765	18.4043	18.3643	18.1628	18.2872	18.151	17.9731	18.1217	17.8575	18.3771	18.4559	18.0384	ACADS_HUMAN
20.9838	21.0453	20.9479	20.9984	20.9473	20.8737	21.0473	21.0129	21.0919	21.0053	21.0199	21.0162	CREB1_HUMAN
19.5065	19.5564	19.4862	19.397	19.3394	19.3316	19.5564	19.5828	19.581	19.5157	19.5266	19.4516	BGAL_HUMAN
20.9701	21.0708	21.1935	20.9983	20.9913	20.9121	21.3238	21.2451	21.3439	21.0765	21.1543	21.0813	PP2BB_HUMAN
18.9864	18.9958	18.9893	18.9847	18.9961	19.0117	19.0189	19.0141	18.9459	18.9736	19.0272	18.9828	NCK1_HUMAN
18.7002	18.7196	18.6915	18.7159	18.7865	18.658	18.8787	18.8388	18.9602	18.5896	18.6049	18.6188	GCFC2_HUMAN
18.852	18.687	NaN	19.102	18.4062	18.6912	19.1291	19.2654	18.7514	19.2048	18.8102	18.7085	H15_HUMAN
19.3433	19.3782	19.4627	18.8519	18.9517	18.93	19.1753	19.0009	19.1714	19.0621	19.0169	18.9731	H12_HUMAN
19.6729	19.6803	19.6933	19.6999	19.7004	19.7196	20.0058	19.9476	19.9974	19.5896	19.6204	19.7155	EPCAM_HUMAN
20.2636	20.253	20.2926	20.33	20.3124	20.319	20.2214	20.2153	20.2592	20.372	20.3373	20.438	NCPR_HUMAN
19.061	19.1089	19.0653	18.8366	18.7411	18.8517	19.081	19.2085	18.9669	19.1866	19.2697	19.2346	MGMT_HUMAN
17.5232	17.4727	17.3503	17.868	17.9619	17.874	17.4632	17.3163	17.2869	17.367	17.6057	17.5201	FER_HUMAN
22.7128	22.7191	22.7386	22.6904	22.6934	22.6963	22.7239	22.7356	22.7423	22.7147	22.7118	22.724	AT2A2_HUMAN
16.6069	16.1495	16.1232	16.6574	16.6098	NaN	16.8805	16.5582	16.5215	16.5784	16.7312	16.3745	CBPE_HUMAN
17.8636	17.8036	17.7722	17.3879	17.478	17.2713	17.8673	17.849	17.8245	17.9601	17.9795	17.9771	PLCG2_HUMAN
19.9464	19.9462	19.9233	19.9417	19.9704	19.9841	19.9708	20.0102	20.0123	19.8352	19.9142	19.8657	FAAA_HUMAN
23.8644	23.8412	23.9014	23.7342	23.7039	23.6728	23.7113	23.7139	23.8053	24.1117	24.1601	24.2008	STMN1_HUMAN
22.3156	22.3037	22.4199	22.2027	22.2975	22.2309	22.331	22.3758	22.3758	22.1895	22.2381	22.2364	YBOX3_HUMAN
NaN	NaN	NaN	NaN	17.7762	18.6253	NaN	NaN	NaN	NaN	NaN	NaN	ZNF14_HUMAN
17.2638	17.2587	17.1426	16.8604	16.5006	16.4281	17.1517	17.2035	16.5681	16.7911	17.367	17.3679	ZNF24_HUMAN
17.3809	17.133	17.1168	16.7546	16.3551	16.8112	17.054	16.4419	16.5733	17.3909	17.5118	17.5493	ZKSC1_HUMAN
17.575	17.5595	17.7196	17.3467	17.2132	17.1157	17.398	17.5214	17.1634	17.6917	17.3333	17.6122	NAGAB_HUMAN
26.9497	27.0026	26.9557	27.1406	27.145	27.0391	27.0116	26.9297	27.0764	26.7543	26.7621	26.7576	HSP76_HUMAN
24.0045	24.0005	24.058	23.9987	24.0113	23.9801	23.7735	23.7698	23.8129	23.8006	23.7775	23.836	HMGA1_HUMAN
16.4352	16.4994	16.488	16.5658	16.2938	16.3699	16.6383	16.8162	16.7677	16.2903	16.671	16.7918	ZNF8_HUMAN
19.8692	19.8715	19.8605	19.7238	19.6816	19.7821	19.7134	19.7206	19.7114	19.6637	19.6721	19.697	TMM11_HUMAN
21.8514	21.8438	21.8255	21.9277	21.911	21.8791	21.7805	21.7595	21.8096	21.7261	21.7048	21.7078	AATC_HUMAN
20.0591	20.1325	20.109	19.9834	19.9609	19.8795	20.0158	19.9996	20.011	20.0573	20.0811	20.0942	KPCA_HUMAN
18.1112	18.128	17.9121	17.978	18.0251	17.7406	15.9161	16.5739	15.877	NaN	14.7859	15.8337	JUNB_HUMAN
18.9792	18.9387	19.0326	19.0155	19.0356	18.8873	19.2785	19.3299	19.3549	19.1049	19.1756	19.1825	ITA2_HUMAN
16.9454	17.0423	17.0906	17.1407	17.0327	16.8438	16.8072	16.7035	16.8834	16.9847	16.8806	16.7957	CXA1_HUMAN
20.5161	20.5057	20.5152	20.3523	20.2918	20.2617	20.4224	20.402	20.3871	20.6	20.6039	20.5727	UBF1_HUMAN
15.7505	15.6796	16.1176	NaN	NaN	NaN	NaN	15.1663	NaN	15.4356	15.5178	15.7922	HXB8_HUMAN;HXC8_HUMAN
19.1281	19.0599	19.077	18.7759	18.8505	18.6803	19.0314	19.0377	18.9026	19.1318	19.1582	19.1074	HXB9_HUMAN
16.4878	16.7037	16.5104	15.8306	NaN	16.7562	16.3105	16.0737	15.1304	16.0927	16.3946	16.5448	HXB6_HUMAN
16.6708	16.4265	16.7456	16.1769	15.5658	16.3231	16.5283	16.3085	16.7038	17.06	16.7355	16.8134	JUND_HUMAN
17.5592	17.4622	17.8177	17.0335	16.8943	16.8516	17.0225	17.2005	17.1441	17.3262	17.0386	17.2293	ATF7_HUMAN
19.8272	19.8016	19.7721	19.789	19.8214	19.8513	19.8369	19.7621	19.8554	19.991	19.9553	19.9337	NDUB7_HUMAN
21.0674	21.0679	21.1498	21.0366	20.9822	20.9366	20.9988	21.0168	21.0361	20.9718	20.9656	21.0161	KAPCA_HUMAN
21.0724	21.0647	21.019	21.2835	21.289	21.287	20.9496	20.9534	20.9267	20.9665	20.9395	20.9405	CAN2_HUMAN
17.6509	17.7017	17.7793	18.0178	18.1086	17.7658	17.5633	17.5352	17.5359	17.5424	17.4797	17.5689	CEBPB_HUMAN
NaN	NaN	12.5914	14.2706	14.0582	14.5957	NaN	NaN	12.3534	NaN	NaN	12.916	NEUM_HUMAN
20.1464	20.3086	20.2757	19.8436	20.0764	20.1481	19.8718	19.9595	19.7586	20.0619	20.0604	20.0712	HLAG_HUMAN
19.4226	19.4084	19.3616	19.3453	19.3637	19.4256	19.46	19.4435	19.4155	19.3556	19.4223	19.3915	PTN2_HUMAN
23.0128	22.9975	22.9923	22.842	22.8303	22.8192	22.6719	22.6465	22.665	22.7296	22.716	22.7408	PYRG1_HUMAN
24.5566	24.5533	24.5833	24.6405	24.631	24.6093	24.7964	24.7811	24.8043	24.544	24.5274	24.5204	DDX5_HUMAN
21.492	21.5315	21.5115	21.1749	21.1598	21.1176	21.1398	21.2142	21.1569	21.4713	21.5288	21.4689	PFKAL_HUMAN
19.6397	19.617	19.5336	19.2513	19.2398	19.2651	19.4824	19.517	19.4664	19.479	19.6197	19.5278	SAP3_HUMAN
21.4189	21.4424	21.5043	21.5175	21.4872	21.4634	21.6718	21.5892	21.6498	21.4924	21.4926	21.5144	LEG3_HUMAN
27.4426	27.4336	27.4756	27.5346	27.5141	27.519	27.429	27.4162	27.4347	27.3718	27.3301	27.3532	PRS6A_HUMAN
23.6868	23.6834	23.685	23.7317	23.7286	23.716	23.7532	23.7908	23.7899	23.6648	23.6723	23.6905	TCPA_HUMAN
20.5601	20.5498	20.5803	20.5692	20.5575	20.5511	20.5336	20.5404	20.5153	20.5946	20.5939	20.5508	PTN1_HUMAN
17.3626	17.2026	17.2126	17.3896	17.1744	17.0852	17.0767	16.8837	17.1109	17.1164	17.1086	17.2648	IBP2_HUMAN
19.2696	19.263	19.314	19.4988	19.4941	19.5931	19.3844	19.4136	19.4066	19.4161	19.4361	19.4652	ERCC2_HUMAN
15.2552	15.8029	15.5943	15.1668	14.4049	NaN	15.8132	15.5656	15.2999	15.348	15.6813	15.9866	BMP7_HUMAN
24.136	24.113	24.1158	24.1815	24.1936	24.236	24.2187	24.2662	24.2779	24.131	24.1039	24.0554	RL35A_HUMAN
15.9491	16.3527	16.5817	15.9643	16.3949	NaN	16.4117	16.3174	16.1175	16.2149	16.6953	16.932	ITB5_HUMAN
22.2858	22.3118	22.3067	22.3767	22.4159	22.5001	22.2705	22.2879	22.2761	22.194	22.1462	22.0872	ARF4_HUMAN
24.958	24.9755	25.0293	25.0508	25.0265	25.0043	25.1264	25.0959	25.1423	24.9707	24.9892	24.9975	RL7_HUMAN
16.3948	16.6073	16.604	17.1201	17.0104	17.0159	16.3727	16.3036	NaN	NaN	NaN	NaN	EGR1_HUMAN
22.4977	22.5071	22.4706	22.5353	22.5547	22.4947	22.2931	22.3089	22.3191	22.1032	22.1079	22.0901	VINC_HUMAN
17.5033	17.5942	17.5765	17.5112	17.4986	17.2955	17.4012	17.6007	17.5234	17.75	17.8441	17.8874	PTPRA_HUMAN
17.9638	17.8812	17.9516	18.0635	18.0408	18.3752	17.9542	17.9707	17.9918	17.9005	17.9567	17.9811	ARY1_HUMAN
22.2083	22.1896	22.2041	22.1024	22.0899	22.0462	22.0211	21.9988	22.0274	21.9688	21.9762	21.9697	SON_HUMAN
19.3926	19.3806	19.4721	19.4777	19.335	19.3468	19.3243	19.2709	19.4053	19.4121	19.4217	19.4757	NELFE_HUMAN
24.702	24.7754	24.8143	24.8152	24.7527	24.8182	24.8088	24.8512	24.8767	24.6967	24.7885	24.8029	RL17_HUMAN
24.551	24.5392	24.593	24.4652	24.411	24.2923	24.5572	24.544	24.6265	24.5446	24.5942	24.6053	PGAM1_HUMAN
21.9222	21.9124	21.9283	21.9888	21.8886	21.9292	21.9576	21.9728	22.0085	21.9734	21.979	21.9398	RCC1_HUMAN
17.176	17.2765	17.3278	16.735	16.5639	16.5718	17.2944	17.4457	17.1882	17.4645	17.4555	17.5128	SDC1_HUMAN
18.0616	18.5672	17.5944	18.7783	18.1545	17.3435	18.9097	18.7252	18.5191	18.5875	17.6244	17.359	ATF1_HUMAN
18.2041	18.3284	18.2042	18.2349	18.2399	18.5835	17.6361	17.6927	17.8133	17.6115	17.7118	17.7509	ATF3_HUMAN
14.8091	15.1269	NaN	15.2178	15.4511	NaN	15.3963	15.4783	15.0105	14.9321	NaN	15.3423	ATF6A_HUMAN
21.0343	21.0607	21.0767	21.1285	21.1114	21.1497	21.1721	21.1922	21.1399	21.2022	21.2892	21.3032	DNLI1_HUMAN
19.1028	19.2709	19.529	18.9959	19.1352	19.0709	19.305	19.7352	19.1147	19.1514	19.258	19.3523	ATP5J_HUMAN
21.0674	21.044	21.1295	21.0349	20.9859	20.9973	21.1261	21.0201	21.1259	21.0047	21.0201	21.1105	XRCC1_HUMAN
19.7111	19.5578	20.1169	20.2878	20.1007	20.2304	19.7933	19.8688	19.6711	19.6656	19.9943	19.8011	K1C15_HUMAN
20.491	20.4351	20.5287	20.5026	20.4342	20.4722	20.6435	20.5565	20.6217	20.7731	20.8606	20.8477	CADH2_HUMAN
NaN	NaN	NaN	14.8205	NaN	NaN	14.7154	NaN	14.7591	NaN	15.0106	NaN	GNAZ_HUMAN
19.7659	19.7993	19.7755	19.605	19.5839	19.602	19.5616	19.5647	19.5116	19.6209	19.7008	19.6794	PLCG1_HUMAN
18.0362	18.001	17.9768	17.9724	18.1238	17.9578	18.1131	18.1276	18.052	18.1249	18.0464	17.7988	LFA3_HUMAN
25.2935	25.2816	25.3262	25.2955	25.2678	25.2725	25.2037	25.2523	25.2299	25.28	25.3104	25.3108	NUCL_HUMAN
21.9971	21.9893	21.977	21.8815	21.8517	21.871	21.7682	21.8008	21.8119	21.8117	21.8238	21.7969	HXK1_HUMAN
20.5555	20.5689	20.5982	20.6013	20.595	20.5982	20.6572	20.6692	20.627	20.6306	20.6385	20.6188	RPB3_HUMAN
21.5779	21.5767	21.5414	21.5906	21.5943	21.5939	21.5975	21.5788	21.6361	21.6194	21.6575	21.6245	RPAB1_HUMAN
21.6708	21.6712	21.6608	21.5578	21.5571	21.5317	21.6139	21.5333	21.6403	21.6946	21.7714	21.797	NDUV2_HUMAN
17.4088	17.2717	17.2198	17.528	17.4215	17.4887	16.9538	17.3083	17.3687	17.5626	17.3423	16.9366	ELK1_HUMAN
18.2416	18.251	18.2319	18.247	18.2684	18.2003	18.1119	18.1911	18.1464	18.2309	18.1409	18.1382	ERCC3_HUMAN
16.6559	16.71	16.6708	16.9018	16.8859	16.8975	16.7951	16.7962	16.7087	16.4348	16.5329	16.6389	RO52_HUMAN
16.5625	16.258	16.264	16.4071	16.5808	16.2838	16.1684	16.3172	16.3584	15.9732	15.8424	16.1266	TFEB_HUMAN
20.1514	20.1852	20.1517	20.1639	20.1853	20.1799	20.326	20.383	20.3615	20.2693	20.2406	20.2337	E2AK2_HUMAN
15.3442	15.3746	15.4622	15.1782	14.9893	15.1275	15.2092	15.3006	15.1225	15.2035	14.8959	15.2386	TFE3_HUMAN
22.367	22.4573	22.4964	22.4814	22.4394	22.5072	22.5587	22.6194	22.5848	22.613	22.6548	22.675	SPEE_HUMAN
14.5593	14.4768	14.9699	15.2979	14.8742	14.8706	14.5262	14.5412	14.4448	14.4708	14.694	14.8397	SL9A1_HUMAN
20.8947	20.8948	20.8969	20.9747	21.003	20.9596	20.9602	20.9475	21.0163	20.8383	20.8544	20.8588	CSK22_HUMAN
17.219	17.228	17.236	17.1652	17.2431	16.8834	17.3347	17.1392	17.2494	17.2251	17.072	17.1416	RXRA_HUMAN
17.4859	17.2293	17.6056	17.5011	17.8005	18.0845	18.0173	17.9362	18.0586	17.7839	17.902	17.4504	ITIH2_HUMAN
19.1137	19.2728	19.1666	19.1694	19.1949	19.1777	19.0434	19.0549	19.0073	19.0167	18.9963	18.9972	NFKB1_HUMAN
20.0896	20.0929	20.0711	20.2225	20.2507	20.243	20.2953	20.2934	20.2904	20.1505	20.1508	20.1827	AT2B1_HUMAN
NaN	NaN	15.4808	16.3056	NaN	15.7656	16.1886	16.1724	15.4434	16.1713	15.6788	15.5274	CR2_HUMAN
22.1422	22.1247	22.1413	22.1834	22.2471	22.1816	22.0912	22.1012	22.1028	22.0351	22.0413	22.0693	IF2B_HUMAN
21.3047	21.3091	21.2803	21.288	21.2632	21.2602	21.251	21.2902	21.2606	21.3052	21.326	21.3191	ANXA7_HUMAN
19.1141	19.0972	19.214	19.0677	19.148	19.1084	19.0149	19.1551	18.9386	19.1631	19.0994	19.1246	TBP_HUMAN
19.2117	19.0519	19.1496	19.1669	19.25	19.259	19.0988	19.1245	18.9859	19.0322	19.1643	19.1744	CCNA2_HUMAN
18.5265	18.5192	18.4649	17.9325	18.0206	18.027	18.3547	18.5811	18.3996	18.6582	18.8171	18.816	PO3F2_HUMAN
22.7567	22.7329	22.7505	22.7711	22.7687	22.8028	22.7677	22.7227	22.7362	22.5561	22.5769	22.6351	BTF3_HUMAN
16.9463	16.7359	16.931	16.5205	16.2389	16.4669	16.2529	15.8197	16.0484	16.7226	16.7211	16.7994	RAB3A_HUMAN
18.0908	17.9998	18.1246	17.716	17.6908	17.5953	17.8114	17.452	17.8584	17.4157	17.5607	17.4781	RAB3B_HUMAN
19.9637	20.0347	19.9603	20.0123	19.9542	20.0853	19.9979	19.979	20.0252	20.0047	20.0369	20.0006	RAB4A_HUMAN
21.2148	21.3057	21.252	21.3169	21.3048	21.3829	21.1543	21.1558	21.1673	21.2337	21.3572	21.3281	RAB5A_HUMAN
22.2615	22.2823	22.2608	22.2386	22.1949	22.2583	22.0868	22.1247	22.1087	22.2401	22.2287	22.2022	RAB6A_HUMAN
21.1004	21.0892	21.0851	20.9466	20.9006	20.8469	20.9668	20.9697	21.0021	20.9106	20.9163	20.9006	MSH3_HUMAN
23.0886	23.0996	23.0957	23.0841	23.0529	23.042	22.8673	22.8989	22.9264	23.022	23.0315	23.0352	PSB1_HUMAN
21.3931	21.4251	21.4097	21.4415	21.3842	21.3418	21.4196	21.4616	21.475	21.337	21.3419	21.3555	MPRD_HUMAN
23.3588	23.2564	23.314	23.4245	23.3347	23.3199	23.2894	23.3796	23.4667	23.3559	23.4936	23.306	COX5A_HUMAN
23.9025	23.8971	23.8901	23.6282	23.5987	23.6095	23.6226	23.6364	23.6259	23.9061	23.965	23.935	LMNB1_HUMAN
17.2168	17.2316	17.3612	17.3579	17.6398	17.4907	17.6796	17.5323	17.5412	17.6102	17.525	17.572	HXA5_HUMAN
20.8658	20.8647	20.8995	20.9747	21.0025	20.9417	21.1242	21.1013	21.0957	21.1695	21.1616	21.1857	ICAL_HUMAN
19.8283	19.7461	19.8286	19.8408	19.814	19.9556	19.9002	19.9287	19.9336	19.8011	19.8333	19.8082	IMDH1_HUMAN
17.6052	17.7842	17.7643	17.4478	17.268	17.0143	17.4265	17.4965	17.7429	17.2589	17.4013	17.3887	ASPG_HUMAN
17.941	17.8702	18.1057	17.7989	17.7125	17.9769	17.9556	17.9808	18.0724	18.1548	18.1048	18.123	RASA1_HUMAN
23.2747	23.3058	23.2544	23.2206	23.1955	23.1593	22.8906	22.8877	22.8693	23.26	23.291	23.2729	PTMS_HUMAN
20.3137	20.2957	20.3073	20.2932	20.2734	20.2664	20.2621	20.2795	20.2927	20.2258	20.2466	20.2601	CD11B_HUMAN
20.7815	20.8081	20.7912	20.7739	20.7432	20.7337	20.7197	20.7131	20.7383	20.8853	20.9073	20.8892	GSTM3_HUMAN
21.5168	21.4753	21.4687	21.4464	21.3897	21.3976	21.5168	21.4828	21.5193	21.2843	21.2761	21.3256	VATB2_HUMAN
19.5788	19.5844	19.5754	19.7195	19.7298	19.7454	19.6597	19.6562	19.7066	19.5154	19.4653	19.449	VATC1_HUMAN
18.3085	18.3401	18.3656	18.4305	18.3829	18.274	18.4678	18.5399	18.4617	18.2752	18.3464	18.2742	CSRP1_HUMAN
22.963	22.9697	22.9555	23.0188	23.0128	22.9678	22.6276	22.6355	22.6633	22.5159	22.5622	22.5586	FLNA_HUMAN
18.8811	18.883	18.8856	18.8073	18.8042	18.7711	18.8307	18.8509	18.827	18.9313	18.8849	18.8321	NF1_HUMAN
18.4341	18.4889	18.4695	18.3795	18.4739	18.4598	18.802	18.9148	18.774	18.903	18.9068	18.8565	AOFA_HUMAN
19.9433	19.9047	19.9529	19.9441	19.8955	19.8887	19.9227	19.9601	19.9375	20.0236	20.0313	20.0393	ACOHC_HUMAN
16.9242	16.4954	16.7132	16.1686	16.3378	16.1621	15.7112	15.8512	15.7898	16.0302	15.9067	15.8485	SAT1_HUMAN
20.6835	20.7398	20.7117	20.0722	20.1452	20.1304	19.6243	19.5701	19.6024	20.5226	20.6187	20.5053	MK_HUMAN
23.2763	23.2451	23.2901	23.1682	23.1957	23.2154	23.184	23.1774	23.1773	23.3171	23.3395	23.3292	VDAC1_HUMAN
21.6952	21.6749	21.7038	21.6482	21.6358	21.644	21.5915	21.5458	21.6439	21.7406	21.7429	21.7525	SDHB_HUMAN
20.1894	20.2582	20.1879	20.2904	20.2336	20.2237	20.1006	20.1101	20.0914	20.2586	20.1214	20.1193	CD9_HUMAN
19.0426	18.9154	19.0011	18.5839	18.6554	18.526	18.7481	18.7743	18.8061	19.1052	19.1673	19.0533	ODBB_HUMAN
21.5181	21.544	21.5487	21.4384	21.4542	21.4697	21.3681	21.457	21.4545	21.3859	21.3905	21.4285	COMT_HUMAN
19.7016	19.6523	19.7038	19.7724	19.7506	19.766	19.5459	19.5795	19.625	19.8109	19.8169	19.8129	MUTA_HUMAN
20.2494	20.238	20.2682	20.3094	20.3202	20.3264	20.2704	20.2692	20.281	20.2031	20.1883	20.2082	OSBP1_HUMAN
22.8493	22.836	22.7963	22.9232	22.9121	22.9622	22.7996	22.8005	22.7585	22.9329	22.8379	22.9054	PIMT_HUMAN
24.0783	24.1116	24.1493	24.2498	24.2271	24.1845	24.2563	24.221	24.2821	24.2154	24.1976	24.2483	FBRL_HUMAN
24.0825	24.0807	24.0796	23.7848	23.793	23.7944	23.7231	23.7444	23.7701	23.7257	23.7549	23.7623	PUR2_HUMAN
23.504	23.5106	23.5697	23.4064	23.3975	23.3832	23.3562	23.429	23.4047	23.5035	23.5241	23.4806	PUR6_HUMAN
21.771	21.7767	21.7749	21.7129	21.6481	21.6801	21.8303	21.8723	21.8483	21.8551	21.8624	21.8788	SCP2_HUMAN
24.1468	24.138	24.1275	24.1666	24.1467	24.1448	24.2481	24.2389	24.2839	24.3047	24.3107	24.3278	UBA1_HUMAN
25.7718	25.787	25.8821	25.8021	25.7906	25.7956	25.8801	25.8607	25.9317	25.741	25.732	25.737	NDKB_HUMAN
18.491	18.4029	18.4041	18.2249	18.1884	18.297	18.3225	18.5168	18.2193	18.6846	18.6685	18.6477	ENPP1_HUMAN
18.1411	18.2496	18.3375	18.296	18.3308	18.198	18.0545	17.8521	18.0084	18.1723	18.2811	18.2944	USF1_HUMAN
15.6912	15.9839	15.8567	16.7888	16.562	16.772	16.5181	16.6346	16.509	16.491	16.149	16.6242	H1T_HUMAN
21.2274	21.2613	21.2213	20.6052	20.6135	20.5905	20.3361	20.3947	20.3286	20.7229	20.8285	20.7112	ADRO_HUMAN
25.7465	25.722	25.7947	25.674	25.6138	25.6063	25.7162	25.721	25.736	25.7244	25.7493	25.7506	ROA2_HUMAN
19.2996	19.2322	19.292	19.232	19.2498	19.2018	19.296	19.3436	19.3397	19.3103	19.3515	19.3643	RFX1_HUMAN
18.6453	18.6491	18.6964	18.7371	18.7215	18.7063	18.5415	18.5506	18.5702	18.325	18.3572	18.3953	CBL_HUMAN
17.7918	17.9574	17.9516	17.7815	17.7478	17.4705	17.7988	17.5012	17.7443	17.993	17.8778	17.8827	KAPCB_HUMAN
21.7627	21.7559	21.7653	21.7124	21.695	21.693	21.6113	21.6104	21.6449	21.8214	21.8396	21.8795	QCR2_HUMAN
19.7007	19.684	19.7208	19.5222	19.4422	19.4579	19.6881	19.6999	19.7534	19.8315	19.8647	19.8694	HEMH_HUMAN
16.4357	16.3875	16.7022	16.5092	16.6382	16.7842	16.6119	16.7282	16.6429	16.706	16.804	16.8301	XPA_HUMAN
16.1853	16.2177	16.1897	15.053	15.5149	14.7178	15.6255	NaN	15.7604	16.0034	16.4847	16.3935	FBLN1_HUMAN
21.1973	21.1719	21.1552	21.135	21.1622	21.1506	21.0937	21.1132	21.1035	21.1995	21.2156	21.2152	TCEA1_HUMAN
18.6057	18.6512	18.6318	18.7162	18.8611	18.6615	18.9771	18.9162	18.9326	18.8946	18.8225	18.8304	ITA6_HUMAN
25.1051	25.1121	25.125	25.1054	25.0659	25.053	25.172	25.1628	25.1838	25.1092	25.0913	25.1108	SFPQ_HUMAN
21.2381	21.2745	21.28	21.2004	21.167	21.2116	21.2911	21.319	21.2629	21.1055	21.1135	21.0854	TBG1_HUMAN
23.9131	23.9448	23.9018	23.7909	23.7939	23.8001	23.8889	23.9021	23.8881	23.8746	23.8466	23.8312	PPIB_HUMAN
17.0817	17.1099	17.4315	17.5337	17.4797	17.5713	17.6767	17.4999	17.5853	17.7176	17.7244	17.7513	KALM_HUMAN
21.1185	21.128	21.1164	21.0589	21.0635	21.0566	20.9378	20.9404	20.9761	21.1574	21.1738	21.1559	MAOM_HUMAN
19.6774	19.6795	19.6144	19.4311	19.455	19.4556	19.4944	19.4888	19.5559	19.739	19.7148	19.7585	GCSP_HUMAN
22.1183	22.1171	22.1315	22.1877	22.2204	22.157	21.922	21.9493	21.9177	22.0373	22.0177	22.0726	SYWC_HUMAN
24.9381	24.9298	24.9464	24.9562	24.9859	24.9719	24.994	24.9999	24.9614	24.897	24.9337	24.906	RS3_HUMAN
20.3684	20.4388	20.4385	20.3321	20.1723	20.3153	20.1519	20.2065	20.2722	20.5409	20.3014	20.5072	GCSH_HUMAN
19.0325	19.0682	19.1222	19.0929	19.0112	19.144	19.1268	19.0568	19.0632	19.1633	19.1918	19.1316	KS6B1_HUMAN
17.3097	17.267	17.28	17.2466	17.36	17.2592	17.3261	17.2855	17.2438	17.2938	17.1868	17.2186	JAK1_HUMAN
17.9883	17.9901	18.0893	17.8246	17.6836	17.7171	18.0667	18.0591	18.1322	18.03	18.1474	18.127	PTPRG_HUMAN
15.9362	16.018	16.2272	16.1162	16.2286	16.4139	16.1472	16.1386	16.2519	15.7284	15.7545	16.2102	CRCM_HUMAN
17.9578	18.0227	17.8741	17.9543	18.0772	17.8571	17.8544	17.974	17.9062	17.7746	17.8741	17.8358	NFYA_HUMAN
24.0086	24.0388	24.0645	23.8949	23.8765	23.8498	23.9196	23.9311	23.9585	23.9771	23.9851	24.0079	SAHH_HUMAN
24.417	24.3966	24.4091	24.3277	24.3351	24.3645	24.3654	24.4312	24.3756	24.3888	24.4027	24.3923	COF1_HUMAN
23.1045	23.0938	23.1065	23.17	23.1765	23.1555	23.2401	23.248	23.1944	23.1594	23.1137	23.1058	IF4B_HUMAN
18.5651	18.7148	18.646	18.1171	18.3728	17.7823	18.7055	18.6427	18.8312	18.7717	19.102	19.0279	HAP40_HUMAN
18.942	18.9419	18.9705	18.9557	18.9016	18.9312	18.9561	18.9578	18.8875	19.1389	19.1094	19.2174	AT2B4_HUMAN
16.8099	16.4277	16.6537	16.4039	16.3635	15.7726	16.2067	16.3569	16.2632	16.015	16.3484	15.8997	DGKA_HUMAN
19.3069	19.2957	19.2895	19.0696	19.0049	19.0084	18.997	19.0728	19.0451	19.255	19.2376	19.2711	CPT2_HUMAN
20.9433	20.9059	20.9758	20.8408	20.7544	20.7694	20.7762	20.8167	20.8155	20.9229	20.9129	20.9204	KTHY_HUMAN
21.7209	21.7479	21.7074	21.6152	21.599	21.5556	21.6414	21.6564	21.6351	21.6767	21.6926	21.6657	RIR1_HUMAN
19.2364	19.0832	19.0244	19.3171	19.2676	19.0927	19.3797	19.2997	19.454	19.3501	19.0919	19.3244	ZBT25_HUMAN
20.2833	20.2693	20.3167	20.3179	20.2132	20.2753	20.3599	20.2607	20.4859	20.3428	20.3333	20.1227	COX7B_HUMAN
20.3108	20.4383	20.3535	19.978	20.1576	19.9332	20.238	20.3515	20.1088	20.0479	19.8317	19.8067	RAE1_HUMAN
18.37	18.4738	18.4385	18.6675	18.7209	18.6563	18.8365	18.7888	18.653	18.7307	18.6429	18.5531	ERD21_HUMAN
18.8958	18.8497	18.8279	18.7648	18.6412	18.6208	18.875	18.8276	18.8093	19.0374	19.0624	19.0417	COT2_HUMAN
16.9137	16.7794	17.3128	NaN	16.9847	NaN	NaN	NaN	NaN	NaN	NaN	NaN	GA45A_HUMAN
22.8306	22.8009	22.8379	22.9167	22.9126	22.904	22.9255	22.9339	22.9935	22.865	22.896	22.8889	EF1B_HUMAN
21.6229	21.6162	21.682	21.5647	21.5076	21.5048	21.6544	21.5947	21.6921	21.6429	21.6874	21.67	AT5F1_HUMAN
22.0343	22.0206	21.9835	22.0921	22.0362	22.084	22.2622	22.2271	22.3305	21.9138	21.9626	21.9715	PPAC_HUMAN
17.281	17.273	17.2036	16.8676	16.9645	17.2755	17.1174	17.0017	17.3262	17.1674	17.1139	17.0053	KPCL_HUMAN
22.2953	22.2836	22.2596	22.1626	22.1103	22.1041	22.1416	22.1278	22.1884	22.3736	22.4168	22.4116	THIL_HUMAN
18.4094	18.2651	18.2545	18.3513	17.9629	18.3084	18.1521	18.2553	18.2196	18.3085	18.262	18.1961	DNAS1_HUMAN
17.279	17.2604	17.1183	17.2123	17.1318	17.199	17.0321	17.096	17.055	16.9134	17.0175	16.7682	CCNC_HUMAN
16.621	16.8158	16.564	16.4231	16.231	16.4759	16.7705	16.5336	16.5467	16.4062	16.3937	16.3992	CCNE1_HUMAN
20.7715	20.8001	20.7587	20.8312	20.7973	20.8306	20.8234	20.8346	20.7958	20.8386	20.8082	20.8041	RPB1_HUMAN
21.8268	21.7978	21.8139	21.6167	21.6904	21.6971	21.731	21.7882	21.693	21.7401	21.7885	21.7487	CDK2_HUMAN
17.6966	17.7779	17.7702	17.7984	17.7897	17.8319	18.141	18.1458	18.1577	17.9745	17.9335	18.0631	APC_HUMAN
18.754	18.6947	18.6725	18.648	18.7216	18.5889	18.6247	18.7269	18.7107	18.6267	18.5828	18.5719	ARBK1_HUMAN
22.5164	22.4717	22.5034	22.4221	22.4012	22.4295	22.6607	22.6632	22.645	22.7058	22.6995	22.6827	MCM3_HUMAN
19.5812	19.4589	19.5361	19.634	19.6603	19.5842	19.6843	19.6048	19.594	19.7273	19.6264	19.6767	NFYB_HUMAN
21.2954	21.3169	21.3314	21.3364	21.2759	21.285	21.2537	21.28	21.2568	21.424	21.3984	21.4115	THTM_HUMAN
17.4771	17.6001	17.537	17.1995	16.9077	16.3014	17.6982	17.7634	17.6785	17.5264	17.5895	17.4427	LAMA1_HUMAN
24.4369	24.3974	24.4429	24.473	24.3941	24.415	24.4401	24.4686	24.4862	24.3505	24.3814	24.4214	RS12_HUMAN
20.1421	20.1614	20.1776	20.0334	19.9916	19.9656	19.9948	20.0035	19.942	19.9156	19.9849	20.0496	BRD2_HUMAN
18.4051	18.462	18.4154	18.1143	18.2304	17.9157	18.1809	18.1865	18.2156	18.311	18.3586	18.186	TNR6_HUMAN
20.3104	20.2568	20.3202	20.2914	20.3	20.3328	20.2515	20.2859	20.1945	20.3757	20.3839	20.4237	TYY1_HUMAN
21.8465	21.8733	21.8452	22.1011	22.1235	22.0738	21.7687	21.7445	21.8295	21.7664	21.6943	21.7203	DNJB1_HUMAN
24.6557	24.6316	24.6467	24.626	24.6124	24.6205	24.6383	24.629	24.673	24.7186	24.7465	24.7554	ATPA_HUMAN
23.3003	23.3166	23.3427	23.2914	23.2741	23.2727	23.123	23.1594	23.1747	23.2666	23.2726	23.238	PSA1_HUMAN
22.7252	22.7253	22.7804	22.7451	22.7274	22.7285	22.5133	22.5373	22.5602	22.6846	22.6761	22.6975	PSA2_HUMAN
23.2392	23.2314	23.2425	23.228	23.2443	23.1172	23.0368	23.0579	23.0802	23.1625	23.1659	23.172	PSA3_HUMAN
23.425	23.4304	23.4038	23.3765	23.3911	23.3257	23.2102	23.2421	23.2696	23.3132	23.3188	23.3136	PSA4_HUMAN
18.0668	18.1437	18.037	18.104	18.1034	17.8661	17.8915	17.845	17.8157	17.4317	17.5374	17.5212	ITA3_HUMAN
15.9076	16.1394	16.3939	15.4349	15.5304	16.0319	14.8113	15.3127	15.5865	NaN	15.6299	15.6083	PTX3_HUMAN
22.5825	22.6327	22.6174	22.574	22.5796	22.55	22.2455	22.2685	22.2636	22.4264	22.4377	22.4536	MOES_HUMAN
15.8117	16.202	16.1955	16.2881	16.5535	16.6556	16.2915	16.2109	16.2197	16.3087	16.107	16.4428	PTN3_HUMAN
21.7689	21.7798	21.8294	21.681	21.6332	21.6792	21.7464	21.8261	21.7919	21.7023	21.7407	21.762	DDX6_HUMAN
17.7213	17.4692	17.6349	NaN	NaN	NaN	17.0892	17.554	17.5625	17.7144	17.947	NaN	CTNA2_HUMAN
20.9318	20.9134	20.9207	21.2117	21.1791	21.1799	21.2142	21.2372	21.1895	21.2188	21.196	21.2453	DNMT1_HUMAN
22.6854	22.6464	22.7107	22.7763	22.7745	22.7748	22.745	22.7363	22.7694	22.7192	22.807	22.7882	U2AF2_HUMAN
24.7109	24.7035	24.6834	24.7853	24.7948	24.7749	24.8353	24.844	24.8375	24.7517	24.756	24.7072	RL13_HUMAN
19.1391	19.1981	19.224	18.8217	18.726	18.7414	18.7614	18.8135	18.8594	19.1559	18.9819	19.1869	RAE2_HUMAN
20.7506	20.708	20.7382	20.603	20.5894	20.5797	20.7973	20.8077	20.7684	20.7836	20.8031	20.8362	IVD_HUMAN
17.3645	17.3132	17.3719	17.5188	17.4717	17.2727	17.3862	17.4032	17.5127	17.5134	17.4993	17.4101	MGAT1_HUMAN
23.1404	23.158	23.1885	23.0757	23.0662	23.0824	22.9035	22.9012	22.9374	23.3408	23.323	23.3314	HMGB2_HUMAN
23.7304	23.7159	23.7699	23.6766	23.6496	23.6439	23.6127	23.6352	23.6733	23.7234	23.7166	23.7947	PTBP1_HUMAN
23.6784	23.6647	23.7034	23.739	23.7198	23.7362	23.6874	23.6828	23.6846	23.6172	23.5841	23.5885	SYTC_HUMAN
22.2302	22.1981	22.2368	22.3405	22.3296	22.3618	22.2356	22.2343	22.2518	22.3037	22.3065	22.3245	SYVC_HUMAN
24.5288	24.5349	24.5755	24.6566	24.6289	24.6836	24.6672	24.6573	24.7119	24.5223	24.5415	24.5187	EF1G_HUMAN
20.4233	20.3468	20.3452	20.2433	20.1428	20.0257	20.3482	20.3251	20.4256	20.2516	20.1619	20.1838	FKBP2_HUMAN
17.9713	17.5676	18.1989	18.2177	18.2651	18.039	18.1777	17.9974	17.9985	18.2738	18.1467	18.4234	STOM_HUMAN
21.2494	21.2384	21.2225	21.2746	21.2644	21.2439	21.1506	21.1327	21.1597	21.3253	21.3774	21.3659	KAD4_HUMAN
24.7689	24.7879	24.8121	24.8454	24.8301	24.8133	25.0075	25.0459	25.0625	24.7739	24.7967	24.8516	1433T_HUMAN
20.4694	20.4832	20.4124	20.3473	20.3368	20.282	20.2723	20.3174	20.3048	20.4967	20.4531	20.4303	MK03_HUMAN
19.773	19.7839	19.7845	19.7987	19.8447	19.8327	19.8975	19.8303	19.8219	19.8004	19.7601	19.8067	MARK3_HUMAN
20.3714	20.5305	20.9869	20.8103	21.1927	21.6877	20.7154	20.6724	20.9549	20.457	20.3357	20.6143	VATL_HUMAN
17.1145	17.2428	17.264	17.0847	17.204	17.1885	17.1226	17.1845	17.1278	17.3331	17.2204	17.3223	ARNT_HUMAN
17.2746	17.4449	17.3293	16.9241	16.7228	16.8829	16.4512	16.7152	16.6819	16.8469	16.7345	16.8085	CERS1_HUMAN
24.3804	24.4457	24.5319	24.542	24.4845	24.4899	24.5232	24.5287	24.591	24.4267	24.4557	24.4392	RL10_HUMAN
21.5706	21.5692	21.5543	21.4903	21.5099	21.5451	21.5807	21.6375	21.568	21.4612	21.4753	21.4539	RFA1_HUMAN
22.2988	22.2643	22.3374	22.1358	22.1402	22.1316	21.8565	21.8398	21.8976	22.2932	22.2942	22.2922	APEX1_HUMAN
19.5546	19.5623	19.5395	19.4065	19.3747	19.351	19.2431	19.2447	19.3676	19.3395	19.3323	19.319	DCK_HUMAN
22.3049	22.2861	22.2952	22.2367	22.2037	22.2297	22.5505	22.5466	22.5769	22.3473	22.3483	22.3564	PYR1_HUMAN
24.4154	24.4428	24.4472	24.564	24.5606	24.5368	24.6799	24.6553	24.6617	24.647	24.6313	24.5955	CALR_HUMAN
21.9142	21.8999	21.9228	21.9434	21.9372	21.867	22.0355	22.0484	22.0265	22.1016	22.1293	22.129	MAP4_HUMAN
23.8239	23.8431	23.8978	23.7487	23.7308	23.6675	23.7584	23.7741	23.787	23.8552	23.8661	23.8491	CALX_HUMAN
17.7619	17.8961	17.9105	17.9251	17.8059	17.7948	17.9057	17.8955	17.9446	18.0013	17.9922	18.1569	P85A_HUMAN
22.9528	22.9405	22.9914	22.9629	22.9987	22.9633	22.8328	22.8887	22.8506	22.9139	22.929	22.9391	PSA5_HUMAN
22.8452	22.8508	22.8694	22.8711	22.8442	22.8308	22.6218	22.6791	22.7246	22.8083	22.7836	22.7699	PSB4_HUMAN
22.7221	22.7083	22.6548	22.7108	22.7534	22.7348	22.4651	22.5057	22.4824	22.6504	22.6678	22.6251	PSB6_HUMAN
22.9456	22.9283	22.957	22.9715	22.9728	22.9774	22.7632	22.7975	22.7836	22.9425	22.9272	22.8812	PSB5_HUMAN
20.7839	20.7555	20.7771	20.7495	20.7645	20.6876	20.9629	20.9136	20.9727	20.8981	20.8911	20.8836	ABCD3_HUMAN
19.005	18.9454	18.8903	18.7265	18.8233	18.8149	18.7231	18.579	18.7433	18.6786	18.7296	18.6955	TMOD1_HUMAN
17.9095	17.9103	17.9517	17.9068	17.9679	17.9068	18.0028	18.0167	18.0179	17.8722	17.8045	17.9134	ITPI2_HUMAN
16.4396	16.4717	16.4057	16.1969	16.0602	15.8042	16.3845	16.5478	16.3242	16.957	17.3562	17.2469	LYOX_HUMAN
21.6843	21.691	21.711	21.6304	21.6059	21.613	21.587	21.5707	21.636	21.7345	21.7595	21.7501	NDUS1_HUMAN
22.821	22.8123	22.7861	22.9107	22.8779	22.8693	22.9442	22.9572	22.9375	23.1822	23.1931	23.1935	DPOD1_HUMAN
18.6862	18.5986	18.4457	18.3118	18.4411	18.5787	18.0826	18.3838	18.5344	18.6837	18.4105	18.6907	TEAD1_HUMAN
19.3699	19.3229	19.3158	18.9755	19.0157	18.9989	18.9496	18.9561	18.8989	18.9927	19.0784	19.0079	SMCA1_HUMAN
21.5792	21.5701	21.5721	21.558	21.5665	21.5536	21.5319	21.5533	21.5451	21.5628	21.5805	21.5863	MK01_HUMAN
20.3305	20.3081	20.2345	20.4751	20.4523	20.3897	20.1812	20.1546	20.2192	20.4446	20.4427	20.3255	GRAN_HUMAN
18.08	18.0455	18.0787	18.1349	18.1831	18.2759	18.2069	18.3021	18.0853	18.3222	18.2279	18.2265	RXRB_HUMAN
19.2799	19.1292	19.1239	18.8393	18.8945	18.8255	19.1188	18.9652	19.1311	18.5579	18.5244	18.7385	ERCC5_HUMAN
17.2403	17.466	17.3706	17.4853	17.4695	17.4377	17.6454	17.3946	17.6249	17.2317	17.3107	17.4599	GRN_HUMAN
20.8376	20.8355	20.8664	20.8551	20.8736	20.8283	20.8553	20.8727	20.8733	20.8789	20.9034	20.9053	AMPL_HUMAN
17.5744	17.7533	17.7426	17.5457	17.3959	17.2119	17.5438	17.6308	17.4735	17.5062	17.2601	17.5221	T2EA_HUMAN
18.399	18.4317	18.3784	18.2668	18.2246	18.2117	18.1784	18.2999	18.1856	18.2621	18.2018	18.3479	T2EB_HUMAN
16.7668	16.8184	16.8514	16.8062	17.062	16.8522	17.1871	17.0062	17.173	16.8761	16.784	16.6556	PCSK6_HUMAN
21.2604	21.2734	21.2639	20.9922	20.9997	20.957	21.314	21.3004	21.3406	20.9198	20.9064	20.8976	TPP2_HUMAN
20.4837	20.5255	20.4693	20.4624	20.5501	20.4428	20.3626	20.4106	20.3394	20.1111	20.139	20.093	IMPA1_HUMAN
21.19	21.1975	21.1355	21.1982	21.2629	21.132	20.7266	20.6973	20.7403	20.5988	20.4993	20.4717	EPHA2_HUMAN
16.3139	16.5304	16.7706	17.0021	17.1484	17.1664	16.8071	16.6169	16.7128	16.904	16.5527	16.6671	EPHB2_HUMAN
15.7557	16.0249	15.8395	16.0035	15.6375	15.7257	16.1352	16.1	15.959	15.5496	15.7728	15.5747	PTN6_HUMAN
18.0691	18.0371	18.0393	18.0252	18.0143	18.1278	17.8763	17.8095	17.9433	17.7996	17.7592	17.8911	SHC1_HUMAN
20.0038	20.0109	20.0069	19.8283	19.7863	19.766	19.8357	19.8224	19.761	19.9641	20.0357	20.0466	3MG_HUMAN
22.2707	22.2803	22.2479	22.6681	22.7226	22.5148	21.1614	21.2052	21.2054	21.4735	21.6172	21.5762	RABP2_HUMAN
17.3784	17.281	17.2821	17.202	17.2835	17.352	17.4889	17.4677	17.0966	17.3269	17.1925	17.3915	KDM5A_HUMAN
23.7099	23.6921	23.7481	23.7718	23.7612	23.7623	23.7623	23.7696	23.7989	23.8673	23.864	23.8961	TKT_HUMAN
19.2274	19.3853	19.3332	19.2391	19.3413	19.0916	19.2436	19.25	19.4235	19.2622	19.2715	19.3247	RBMS1_HUMAN
19.3478	19.347	19.3709	19.3507	19.3555	19.3647	19.2474	19.2465	19.1855	19.2941	19.3041	19.2895	PML_HUMAN
23.2875	23.3181	23.4706	23.4416	23.4162	23.3855	23.2885	23.2578	23.214	23.4461	23.3597	23.4043	EF1D_HUMAN
NaN	NaN	NaN	15.8129	NaN	NaN	16.6927	16.6698	16.6124	NaN	15.6192	15.7176	RABP1_HUMAN
23.3529	23.4034	23.4375	23.3449	23.3925	23.3788	23.2918	23.3189	23.2884	23.3701	23.4067	23.385	MARCS_HUMAN
20.5231	20.5608	20.4517	20.8543	20.8682	20.9167	20.7451	20.7714	20.7245	20.812	20.8561	20.7703	GNA11_HUMAN
20.0267	20.0192	19.9402	19.7135	19.7237	19.6904	19.9004	19.9227	19.9437	20.0665	20.079	20.0195	AL4A1_HUMAN
21.7965	21.7764	21.7685	21.5298	21.5042	21.5838	21.7286	21.6445	21.6568	21.7016	21.6322	21.6378	ERP29_HUMAN
23.9335	23.9605	23.9565	24.0545	24.0792	24.0429	23.9129	23.9638	23.9704	24.0739	24.0597	24.0723	PRDX6_HUMAN
22.2181	22.2365	22.2925	22.1932	22.2028	22.135	21.8414	21.8649	21.9436	21.9673	22.1326	22.1053	BLVRB_HUMAN
22.1319	22.1378	22.0919	21.8207	21.8347	21.8117	21.7883	21.7997	21.8015	22.0722	22.0623	22.1065	PRDX5_HUMAN
23.5624	23.5522	23.5358	23.3896	23.3748	23.4158	23.5394	23.5662	23.5612	23.5293	23.5322	23.4804	DOPD_HUMAN
17.724	18.0559	17.979	16.9149	16.4068	16.7442	16.7463	16.7917	17.2551	17.4723	17.7876	17.5313	GFRP_HUMAN
24.3314	24.3538	24.3435	24.2587	24.2383	24.2643	24.326	24.2859	24.322	24.357	24.3012	24.3522	PRDX3_HUMAN
21.6924	21.7123	21.7332	21.684	21.6939	21.6611	21.7435	21.7778	21.7566	21.7359	21.7841	21.7822	ATPD_HUMAN
24.973	24.9483	24.9654	25.0301	25.0192	25.038	25.0762	25.0713	25.0727	24.9137	24.9511	24.9896	RL12_HUMAN
22.0325	22.0053	22.0156	21.9335	21.9127	21.8824	21.9855	21.9572	22	21.9945	22.0354	22.0215	ECHM_HUMAN
21.8524	21.8961	21.9339	22.1038	22.0101	21.9866	22.002	21.9688	21.9954	21.9416	21.914	21.8952	KCY_HUMAN
24.459	24.4504	24.546	24.4991	24.4574	24.5051	24.5575	24.5547	24.6095	24.6457	24.6763	24.6799	PEBP1_HUMAN
23.6728	23.6546	23.6648	23.6581	23.6359	23.6224	23.642	23.6495	23.674	23.6001	23.5787	23.6169	PDIA3_HUMAN
23.3887	23.366	23.4006	23.5432	23.5156	23.4771	23.4823	23.4873	23.4977	23.4117	23.4164	23.4459	2AAA_HUMAN
19.5382	19.5838	19.582	19.2861	19.3325	19.2944	19.2399	19.2526	19.3151	18.8854	18.8757	18.9837	2AAB_HUMAN
19.1522	19.1575	19.2049	19.1271	19.1393	19.1773	19.1853	19.1797	19.1763	18.943	18.8853	18.9551	CDC27_HUMAN
16.4495	16.3543	16.1647	16.1343	16.1771	16.2382	16.1614	16.2076	16.2516	16.4174	16.4819	16.3802	WEE1_HUMAN
18.0446	18.1424	18.1395	18.1959	18.1045	18.1964	18.0621	17.8974	18.0326	18.0702	18.0218	18.1309	MPIP3_HUMAN
22.0353	22.0581	22.0999	21.9584	21.9477	21.8676	21.8517	21.8535	21.9003	22.0161	22.0189	22.008	PPIF_HUMAN
17.8703	17.8426	17.7116	18.0517	17.8929	17.8914	17.9059	17.8641	17.9823	17.8195	17.8939	17.9016	NKTR_HUMAN
21.9269	21.9071	21.9179	21.9882	21.9485	21.9254	22.0213	22.0148	21.9922	21.8278	21.865	21.8281	NMT1_HUMAN
20.3184	20.2659	20.2934	20.3951	20.4034	20.3709	20.2695	20.287	20.2687	20.2907	20.3298	20.317	HMOX2_HUMAN
21.6966	21.6672	21.6959	21.7343	21.7324	21.7525	21.8392	21.7908	21.8252	21.793	21.7695	21.8044	PURA2_HUMAN
21.802	21.7941	21.7743	21.7099	21.7153	21.7762	21.7498	21.7548	21.7398	21.7139	21.6742	21.681	AMRP_HUMAN
17.7708	18.0382	17.862	17.4139	17.6077	17.237	17.6869	17.833	17.8208	17.9169	17.6962	17.7228	TSPO_HUMAN
21.3726	21.3982	21.4053	21.3325	21.3776	21.3949	21.3141	21.3236	21.3205	21.3371	21.3409	21.3475	PUR8_HUMAN
18.771	18.7512	18.7331	18.8451	18.8354	18.8197	18.8921	18.8675	18.845	18.7617	18.7743	18.7993	CLIP1_HUMAN
22.2423	22.2326	22.2245	22.1519	22.158	22.1658	22.0464	22.0769	22.042	22.3101	22.346	22.2976	SORCN_HUMAN
20.4342	20.3936	20.3686	20.4263	20.3885	20.4379	20.192	20.1833	20.2151	20.0369	20.0116	20.0302	ILEU_HUMAN
19.6288	19.6922	19.7592	19.7092	19.7376	19.7131	19.5099	19.5091	19.526	19.4442	19.4561	19.4148	CTR1_HUMAN
21.0808	21.0991	21.146	21.0802	21.0606	21.0487	21.0466	21.0496	21.1303	21.1676	21.1953	21.2143	AL1B1_HUMAN
20.5267	20.5203	20.5579	20.5367	20.568	20.5453	20.6053	20.5871	20.5736	20.5526	20.5346	20.5782	RPB2_HUMAN
22.354	22.3597	22.3917	22.3072	22.255	22.2374	22.2294	22.2253	22.2659	22.3546	22.4209	22.3894	SDHA_HUMAN
19.8861	19.9581	19.9154	20.0945	20.1394	20.0402	19.1117	19.2105	19.1153	18.7034	18.6627	18.7757	COR1A_HUMAN
21.927	21.9171	21.8741	21.8871	21.9259	21.8065	21.7373	21.6937	21.7214	21.7681	21.7499	21.7184	GDIA_HUMAN
22.8225	22.8506	22.8869	22.7722	22.7249	22.713	22.7919	22.8107	22.7901	22.7434	22.7535	22.7928	METK2_HUMAN
19.2166	18.991	19.2638	19.004	19.0244	18.973	19.3194	19.1674	19.2903	19.4686	19.4077	19.405	HXA10_HUMAN
15.5552	15.5983	15.409	15.1349	15.2483	15.5603	15.7174	15.7996	15.5313	15.7566	16.1205	16.1118	HXA9_HUMAN
16.8579	16.7619	16.9742	16.182	16.1358	16.3277	17.089	17.0438	16.8056	17.0672	17.2362	17.0028	HXA11_HUMAN
17.8466	17.6765	17.7123	17.4549	17.4544	17.3803	18.2847	18.4002	18.1126	18.3952	18.6234	18.5685	HXA13_HUMAN
17.7026	17.4314	17.2893	17.9872	17.7145	17.9952	18.0798	17.9911	17.8576	17.913	17.7949	17.6967	KAP1_HUMAN
20.0315	20.016	20.0199	19.9065	19.7503	19.75	19.983	19.9545	20.0138	20.134	20.1965	20.1727	KAP3_HUMAN
NaN	15.8436	15.6725	16.4903	16.6583	16.7533	16.6077	16.6929	16.5104	16.7497	16.7	16.6751	CPSM_HUMAN
22.3767	22.3918	22.3883	22.4085	22.443	22.4617	22.4869	22.533	22.5054	21.9602	21.9827	22.0207	RIR2_HUMAN
19.2784	19.4276	19.3858	19.2995	19.3532	19.3278	18.7399	18.6107	18.6474	18.4967	18.4507	18.4233	SDC4_HUMAN
19.5564	19.4775	19.447	19.7741	19.6281	19.7836	19.9887	19.8596	19.9402	19.75	19.7369	19.5849	TIA1_HUMAN
21.9427	21.8958	21.9226	22.1397	22.1152	22.1861	21.9862	22.002	21.9785	21.8689	21.8029	21.8361	DNJA1_HUMAN
17.964	17.8641	17.9724	17.8716	17.9404	17.7677	17.9554	17.8422	17.7778	17.9824	18.1769	18.099	AKT1_HUMAN
19.2212	19.2463	19.2205	19.3124	19.3435	19.2949	19.1538	19.1618	19.1438	19.2471	19.2278	19.2441	AKT2_HUMAN
22.1823	22.1734	22.2228	22.1774	22.0827	22.0711	22.017	22.0396	22.0909	22.2168	22.2873	22.3027	QCR1_HUMAN
20.2196	20.2418	20.2427	20.1575	20.1679	20.1405	20.428	20.3409	20.3703	20.3772	20.4298	20.419	3HIDH_HUMAN
22.8643	22.8386	22.8422	22.848	22.8405	22.8291	22.6028	22.6122	22.6112	22.7286	22.7539	22.7801	PUR9_HUMAN
23.009	23.0166	23.0223	22.841	22.8604	22.8795	22.7202	22.6954	22.7124	22.8943	22.9269	22.8653	HNRH3_HUMAN
24.5531	24.5557	24.6032	24.559	24.4869	24.4749	24.5999	24.548	24.6192	24.5778	24.604	24.5862	HNRH1_HUMAN
23.1221	23.1054	23.0812	23.0697	23.107	23.083	23.0758	23.104	23.0481	23.0397	23.1077	23.0923	1433B_HUMAN
24.3148	24.3605	24.199	24.4972	24.4413	24.3963	23.609	23.7026	23.6876	23.067	23.1846	23.1397	1433S_HUMAN
23.5893	23.6016	23.587	23.6051	23.6121	23.5847	23.5372	23.5266	23.559	23.5627	23.568	23.5702	STIP1_HUMAN
21.698	21.8261	21.9274	21.781	22.0064	21.9899	21.2797	21.6007	21.1564	21.3801	21.4546	21.4467	S10AB_HUMAN
17.7333	17.6938	17.6061	17.386	17.524	17.5013	17.5709	17.4318	17.4937	17.5644	17.6882	17.517	I5P2_HUMAN
24.7767	24.7563	24.754	25.088	25.0783	25.0416	25.0804	25.0826	25.1338	25.1643	25.2087	25.1699	PRDX2_HUMAN
19.4888	19.4891	19.4952	19.2797	19.2462	19.2097	19.3023	19.3291	19.3318	19.1895	19.2357	19.2026	ARRB2_HUMAN
21.4799	21.5019	21.5158	21.6232	21.6122	21.574	21.0206	21.0422	21.1079	21.6533	21.6909	21.7152	GLPK_HUMAN
19.2565	19.2764	19.1909	19.1585	19.0566	19.0512	19.0256	19.1173	18.9954	19.0919	19.1672	19.1388	DCTD_HUMAN
19.657	19.6601	19.6296	19.0593	18.9665	18.856	17.58	17.5181	17.6901	19.4436	19.5651	19.5189	P5CR1_HUMAN
17.4501	17.4355	17.5205	17.288	17.5561	17.349	17.3693	17.2841	17.4201	16.619	16.8083	16.9004	ELF1_HUMAN
17.6712	17.5872	17.6874	17.7017	17.6871	17.5891	17.6526	17.4984	17.6593	17.4298	17.5209	17.5748	TF2H1_HUMAN
17.3215	17.4137	17.2996	17.3248	17.1429	17.084	17.1006	17.1689	17.247	17.26	17.3552	17.2027	STX2_HUMAN
20.2637	20.2919	20.3268	20.1397	20.1296	20.1029	19.4818	19.5513	19.6717	19.9214	19.9945	20.122	CGL_HUMAN
23.6845	23.6776	23.6987	23.7469	23.7392	23.7654	23.7412	23.7749	23.8101	23.6783	23.686	23.6513	RL9_HUMAN
18.9053	18.9079	18.864	18.8668	18.9334	18.8377	18.7552	18.7048	18.8192	18.9677	18.9541	18.8766	ACSL1_HUMAN
21.5954	21.5994	21.587	21.6057	21.5806	21.6083	21.4925	21.4728	21.513	21.512	21.5085	21.5131	KINH_HUMAN
20.8818	20.8366	20.8608	20.9184	20.9555	21.0114	20.9829	20.9904	20.9398	20.9649	20.9105	20.9194	CSTF2_HUMAN
22.7115	22.6568	22.733	22.8387	22.8407	22.8713	22.6868	22.68	22.6872	22.8464	22.8611	22.9055	DUT_HUMAN
18.5155	18.4678	18.4892	18.3896	18.3881	18.342	18.508	18.4636	18.4357	18.5294	18.5237	18.4918	MRP1_HUMAN
19.2882	19.2556	19.5564	19.3824	19.0514	19.3016	19.4449	19.0716	19.4156	19.4832	19.6046	19.3323	CKS2_HUMAN
18.4148	18.5932	18.5698	18.5039	18.6852	18.7509	18.5961	18.5611	18.5946	18.5795	18.5607	18.528	MA1A1_HUMAN
19.4603	19.4852	19.5188	19.8085	19.8685	19.7874	19.8449	19.7949	19.812	19.5602	19.5996	19.5639	TTK_HUMAN
21.9617	21.9349	21.9532	21.8408	21.8384	21.8701	22.0694	22.0879	22.0814	22.1196	22.1319	22.1177	MCM4_HUMAN
22.5556	22.5554	22.5746	22.4117	22.4109	22.4403	22.7213	22.7172	22.6937	22.7185	22.7349	22.7326	MCM5_HUMAN
22.1511	22.1296	22.1267	22.0543	22.0651	22.1037	22.274	22.2848	22.2663	22.3254	22.3211	22.3144	MCM7_HUMAN
15.9691	16.6768	16.2036	16.7926	NaN	17.2005	16.769	16.7916	16.8697	NaN	16.8388	16.6057	GALNS_HUMAN
19.0753	18.983	19.2157	19.1488	19.143	19.0814	19.3249	19.3415	19.3132	19.2588	19.2627	19.3841	SDC2_HUMAN
20.4461	20.4575	20.4426	20.1123	20.0843	20.0955	20.0055	20.0342	19.9703	20.1403	20.1481	20.0847	GLYC_HUMAN
24.357	24.3279	24.3376	24.259	24.2271	24.2531	24.0548	24.0486	24.0957	24.1836	24.2101	24.2179	GLYM_HUMAN
18.2495	18.1682	18.1508	17.7506	17.6125	17.3743	17.8318	17.9558	17.8216	17.9769	17.8974	17.9699	HYES_HUMAN
22.9671	22.9529	22.951	23.056	23.0583	23.0096	22.9967	22.9953	23.0254	23.0479	23.0449	23.0319	HSP74_HUMAN
21.0044	20.9643	21.0453	20.6129	20.5822	20.5262	20.7379	20.7484	20.7146	20.9027	20.9431	20.9701	MPI_HUMAN
17.1605	17.2508	17.3458	17.7618	17.8288	17.7282	16.9098	17.2671	16.7388	17.1318	17.0303	16.9304	GPC1_HUMAN
22.2765	22.3664	22.4109	22.4668	22.3779	22.4006	22.5885	22.5415	22.6749	22.4465	22.471	22.566	PROF2_HUMAN
18.8095	18.7291	18.704	18.6984	18.776	18.6316	18.7136	18.7474	18.7087	18.6462	18.6093	18.5846	CAH8_HUMAN
20.4174	20.415	20.3933	20.4857	20.4816	20.4687	20.4326	20.4534	20.4799	20.5487	20.5581	20.539	CTNA1_HUMAN
20.0232	20.0581	20.081	20.0259	19.9939	20.0636	20.1199	20.1066	20.1182	20.2125	20.2165	20.1889	CTNB1_HUMAN
19.2601	19.1211	19.1097	19.2501	19.1194	19.2547	19.4133	19.3022	19.3078	19.218	19.3837	19.3289	BMI1_HUMAN
24.1393	24.0966	24.1128	24.0472	24.0957	24.096	24.0174	24.0561	24.0546	24.0798	24.0806	24.0838	PHB1_HUMAN
21.3995	21.313	21.3869	21.3838	21.3145	21.3159	21.3799	21.413	21.3736	21.5184	21.5172	21.5176	SPB6_HUMAN
17.5516	17.5122	17.4756	17.513	17.5127	17.5457	17.4032	17.5061	17.5329	17.5632	17.5819	17.6278	MERL_HUMAN
21.2349	21.2082	21.228	21.1456	21.1286	21.1169	21.2317	21.2172	21.212	21.2056	21.2123	21.2184	RADI_HUMAN
21.4177	21.3986	21.4165	21.3982	21.3222	21.4034	21.3175	21.3589	21.3575	21.3365	21.3176	21.467	RFA3_HUMAN
20.8979	20.8707	20.8475	20.7944	20.7941	20.7935	20.7536	20.7737	20.7911	20.7432	20.7786	20.794	RFC4_HUMAN
21.1255	21.117	21.0995	21.0642	21.1007	21.0502	21.0164	21.0184	21.0389	21.0625	21.051	21.0569	RFC2_HUMAN
20.7857	20.7397	20.7922	20.8393	20.8433	20.824	20.916	20.9154	20.8902	20.8523	20.8876	20.9089	RFC1_HUMAN
25.4501	25.4487	25.4467	25.5119	25.5508	25.567	25.5761	25.6702	25.717	25.4144	25.4156	25.4453	RL22_HUMAN
20.0381	20.0134	20.0657	20.0999	20.083	20.0896	20.301	20.1898	20.3411	19.94	19.9735	19.9809	T2FA_HUMAN
20.1905	20.1536	20.0509	20.1249	20.1774	20.1819	20.664	20.5942	20.6339	20.2714	20.1997	20.2571	SPRE_HUMAN
22.3777	22.3647	22.3842	21.6705	21.6926	21.6332	21.4269	21.4505	21.4774	21.7097	21.748	21.7555	CBS_HUMAN
23.1335	20.1559	19.5101	20.0968	20.1712	20.3394	19.4368	20.1248	19.647	20.2282	20.2299	20.9114	K1C9_HUMAN
18.1516	18.1441	18.1837	17.7585	17.7108	17.7409	18.2081	18.2286	18.2478	18.7913	18.9317	18.8673	FBN2_HUMAN
20.1116	20.1017	20.1195	19.9478	19.9363	19.9181	20.0717	20.0903	20.1146	20.0261	20.0224	20.0115	GDE_HUMAN
23.3156	23.3317	23.3213	23.4298	23.4281	23.4054	23.3694	23.3882	23.396	23.1686	23.1825	23.1948	MYH9_HUMAN
22.4582	22.428	22.4465	22.2688	22.2489	22.2409	22.1909	22.1951	22.2122	22.2418	22.2757	22.2781	MYH10_HUMAN
22.1547	22.1695	22.1892	22.2021	22.2246	22.1616	22.199	22.1577	22.2142	22.1272	22.0859	22.091	COPB2_HUMAN
NaN	NaN	NaN	NaN	19.445	19.2573	NaN	NaN	NaN	19.2551	NaN	NaN	ACTN2_HUMAN
18.9666	18.996	18.9803	18.9469	18.9184	18.8887	19.0357	18.9349	19.0737	18.8978	18.8612	18.9428	SOAT1_HUMAN
20.2773	20.2924	20.2765	20.0915	20.1009	20.1037	20.3185	20.3334	20.3342	20.3959	20.441	20.4317	ADDA_HUMAN
19.7681	19.7711	19.7886	19.707	19.6688	19.7447	20.0485	20.0408	19.9729	19.9196	19.9585	19.928	ADDB_HUMAN
23.4671	23.4508	23.4921	23.3788	23.3345	23.3189	23.4678	23.4542	23.5187	23.5467	23.5344	23.5564	BASI_HUMAN
17.6324	17.778	17.8384	17.7947	17.706	18.019	17.4561	17.4532	17.6247	17.6043	17.6808	17.7273	TIMP3_HUMAN
23.4021	23.3962	23.4795	23.4806	23.3699	23.3604	23.5089	23.4424	23.5332	23.4512	23.5022	23.5281	FUS_HUMAN
20.5301	20.5661	20.5528	20.6558	20.6491	20.6719	20.6753	20.6829	20.6858	20.6435	20.6207	20.6394	NU214_HUMAN
22.4976	22.4806	22.4871	22.4345	22.4013	22.4145	22.3066	22.2865	22.3497	22.4679	22.5036	22.4939	DEK_HUMAN
17.8041	17.7866	17.7576	17.6047	17.3234	17.7846	17.5314	17.791	17.5671	17.4534	17.2124	17.0963	ATP7B_HUMAN
19.4684	19.3162	19.3749	19.3881	19.3168	19.2873	19.3651	19.46	19.478	19.0849	19.1762	19.1373	GLRX1_HUMAN
17.1358	17.3919	17.4814	17.5357	17.3734	17.467	17.0848	17.0064	17.1952	17.131	17.0786	17.0043	CHKA_HUMAN
19.3834	19.3801	19.4407	19.4206	19.4053	19.4253	19.2697	19.2248	19.2401	19.3395	19.3568	19.3436	PPM1A_HUMAN
16.2955	16.8057	15.9365	16.8239	17.1251	17.2255	16.4545	16.594	16.6068	17.2934	NaN	NaN	AHR_HUMAN
21.723	19.523	19.0887	19.2795	19.3913	19.8825	18.3411	19.2502	18.6837	19.5346	19.1319	21.5924	K22E_HUMAN
19.4985	19.4603	19.5041	19.0097	19.0958	18.973	18.9335	18.9748	19.008	19.1938	19.1678	19.2209	HMGCL_HUMAN
22.9735	22.9814	22.9341	23.029	23.0402	23.02	22.9761	22.9489	22.9751	22.8968	22.8721	22.882	PRS7_HUMAN
16.824	16.9453	NaN	16.7135	16.5062	NaN	16.6414	16.964	16.5798	16.9484	16.8438	16.8917	MOT8_HUMAN
20.7144	20.6563	20.6645	20.4067	20.4493	20.4277	20.3214	20.3651	20.3714	20.67	20.6673	20.6239	ARL2_HUMAN
21.497	21.4911	21.4799	21.5165	21.5222	21.4803	21.3474	21.3322	21.3745	21.5847	21.5138	21.5654	ARL3_HUMAN
20.5145	20.583	20.6192	20.8252	20.7883	20.7632	20.845	20.8576	20.8479	20.894	20.8875	20.903	MP2K2_HUMAN
22.5992	22.603	22.6293	22.5308	22.5285	22.4644	22.5827	22.5944	22.6113	22.666	22.6745	22.6655	ATPG_HUMAN
21.4808	21.4502	21.4665	21.4018	21.3543	21.3988	21.4703	21.42	21.4623	21.2742	21.2512	21.3064	VATE1_HUMAN
20.9217	20.9339	20.9515	20.8688	20.7997	20.8218	20.8859	20.897	20.8836	20.8947	20.9349	20.9917	HEM6_HUMAN
24.5998	24.6192	24.7049	24.6747	24.6591	24.6159	24.7413	24.7238	24.7833	24.612	24.6455	24.6315	RL4_HUMAN
19.9681	20.0236	19.9243	19.9903	19.977	19.9621	19.8549	19.9078	19.9068	20.0638	20.0878	20.1099	8ODP_HUMAN
21.0997	21.0823	21.0817	21.3701	21.3307	21.3482	21.216	21.2107	21.2377	21.4247	21.5016	21.4733	LONM_HUMAN
21.3019	21.2954	21.2448	21.0821	21.0923	21.0505	21.2708	21.2492	21.2127	21.438	21.4565	21.4751	PGM1_HUMAN
21.5712	21.5919	21.5752	21.4493	21.5772	21.5879	21.4699	21.4988	21.4602	21.56	21.5769	21.6043	PP1G_HUMAN
15.7804	15.2792	14.9921	15.1731	15.7771	NaN	15.3406	15.695	15.1569	15.6929	15.1954	15.2537	ACV1B_HUMAN
15.8651	15.7523	15.6744	15.9803	15.664	14.8571	15.925	15.5463	16.1781	15.76	16.022	15.8814	TGFR1_HUMAN
20.0711	20.0668	20.0502	20.1978	20.1624	20.1474	19.7487	19.771	19.8113	19.8204	19.865	19.866	GNL1_HUMAN
19.0642	19.0094	18.9992	19.1079	18.9027	18.9049	19.2128	19.2987	19.0301	19.2707	19.3174	19.4642	RPB9_HUMAN
22.2273	22.2255	22.2583	22.1854	22.2031	22.2328	22.1658	22.2152	22.1519	22.0942	22.1703	22.1279	ODO2_HUMAN
17.7543	17.903	17.8821	17.7403	17.6713	17.8134	17.5509	17.8248	17.7792	17.7457	17.8999	17.9658	GMPR1_HUMAN
19.564	19.5814	19.546	19.2961	19.2686	19.2206	19.0777	19.0672	19.0297	19.2248	19.2323	19.2277	GPX4_HUMAN
22.5748	22.5342	22.5333	22.568	22.5485	22.5802	22.5897	22.6271	22.6267	22.7307	22.7582	22.7131	SRP14_HUMAN
20.3172	20.3317	20.3488	20.4848	20.473	20.4333	20.4952	20.4765	20.4971	20.478	20.5428	20.4551	NUP62_HUMAN
18.6153	18.7263	18.5609	18.7686	18.5199	18.6606	18.7164	18.7771	18.7978	18.5659	18.6828	18.7393	HPCL1_HUMAN
21.0205	20.9886	21.0407	20.6293	20.6161	20.7101	20.9505	20.9388	20.9786	20.8506	20.8293	20.8345	FDFT_HUMAN
16.5755	16.479	16.4017	16.4416	16.5449	16.3043	16.1861	16.3364	16.3764	16.3527	16.3655	16.6407	ZEB1_HUMAN
24.2762	24.2817	24.3253	24.4685	24.4248	24.3616	24.1717	24.1886	24.1873	24.2162	24.2205	24.195	TAGL2_HUMAN
24.2167	24.2011	24.1898	24.1426	24.1146	24.0864	24.223	24.2187	24.2137	24.3129	24.2967	24.2919	TALDO_HUMAN
20.6575	20.6637	20.6363	20.5478	20.5844	20.5409	20.5042	20.4814	20.51	20.7324	20.7714	20.744	SYUA_HUMAN
22.1924	22.1891	22.1565	22.3651	22.3999	22.3867	22.4936	22.5388	22.5324	22.5034	22.5306	22.5098	ETFB_HUMAN
24.0888	24.0994	24.1233	24.0209	24.043	24.0516	24.022	24.0138	24.0213	24.0863	24.0848	24.0727	RBMX_HUMAN
17.5818	17.5899	17.4839	17.5261	17.6076	17.5321	17.3949	17.3888	17.2535	17.6341	17.4474	17.6866	BRCA1_HUMAN
20.0609	20.0127	20.0094	19.9356	19.9762	20.0155	20.0396	20.0695	20.0475	19.8214	19.7487	19.8095	COIL_HUMAN
18.2351	18.2063	18.1203	18.0521	18.063	18.2214	18.476	18.3372	18.4135	18.2487	18.16	18.1186	VKGC_HUMAN
17.3331	17.2901	17.2526	17.34	17.0553	16.3595	17.5399	17.4217	17.5021	17.154	17.376	17.4084	ITAE_HUMAN
18.4067	18.5623	18.5699	18.3421	18.1462	18.3799	18.5566	18.3855	18.5525	18.4681	18.3462	18.3977	LICH_HUMAN
21.529	21.5047	21.4916	21.4695	21.4359	21.472	21.5207	21.5263	21.5269	21.4135	21.342	21.3306	VATA_HUMAN
25.7372	25.7179	25.7419	25.712	25.7043	25.7036	25.6529	25.6739	25.6974	25.7926	25.7989	25.8261	GRP75_HUMAN
23.0559	23.0692	23.0569	23.0729	23.0733	23.1035	22.9199	22.9821	22.9894	23.0579	23.0415	23.0238	IF4A3_HUMAN
17.3311	17.3673	17.305	17.408	17.3884	17.2753	17.2725	17.4207	17.3263	17.2995	17.329	17.1768	SMBP2_HUMAN
16.9067	17.2176	16.9816	16.9312	17.0517	17.1427	15.8387	15.8569	16.1598	15.814	NaN	NaN	CDN1A_HUMAN
23.5354	23.5797	23.6506	23.626	23.5871	23.5911	23.716	23.6636	23.7378	23.5418	23.5628	23.59	RS19_HUMAN
23.9051	23.8955	23.9299	24.0007	23.9619	23.8928	23.9968	24.0122	24.0322	23.8308	23.8761	23.8975	RL3_HUMAN
18.1035	18.2211	18.2065	17.7178	17.8077	17.6635	17.6674	17.6796	17.7936	18.1921	18.2025	18.1181	COIA1_HUMAN
22.3229	22.2803	22.3256	22.3572	22.3915	22.4304	22.4803	22.4656	22.4698	22.4684	22.3845	22.3381	OST48_HUMAN
24.6008	24.6049	24.5924	24.5436	24.5278	24.4897	24.4489	24.4265	24.4377	24.6473	24.65	24.6471	AN32A_HUMAN
22.5344	22.5335	22.6334	22.5415	22.504	22.5021	22.5281	22.4892	22.5702	22.4837	22.4972	22.5084	FEN1_HUMAN
18.9175	18.8261	18.8752	18.8445	18.8526	18.7359	19.0447	18.996	18.9766	19.0272	19.0613	19.0612	CUX1_HUMAN
15.8525	15.6421	15.7658	15.8131	15.8309	15.8828	15.3361	15.4011	15.5962	NaN	14.8241	14.8901	CAPG_HUMAN
19.0268	19.0235	18.9881	19.0304	19.0435	19.1006	19.2927	19.328	19.3226	19.2284	19.2362	19.2477	CAP2_HUMAN
21.0952	21.0925	21.0696	21.1016	21.1241	21.1611	21.0932	21.0789	21.0144	21.0322	21.0058	20.9944	TXLNA_HUMAN
23.8655	23.8661	23.8752	23.9242	23.9131	23.8717	23.9623	23.9973	23.9829	23.8698	23.8832	23.8457	TCPZ_HUMAN
18.5128	18.5013	18.6201	18.2824	18.3014	18.4445	18.4005	18.3473	18.4201	18.3858	18.4493	18.4401	VHL_HUMAN
17.4706	17.4548	17.6193	17.4923	17.511	17.7369	17.6208	17.7057	17.8019	17.9595	17.8883	17.8042	PBX1_HUMAN
18.4363	18.4247	18.446	18.3658	18.3152	18.3781	18.3027	18.2528	18.2804	18.3292	18.3713	18.303	PBX2_HUMAN
23.8012	23.8126	23.8897	23.9221	23.9215	23.8652	23.9699	23.9508	24.0124	23.8151	23.8306	23.851	RL13A_HUMAN
20.7542	20.7473	20.8178	20.7786	20.8421	20.8919	20.8203	20.9288	20.7844	20.8413	20.9287	20.7844	ARL1_HUMAN
18.6372	18.6469	18.7027	18.6085	18.6225	18.7083	18.6769	18.7414	18.5523	18.6708	18.6317	18.7484	MLH1_HUMAN
20.625	20.6854	20.6682	20.6943	20.7389	20.6933	20.833	20.7934	20.8211	20.4141	20.3433	20.3389	STAT3_HUMAN
18.2348	18.2409	18.2773	18.4077	18.3424	18.3654	18.3868	18.3041	18.2859	18.2833	18.2754	18.3846	UBP8_HUMAN
20.0044	19.931	20.0193	20.0071	19.979	19.9206	20.017	20.026	20.0031	19.817	19.8625	19.863	PEX19_HUMAN
22.6188	22.5764	22.6416	22.7248	22.7096	22.6881	22.9859	22.9797	22.9804	22.6636	22.6668	22.6837	MDHC_HUMAN
24.339	24.3267	24.3349	24.3032	24.294	24.2836	24.2281	24.2382	24.2862	24.3602	24.3947	24.4341	MDHM_HUMAN
21.226	21.2124	21.175	21.1277	21.1635	21.1388	21.0728	21.0798	21.098	21.134	21.1103	21.0838	RFC5_HUMAN
20.6556	20.6299	20.6485	20.5658	20.5757	20.5596	20.5315	20.5962	20.543	20.4786	20.4975	20.502	RFC3_HUMAN
21.4008	21.3679	21.3961	21.5342	21.5213	21.5366	21.8424	21.83	21.895	21.5067	21.5228	21.5481	ECHA_HUMAN
23.1527	23.157	23.1862	23.2422	23.2688	23.1959	23.124	23.1304	23.1762	23.0626	23.0438	23.0661	IF2G_HUMAN
16.2532	16.314	16.3363	16.688	16.6355	16.5958	16.4454	16.2462	16.3159	16.0268	15.6033	16.0148	ETV3_HUMAN
19.2877	19.2914	19.364	19.2765	19.3328	19.2448	19.1535	19.1048	19.078	19.3192	19.353	19.3258	CETN2_HUMAN
19.7522	19.7683	19.7008	19.7673	19.8455	19.7713	19.6812	19.7027	19.6149	19.5188	19.5657	19.4948	EIF2D_HUMAN
19.6462	19.6362	19.5636	19.5622	19.5621	19.5796	19.2535	19.1606	19.2023	19.3916	19.3974	19.3763	PERI_HUMAN
17.022	16.9233	17.2274	16.3458	16.5174	16.0422	17.3085	17.3992	17.5141	17.3729	17.4293	17.3613	WNT5A_HUMAN
19.4789	19.4465	19.4466	19.3327	19.411	19.2556	19.4948	19.6517	19.3894	19.5306	19.6846	19.6332	BUD31_HUMAN
21.3735	21.4311	21.4194	21.5067	21.495	21.4582	21.4477	21.4352	21.4772	21.3537	21.3441	21.3904	NAA10_HUMAN
20.016	20.0095	19.9924	19.992	19.9827	19.9443	19.9746	20.0024	19.8687	20.0646	20.0804	20.1367	KDM5C_HUMAN
20.0398	20.0322	20.1236	20.0819	20.0017	19.9853	20.0681	19.9064	20.0568	19.9229	19.9645	20.1248	IPP2_HUMAN
23.5412	23.5537	23.576	23.4211	23.4107	23.4343	23.4582	23.4178	23.464	23.4537	23.4486	23.4863	CSK_HUMAN
21.3355	21.3231	21.3319	21.419	21.3725	21.3215	21.2152	21.2604	21.2463	21.3108	21.3357	21.3557	GARS_HUMAN
22.0006	22.0033	22.0396	21.9033	21.882	21.8516	21.9521	21.9813	21.9862	22.0388	22.0524	22.0423	SYIC_HUMAN
19.0943	19.0127	18.9913	18.8714	18.9185	18.92	18.9156	18.8687	18.8516	18.9526	18.8313	18.8242	S19A1_HUMAN
20.9221	20.9741	21.0241	21.144	21.2402	21.1722	21.1356	21.1207	21.0769	20.9171	20.882	20.8681	EIF1_HUMAN
18.7819	18.8712	18.8398	18.9326	18.9586	18.8796	18.7446	18.784	18.7517	18.6786	18.7017	18.6257	KPCI_HUMAN
20.2546	20.1172	20.1973	19.9606	19.698	19.8771	20.0682	20.2528	20.2532	20.0273	19.8787	20.1005	ACTY_HUMAN
20.6091	20.5882	20.6179	20.5039	20.4722	20.5007	20.2143	20.2736	20.2172	20.7855	20.8168	20.8149	ECI1_HUMAN
22.8322	22.8193	22.8759	22.8238	22.8143	22.8259	22.7016	22.6881	22.6922	22.8166	22.8406	22.8549	LAP2A_HUMAN
22.1387	22.1515	22.1808	21.9969	21.9766	21.935	21.8172	21.8895	21.8873	22.0654	22.0611	22.065	LAP2B_HUMAN
19.6805	19.6556	19.7038	19.9072	19.8476	19.8819	19.9134	19.8623	19.9182	19.7098	19.6743	19.7489	STAT1_HUMAN
21.032	21.0076	21.0471	21.1138	21.0782	21.1314	21.0058	21.0361	21.0325	20.9752	20.9448	20.9363	MTREX_HUMAN
15.8018	15.5545	15.4897	15.3326	15.4115	15.2811	15.7118	15.1844	15.312	15.565	15.22	15.3988	PK3CB_HUMAN
19.6123	19.5846	19.5785	19.6461	19.6227	19.6588	19.6422	19.6427	19.6498	19.6743	19.6658	19.6248	MTOR_HUMAN
18.88	18.8727	18.8726	18.8356	18.8648	18.8122	18.9447	18.9548	18.981	18.9304	18.9417	18.9284	PI4KA_HUMAN
19.1762	19.1571	19.1208	19.1103	19.1259	19.1519	19.0567	19.0442	19.0442	19.1049	19.0617	19.1439	EPS15_HUMAN
15.318	15.2117	15.206	14.9195	15.9935	17.7817	15.2147	15.2163	15.4942	15.1186	15.5454	15.2769	AF9_HUMAN
20.5866	20.5072	20.5711	20.7791	20.7375	20.7964	20.8941	20.9819	20.9737	21.0314	21.0447	21.0289	CASP3_HUMAN
18.5237	18.5807	18.5774	18.6151	18.647	18.727	18.7466	18.8449	18.6346	18.93	18.9408	18.8141	CASP2_HUMAN
24.0326	23.9809	24.0338	24.1365	24.1022	24.1601	24.1645	24.1556	24.1586	24.0043	24.0575	24.0496	RS27_HUMAN
18.4661	18.458	18.4112	18.5154	18.5263	18.4889	18.4328	18.4763	18.3636	18.3772	18.3316	18.3573	ABL2_HUMAN
18.4361	18.4691	18.4512	18.2881	18.3033	18.3442	18.4312	18.4163	18.3142	18.3851	18.4532	18.4569	HELZ_HUMAN
19.1405	19.1593	19.1411	19.2383	19.2055	19.2432	19.0643	19.0374	19.0322	19.1259	19.139	19.0759	CNDD3_HUMAN
20.4076	20.3942	20.3798	20.2049	20.2172	20.2467	20.3001	20.3168	20.3233	20.3002	20.3446	20.3878	RBM34_HUMAN
22.0319	22.0419	22.0567	22.0394	22.0243	22.032	22.2096	22.2369	22.2506	22.0915	22.1014	22.0805	LPPRC_HUMAN
22.1549	22.1291	22.1667	22.1189	22.0981	22.0764	22.1635	22.1632	22.1814	22.239	22.281	22.2938	THIM_HUMAN
24.8433	24.8399	24.9352	24.9864	24.9888	24.9522	24.9773	25.0138	24.9872	24.9207	24.8707	24.8395	RL35_HUMAN
20.8259	20.7611	20.9125	20.7029	20.6203	20.565	20.6473	20.6461	20.677	20.7796	20.8716	20.8448	CDN2A_HUMAN
18.2184	18.3935	18.3804	18.4844	18.2628	18.3025	18.6183	18.5343	18.5095	18.4832	18.6438	18.674	CDN2C_HUMAN
19.1173	19.1121	19.0735	19.1415	18.9784	19.0211	18.9337	18.9416	18.9967	19.057	19.0766	19.1105	PCP_HUMAN
19.1995	19.1938	19.2017	18.9441	18.9285	18.8915	19.2265	19.2122	19.2124	19.2409	19.2226	19.2374	HD_HUMAN
17.7868	17.7894	17.8481	17.8029	17.7498	17.5687	17.5365	17.4627	17.4557	17.3939	17.308	17.6317	ECE1_HUMAN
16.9355	16.2346	16.5499	16.7969	16.7371	16.5782	16.8343	16.914	16.7732	16.9873	17.0087	16.7181	MTHR_HUMAN
17.8486	17.8319	17.921	18.0087	17.9033	18.0471	18.4057	18.3407	18.4661	18.7533	18.6961	18.7577	EAA1_HUMAN
18.0214	18.0444	18.2369	17.726	17.7824	17.6453	17.8756	17.9879	17.969	17.7058	17.7344	17.6538	SATT_HUMAN
21.1009	21.1167	21.1149	21.1392	21.1076	21.12	21.0323	21.0246	21.0126	21.0113	21.0207	20.9597	LIS1_HUMAN
18.8856	18.8826	18.8814	19.0775	19.0381	18.9692	18.7817	18.8816	18.7033	19.4336	19.3804	19.325	MUC18_HUMAN
16.1062	16.0266	16.0667	15.3196	15.7384	15.0122	NaN	14.861	15.3219	15.6533	15.9574	15.8073	CACP_HUMAN
23.2306	23.2406	23.2705	23.2071	23.1847	23.1688	23.2457	23.2205	23.2448	23.2508	23.2682	23.281	MATR3_HUMAN
21.5735	21.5601	21.5662	21.564	21.595	21.6004	21.7197	21.7433	21.7068	21.5173	21.5307	21.4984	MSH2_HUMAN
18.9166	18.9662	19.0232	19.0396	19.0128	18.9746	19.0309	19.0231	19.0166	19.1256	19.0138	19.1412	GRK6_HUMAN
15.5911	15.7047	NaN	14.8761	NaN	NaN	15.1284	15.3908	15.4677	15.5845	15.3423	16.1324	BTD_HUMAN
15.9372	15.6322	15.8236	16.0664	16.2971	16.0236	NaN	15.3318	NaN	NaN	NaN	NaN	ETV4_HUMAN
20.1993	20.1776	20.1552	20.1677	20.1692	20.1801	20.0462	19.9937	20.0399	20.0205	20.0186	19.9728	GPDM_HUMAN
22.1905	22.1977	22.1863	22.2499	22.2609	22.3498	22.2291	22.2953	22.184	22.1888	22.1343	22.1052	SSRA_HUMAN
19.9069	19.9189	19.9335	19.7879	19.749	19.7859	19.6674	19.7787	19.6788	19.7444	19.7768	19.7775	PTN9_HUMAN
17.4806	17.5898	17.5978	17.5669	17.5667	17.5688	17.7674	17.6512	17.6873	17.4629	17.5988	17.5401	KSYK_HUMAN
24.084	24.1354	24.262	24.026	23.9832	23.992	23.983	23.9599	24.0211	24.0076	24.0057	24.0528	RANG_HUMAN
22.1827	22.2014	22.1964	22.1454	22.1346	22.0903	21.9434	21.9294	21.9733	22.1726	22.1998	22.189	NAMPT_HUMAN
22.8036	22.8251	22.831	23.0046	23.0372	23.0116	22.8592	22.855	22.8705	22.6789	22.6554	22.7009	PRS6B_HUMAN
16.0115	16.1833	16.1774	16.2078	15.6087	15.6674	16.2398	16.5611	16.4565	16.7218	16.3932	16.5975	GATA4_HUMAN
21.0265	21.0091	20.9894	20.8982	20.938	20.9141	20.9835	20.936	21.0236	20.9481	20.9826	21.0138	EFTS_HUMAN
18.9776	18.9913	18.9162	18.7139	18.7279	18.6792	18.9842	19.02	18.9407	19.0032	18.9737	18.9465	PPIC_HUMAN
23.7081	23.7204	23.7192	23.7348	23.7622	23.8019	23.5641	23.6012	23.6064	23.6197	23.6673	23.6514	VDAC2_HUMAN
20.4271	20.4554	20.4441	20.3454	20.3364	20.3407	20.32	20.3178	20.3779	20.6617	20.6578	20.7223	ACDSB_HUMAN
21.6315	21.6566	21.7047	21.3468	21.3125	21.3189	21.3118	21.2277	21.266	21.5363	21.5838	21.5577	CBX5_HUMAN
21.1288	21.1368	21.131	21.1037	21.0702	21.1183	21.2606	21.2331	21.2644	21.3077	21.2817	21.2939	UBP5_HUMAN
19.9114	19.8816	19.9134	19.8426	19.7592	19.7121	19.7846	19.8659	19.9669	19.6673	19.648	19.7699	MK08_HUMAN
19.6044	19.6512	19.5915	19.5947	19.5984	19.6275	19.4852	19.3763	19.4433	19.686	19.7049	19.7162	MK09_HUMAN
20.5509	20.5103	20.4946	20.4931	20.511	20.4194	20.5894	20.5576	20.5791	20.4597	20.3979	20.4541	MP2K4_HUMAN
22.3462	22.3387	22.3702	22.5441	22.5511	22.5191	22.3084	22.2924	22.3006	22.062	22.0876	22.1297	KI67_HUMAN
18.0424	18.1222	18.1632	17.8108	18.0568	17.9868	18.178	18.1547	18.1666	18.3251	18.3224	18.3902	KPB2_HUMAN
19.2496	19.3101	19.3226	19.1646	19.2199	19.1755	19.1468	19.1943	19.2163	19.2637	19.3435	19.3224	KPB1_HUMAN
21.7782	21.7568	21.7765	21.9033	21.8989	21.9185	21.7867	21.791	21.7744	21.5601	21.5263	21.5705	RAGP1_HUMAN
21.8159	21.8324	21.8392	21.9824	21.9891	21.9373	21.8007	21.7942	21.817	21.6025	21.6278	21.6042	RECQ1_HUMAN
21.7494	21.7131	21.7421	21.8072	21.8173	21.8198	21.756	21.75	21.7644	21.7529	21.7144	21.7531	NOP2_HUMAN
18.8617	18.8389	18.8473	18.568	18.5644	18.5655	18.6596	18.7057	18.7598	18.9896	19.024	18.996	ATRX_HUMAN
20.6684	20.6917	20.7154	20.7727	20.6894	20.6875	20.6626	20.6158	20.6253	20.6653	20.6776	20.6932	CRK_HUMAN
21.0382	21.0803	21.0987	21.0078	20.9639	20.9014	21.0266	20.9642	20.9915	21.0324	21.0431	21.0554	CRKL_HUMAN
18.4121	18.4162	18.4231	18.4159	18.4348	18.5135	18.68	18.7157	18.6441	18.4363	18.4985	18.4056	IF2M_HUMAN
20.9782	20.9585	21.005	21.0627	21.0636	21.1011	20.8718	20.864	20.9183	20.8916	20.8794	20.9088	BAG6_HUMAN
21.2396	21.2354	21.2157	21.1345	21.1474	21.1278	21.2682	21.2667	21.2751	21.1584	21.103	21.1295	NSF_HUMAN
16.8313	16.5844	16.625	16.3347	15.8936	15.5675	17.1816	17.1896	16.6528	16.9113	16.6106	16.6362	CDN1B_HUMAN
16.2129	16.4405	16.2588	16.4828	16.6355	16.1627	15.5485	16.1996	15.77	16.3204	16.2687	16.0991	NOTC1_HUMAN
19.96	19.8651	19.9882	19.986	19.9712	19.9211	19.9965	20.03	20.0327	20.098	20.189	20.2182	MP2K3_HUMAN
19.0898	19.1378	19.1092	18.8481	18.8925	18.8637	19.1208	19.1875	19.1065	18.9981	19.0589	19.0531	BRCC3_HUMAN
25.9355	25.9349	25.924	25.9483	25.9796	25.9652	26.0401	25.9876	26.0434	25.8764	25.8842	25.9179	RL27A_HUMAN
24.4359	24.4397	24.4465	24.5121	24.4783	24.4432	24.54	24.526	24.5985	24.4424	24.4701	24.4837	RL5_HUMAN
23.349	23.409	23.394	23.4261	23.4128	23.4006	23.4486	23.4851	23.492	23.3392	23.3763	23.3497	RL21_HUMAN
24.7997	24.8207	24.885	24.8934	24.8538	24.8392	24.9108	24.8799	24.9618	24.8013	24.8211	24.8324	RL28_HUMAN
24.9743	24.9727	24.9919	25.0155	25.0247	24.9899	25.0285	25.0321	25.0475	24.9776	24.9856	24.9721	RS9_HUMAN
23.9227	23.8702	23.9281	24.0067	23.9449	23.9176	23.9727	23.9934	24.0359	23.9209	23.9509	23.8993	RS5_HUMAN
24.2179	24.2362	24.2613	24.3139	24.2566	24.2907	24.405	24.269	24.2899	24.1926	24.2326	24.2062	RS10_HUMAN
21.5768	21.6048	21.6171	21.4906	21.5032	21.4887	21.4156	21.4582	21.438	21.6103	21.646	21.6408	MAP1B_HUMAN
21.2329	21.2591	21.2126	21.1375	21.1031	21.1325	21.1102	21.0932	21.1347	21.318	21.3026	21.2631	GNPI1_HUMAN
19.9027	20.1226	20.0488	19.9902	19.8977	19.9864	20.1908	20.2436	20.0216	20.1295	19.9	19.9401	NEDD4_HUMAN
18.2593	18.2577	18.3512	18.6188	18.6582	18.6002	18.6738	18.6356	18.5976	18.2905	18.2389	18.2981	YAP1_HUMAN
19.5007	19.5025	19.4854	19.2443	19.2412	19.2297	19.6325	19.5739	19.6238	19.6624	19.707	19.6991	UTRN_HUMAN
21.4311	21.4353	21.4161	21.4525	21.4607	21.477	21.4911	21.5133	21.506	21.5135	21.54	21.5075	IQGA1_HUMAN
20.6141	20.6717	20.6975	20.7629	20.728	20.6747	20.9053	20.932	20.8655	20.7158	20.8552	20.8109	GLYG_HUMAN
21.4881	21.4651	21.4918	21.479	21.4421	21.4578	21.6415	21.5769	21.5934	21.6037	21.5593	21.5376	STT3A_HUMAN
20.0242	19.93	19.8757	20.0813	19.9892	20.0147	20.0612	19.9575	20.0565	19.9776	19.9025	19.9159	MSS4_HUMAN
17.5817	17.4816	17.4455	18.1278	18.0387	18.0408	18.145	18.2021	18.2619	18.2403	18.1743	18.1622	PA24A_HUMAN
17.1939	17.2066	17.1813	17.0515	16.7952	17.009	16.7383	16.6488	17.0705	16.9401	16.9267	17.0508	RPGP1_HUMAN
21.0527	21.0602	21.004	20.9273	20.9401	20.9671	20.9301	20.9603	21.0169	20.9757	21.0066	20.9838	CAZA2_HUMAN
23.1619	23.1692	23.1862	23.1833	23.1247	23.1489	23.1853	23.1571	23.2233	23.1466	23.1718	23.1697	CAPZB_HUMAN
22.5574	22.5925	22.611	22.5966	22.5621	22.5061	22.5012	22.5749	22.5879	22.6975	22.6469	22.7111	IF1AX_HUMAN
21.7743	21.7445	21.793	21.8104	21.7882	21.7866	21.7947	21.7965	21.8395	21.7417	21.7228	21.7299	SYQ_HUMAN
24.1199	24.1135	24.1381	24.2301	24.2254	24.2806	24.2427	24.2842	24.3786	23.9466	24.1306	24.1183	RL29_HUMAN
17.0007	16.7727	17.0595	17.0297	16.9994	16.7501	17.095	17.0206	16.9626	16.9844	16.7437	16.9166	ID4_HUMAN
18.0008	18.0658	17.9423	17.8226	17.7979	17.9099	17.8588	17.6572	17.9873	17.5512	17.379	17.3639	TISD_HUMAN
22.5163	22.5205	22.5496	22.4857	22.4651	22.44	22.3914	22.4378	22.4047	22.6331	22.6382	22.6538	UCRI_HUMAN
17.6494	17.6243	17.5614	17.546	17.678	17.5467	17.5133	17.6528	17.6452	17.832	17.6428	17.8635	SC6A8_HUMAN
22.4404	22.4767	22.4936	22.4237	22.377	22.3178	22.4596	22.4703	22.5624	22.5316	22.5091	22.5688	ATPO_HUMAN
19.2687	19.2876	19.2777	19.201	19.1661	19.2661	19.2563	19.2064	19.3229	19.1244	19.1464	19.2854	LIMS1_HUMAN
14.6729	15.0657	15.2964	15.3233	14.7503	15.2822	15.5061	15.7159	15.3158	16.4912	16.1907	16.1642	SC6A9_HUMAN
21.189	21.192	21.2019	21.2837	21.2611	21.2635	21.3816	21.3997	21.3907	21.3714	21.402	21.3644	PPCE_HUMAN
21.1435	21.1252	21.1864	21.2724	21.2765	21.2767	21.2764	21.2901	21.2676	21.1752	21.155	21.117	MAOX_HUMAN
18.7712	18.7023	18.6863	18.713	18.7861	18.6516	18.8248	18.7034	18.6839	18.6668	18.6197	18.6618	IREB2_HUMAN
15.438	15.8434	15.0865	16.6791	16.9271	16.9129	14.8387	15.2558	15.279	NaN	NaN	NaN	TFPI2_HUMAN
17.5846	17.549	17.7219	17.4097	17.2681	17.2995	17.6316	17.5593	17.5495	17.5176	17.5876	17.6104	RFX5_HUMAN
19.86	19.8706	19.8674	19.7569	19.6326	19.7636	19.8814	19.864	19.8916	19.8757	19.8865	19.917	PI42A_HUMAN
16.526	16.3124	16.809	16.6535	16.5891	16.6451	16.7079	16.9417	16.9179	17.0435	16.9185	17.0365	SOX2_HUMAN
14.8787	15.0333	15.3051	14.8105	14.9534	14.8756	NaN	NaN	NaN	14.2826	14.6341	14.4372	SOX9_HUMAN
21.6545	21.654	21.6544	21.6629	21.688	21.7074	21.6856	21.6283	21.7038	21.5687	21.526	21.5304	COPD_HUMAN
20.0547	20.0273	20.0927	19.528	19.4098	19.4357	19.7998	19.7636	19.7866	20.0832	20.0602	20.0633	LSS_HUMAN
18.8873	18.8212	18.8335	18.9406	18.9044	18.9111	18.7959	18.859	18.5051	18.8922	18.5756	18.709	PP2BC_HUMAN
19.5576	19.5151	19.5362	19.6453	19.6923	19.6726	19.7725	19.7916	19.7744	19.8221	19.774	19.7804	GSH1_HUMAN
19.8132	19.8261	19.8673	19.9594	19.9214	19.9375	20.1641	20.1479	20.184	19.975	19.9083	19.8634	GSH0_HUMAN
20.5674	20.563	20.5929	20.5283	20.6245	20.6344	20.4814	20.4741	20.4313	20.6364	20.5935	20.6193	CD151_HUMAN
21.3365	21.2964	21.2861	21.0669	20.9199	21.0376	21.1737	21.1348	21.2353	21.1866	21.2081	21.1928	TPC10_HUMAN
22.1646	22.1506	22.1742	22.2873	22.2674	22.3108	22.1783	22.1542	22.1712	22.1124	22.0803	22.0486	PSMD8_HUMAN
20.2595	20.2675	20.2917	20.3544	20.3331	20.3102	20.3183	20.3228	20.2867	20.2198	20.2393	20.2752	PRC2A_HUMAN
21.1436	21.1228	21.1096	20.7989	20.7784	20.7163	20.7325	20.7893	20.8038	20.9358	20.9652	20.942	GSHB_HUMAN
23.8518	23.8651	23.8962	23.9387	23.9381	23.8673	23.9703	24.0335	23.9882	23.8042	23.8122	23.8029	TCPE_HUMAN
18.3241	18.4304	18.412	18.4726	18.6132	18.5951	18.6482	18.5746	18.5076	18.4095	18.2487	18.2318	PTSS1_HUMAN
17.5082	NaN	NaN	NaN	NaN	NaN	NaN	NaN	NaN	NaN	NaN	NaN	K2C6C_HUMAN
18.489	18.4383	18.343	18.4147	18.4246	18.2656	17.7332	17.4178	17.5403	17.6833	17.6049	17.2109	NEST_HUMAN
18.7272	18.7371	18.7026	18.4545	18.4623	18.355	18.4108	18.3534	18.3465	18.21	18.1444	18.1901	HSP13_HUMAN
20.6301	20.6588	20.6595	20.7838	20.7978	20.8046	20.728	20.7191	20.7203	20.6087	20.5938	20.5978	KC1A_HUMAN
18.4359	18.5225	18.6564	18.5544	18.6065	18.6002	18.3339	18.2588	18.3429	18.2909	18.2796	18.3399	KC1D_HUMAN
20.6477	20.6661	20.6543	20.0123	19.9377	19.9342	20.0476	20.0927	20.084	20.4184	20.4537	20.43	IDHP_HUMAN
21.5095	21.5535	21.5643	21.5368	21.5055	21.5259	21.494	21.5214	21.4746	21.3697	21.3653	21.3682	PIPNB_HUMAN
18.2456	18.199	18.1793	18.4063	18.4272	18.469	18.1636	18.0154	18.1919	17.9501	17.9239	17.9389	AGRE5_HUMAN
23.7537	23.7249	23.7331	23.7377	23.8108	23.8533	23.6538	23.6357	23.6223	23.6632	23.6256	23.6794	TRPC1_HUMAN
19.5238	19.5055	19.5447	19.5556	19.6174	19.596	19.6418	19.6494	19.5871	19.7115	19.7919	19.8103	DPOD2_HUMAN
22.8064	22.7854	22.7537	22.5133	22.513	22.5523	22.6148	22.666	22.6307	22.677	22.6708	22.625	MRP_HUMAN
18.3281	18.49	18.5423	18.4506	18.4108	18.2695	18.3736	18.2032	18.3198	18.1306	18.3863	18.354	PAXI_HUMAN
18.4239	18.4027	18.8916	18.4322	18.6317	18.1516	18.7259	18.4767	18.7775	18.4799	18.8759	19.0358	CAMLG_HUMAN
17.2623	17.1407	17.3207	17.436	17.3391	17.4014	17.317	17.3543	17.4759	17.2093	17.179	17.3768	NR2C2_HUMAN
18.5427	18.4931	18.4752	18.6332	18.6836	18.546	18.492	18.4627	18.4552	18.5403	18.5198	18.5278	MAPK2_HUMAN
22.1291	22.1415	22.1589	21.9878	21.9905	22.0085	22.1583	22.1773	22.1611	22.2163	22.2254	22.2709	AL9A1_HUMAN
24.2408	24.2499	24.2554	24.3204	24.291	24.3005	24.3335	24.35	24.3949	24.2576	24.2779	24.2804	RL34_HUMAN
19.5846	19.6248	19.6207	19.6658	19.5315	19.5033	19.7379	19.7678	19.806	19.4009	19.4346	19.4628	RPIA_HUMAN
21.8466	21.877	21.9	21.7968	21.7785	21.8143	21.7769	21.7332	21.8831	21.8231	21.8936	21.8688	LMAN1_HUMAN
18.1124	18.1097	18.204	17.8176	17.7684	17.9066	18.1184	18.1702	18.1347	18.1013	18.2111	18.1235	NRAM2_HUMAN
23.7769	23.7789	23.8213	23.5287	23.5474	23.5066	23.5004	23.4981	23.5142	23.6852	23.7147	23.6976	NASP_HUMAN
24.7349	24.7002	24.7672	24.4319	24.3957	24.4226	24.7475	24.7333	24.7744	24.6629	24.6607	24.6756	FAS_HUMAN
17.3145	17.2686	17.1766	17.1126	17.2578	17.1473	17.1565	17.025	17.2541	16.7816	17.0481	17.0658	CDK8_HUMAN
18.976	18.9523	19.0537	19.2162	19.09	19.1439	19.1493	19.1829	19.2149	19.2038	19.1849	19.1262	FNTA_HUMAN
19.4323	19.4676	19.5029	19.6814	19.5375	19.4994	19.6872	19.6621	19.6761	19.6718	19.7225	19.7629	FNTB_HUMAN
19.8607	19.9336	19.9781	20.2644	20.2048	20.1521	19.8608	19.9407	19.8786	20.0568	20.1574	20.1298	DHYS_HUMAN
24.0155	24.0489	24.0241	24.0625	24.0702	24.048	24.1226	24.1265	24.1249	24.0175	24.0266	24.0054	TCPG_HUMAN
19.8516	19.8096	19.9016	19.9115	19.9203	19.9403	19.9791	19.9434	19.9271	20.1699	20.1229	20.1231	RM19_HUMAN
17.7247	17.6767	17.7159	17.4521	17.7262	17.4467	17.1504	17.3243	17.2063	17.1707	17.1712	17.2837	ARRB1_HUMAN
24.3143	24.3403	24.371	24.3931	24.3668	24.3693	24.3668	24.3864	24.4022	24.463	24.4657	24.479	EFTU_HUMAN
16.3128	16.3315	16.1237	NaN	NaN	NaN	15.8628	17.03	16.3331	NaN	16.3752	16.2749	AMPH_HUMAN
22.7461	22.7536	22.7601	22.3802	22.3658	22.3508	22.1853	22.2172	22.2384	22.7624	22.8206	22.8114	AL7A1_HUMAN
20.3853	20.3912	20.4027	20.3611	20.3991	20.385	20.1718	20.1539	20.2509	20.102	20.1014	20.1199	UB2R1_HUMAN
19.2971	19.3506	19.2939	19.5563	19.4627	19.7808	19.2657	19.2082	19.189	19.1745	19.1686	19.1456	INPP_HUMAN
18.0372	18.1143	18.06	18.2884	18.264	18.3394	18.2337	18.3299	18.0579	18.2442	18.3333	18.287	CENPF_HUMAN
22.949	22.934	22.9643	22.9336	22.9165	22.8675	22.978	22.9659	23.0186	23.1078	23.0839	23.0404	SRP09_HUMAN
19.6053	19.7206	19.8384	19.8601	19.5863	19.5788	19.5926	19.7003	19.6676	19.4099	19.6653	19.4987	UBE2A_HUMAN
19.2312	19.1891	19.2463	19.3302	19.3445	19.3773	19.4762	19.4728	19.4474	19.453	19.4262	19.4069	PCY1A_HUMAN
22.466	22.478	22.5045	22.4559	22.4297	22.3982	22.362	22.3907	22.3682	22.4443	22.4713	22.4845	SYAC_HUMAN
20.3392	20.3038	20.3531	20.4104	20.4466	20.4402	20.2663	20.2068	20.253	20.2816	20.2868	20.2873	SYCC_HUMAN
18.8009	18.7759	18.8234	18.8608	18.7985	18.9139	18.723	18.7275	18.6588	19.0269	18.9751	19.0468	SYHM_HUMAN
22.7289	22.758	22.7491	22.7116	22.7053	22.6727	22.4842	22.5218	22.4897	22.6161	22.6011	22.6029	SYSC_HUMAN
19.7582	19.812	19.8303	19.6913	19.7293	19.6366	19.6427	19.6896	19.7847	19.743	19.6975	19.734	PPM1F_HUMAN
21.2723	21.2892	21.2643	21.2268	21.2378	21.2151	21.2316	21.2318	21.2044	21.27	21.2971	21.2655	PRI1_HUMAN
20.2444	20.2378	20.2118	20.1556	20.1258	20.1631	20.1974	20.0988	20.1876	20.2058	20.152	20.1796	PRI2_HUMAN
20.0055	20.0095	20.0543	19.9265	19.9693	19.9034	19.8648	19.8483	19.9031	19.7818	19.7931	19.8602	KC1E_HUMAN
18.5887	18.6566	18.683	18.5509	18.5257	18.3731	18.576	18.6539	18.6292	18.6792	18.7244	18.6931	CTCF_HUMAN
15.6931	16.311	16.3315	16.115	16.4427	15.9386	15.7957	15.9229	15.7481	15.6556	15.7325	15.9805	CEBPA_HUMAN
21.8787	21.8505	21.8096	21.8201	21.7829	21.82	21.5269	21.6665	21.6295	21.7848	21.8019	21.7696	PSB3_HUMAN
22.8029	22.8116	22.8232	22.8232	22.8005	22.7888	22.6718	22.6415	22.6383	22.7438	22.7337	22.7324	PSB2_HUMAN
22.0996	22.0828	22.0846	21.9821	21.9724	22.0262	22.204	22.2166	22.2101	22.2775	22.2889	22.2649	MCM2_HUMAN
20.3928	20.4088	20.3792	20.6179	20.6165	20.623	20.0144	20.0731	20.0825	20.1045	20.1282	20.1855	ACADV_HUMAN
19.52	19.5477	19.5676	19.5757	19.5945	19.5048	19.5851	19.5544	19.5848	19.6416	19.6343	19.6405	YLPM1_HUMAN
17.068	16.6991	16.7972	16.6771	17.0416	17.0319	16.8537	16.8821	16.9638	16.8141	16.9613	16.7056	VPS41_HUMAN
20.8686	20.8522	20.883	20.8444	20.8459	20.8609	20.8171	20.857	20.834	20.8312	20.8437	20.8119	TMEDA_HUMAN
21.0133	20.9707	21.0031	21.0274	21.0017	20.9747	20.9889	20.981	20.9763	20.9707	21.0044	21.0176	RBM25_HUMAN
19.4733	19.385	19.4231	19.4767	19.4146	19.433	19.4891	19.4153	19.4747	19.416	19.3823	19.5239	NUMB_HUMAN
18.7112	18.7131	18.8025	18.5367	18.4324	18.4965	18.3002	18.2155	18.2144	18.3041	18.1986	18.3551	CLK3_HUMAN
19.6342	19.6113	19.565	19.6628	19.5369	19.4926	19.6611	19.7156	19.7043	19.7182	19.7243	19.6713	PSN1_HUMAN
20.3251	20.3084	20.3854	20.4524	20.5055	20.4538	20.2692	20.2256	20.3234	20.1711	20.2163	20.2007	EI2BB_HUMAN
22.9678	22.9512	23.1068	23.0652	22.8819	22.7576	22.8263	22.816	22.9017	22.9688	23.0968	23.1863	HINT1_HUMAN
17.7338	17.7077	17.6002	17.2626	17.1765	17.2756	17.0161	17.1936	17.2944	17.6562	17.6741	17.6446	FHIT_HUMAN
20.6164	20.6292	20.6147	20.6341	20.6757	20.61	20.4428	20.4199	20.4095	20.5125	20.5393	20.5088	NU153_HUMAN
21.3256	21.3272	21.3256	21.3304	21.3552	21.3561	21.4289	21.411	21.4192	21.3739	21.3547	21.3697	RBP2_HUMAN
17.4302	NaN	17.3593	NaN	NaN	17.5327	NaN	NaN	17.4666	NaN	17.408	17.3961	PSN2_HUMAN
17.9082	17.8682	17.9357	17.9859	18.0032	18.0349	18.1408	18.0704	18.1116	18.1558	18.0769	18.1191	TSC2_HUMAN
21.5025	21.4807	21.4545	21.3956	21.3671	21.3676	21.3413	21.3517	21.3942	21.5388	21.582	21.5366	NDUV1_HUMAN
21.6857	21.6614	21.6298	21.9227	21.8614	21.9695	21.7983	21.7845	21.8065	21.8036	21.8004	21.803	GSK3A_HUMAN
19.4209	19.4152	19.3775	19.3774	19.4194	19.4556	19.2842	19.2771	19.3374	19.1955	19.2617	19.2534	GSK3B_HUMAN
15.9233	16.2205	16.0409	16.2378	16.1361	16.0892	15.8464	15.7228	15.6324	16.1594	15.7465	16.1249	STK19_HUMAN
18.1916	18.1837	18.2016	18.0295	17.9773	18.0444	17.9902	18.0834	18.1921	18.171	18.1044	18.2494	TAF6_HUMAN
19.1122	19.1318	19.1367	19.0979	19.0656	19.1239	19.1312	19.0785	19.1807	19.3077	19.2342	19.2553	5NTC_HUMAN
21.3382	21.3122	21.2909	21.2463	21.2221	21.1271	21.1243	21.1716	21.1053	21.1466	21.1694	21.1378	SPS1_HUMAN
19.1623	19.3174	19.3986	19.2213	19.2785	19.2612	19.2698	19.2337	19.1891	19.2467	19.3108	19.2896	MTHFS_HUMAN
22.6303	22.6827	22.6693	22.6745	22.7167	22.7086	22.614	22.6553	22.6236	22.6609	22.6954	22.7088	GUAA_HUMAN
22.3138	22.3018	22.298	22.1947	22.1694	22.1811	22.1894	22.175	22.2315	22.1294	22.1141	22.0937	DNLI3_HUMAN
18.3021	18.3575	18.4738	18.6401	18.594	18.6156	18.5653	18.5278	18.5975	17.6809	17.6618	17.8662	DNLI4_HUMAN
20.3608	20.3696	20.3532	20.2944	20.2815	20.2986	20.2308	20.2279	20.2626	20.4291	20.3956	20.3856	MRE11_HUMAN
16.7324	16.9709	17.0462	17.3086	17.1229	17.092	17.9096	17.9847	17.911	17.3187	17.5378	17.4098	KHK_HUMAN
15.2005	NaN	NaN	15.5956	15.4414	NaN	15.3734	15.1159	15.1542	14.4133	14.4533	14.3776	HNMT_HUMAN
18.8163	18.7856	18.7801	18.7068	18.696	18.662	18.6678	18.5998	18.5883	18.6365	18.8592	18.7223	GNAQ_HUMAN
16.2056	NaN	NaN	NaN	NaN	NaN	16.0419	15.7294	NaN	NaN	16.1517	NaN	GBG4_HUMAN
22.1858	22.1995	22.2571	22.285	22.286	22.2113	22.1509	22.2032	22.2362	22.2011	22.1982	22.2511	IDH3A_HUMAN
19.0256	19.0994	19.0624	18.6444	18.703	18.5677	18.7115	18.7106	18.6529	18.818	18.8898	18.9096	MNX1_HUMAN
22.6292	22.6572	22.6243	22.4967	22.44	22.4276	22.7905	22.8299	22.8075	22.4009	22.4207	22.405	ST1A1_HUMAN
18.885	18.9161	18.9178	18.641	18.5284	18.501	18.4766	18.4313	18.4676	18.844	18.8386	18.7793	PPOX_HUMAN
23.0811	23.0992	23.1238	23.1101	23.077	23.0717	23.0595	23.0559	23.0533	23.1092	23.124	23.1208	GDIB_HUMAN
[truncated: 5,450 more rows]

## Sheet: G12D-WT volcano
Significant	#NAME?	Difference	Genes	Symbol color	Symbol type	Symbol size	Show label	C:\Users\adamianou\Desktop\Mass spectrometry total proteome\OA0055_NV2_TE_MSQ2697_vDIA_40w_Andreas_wt_1.raw	C:\Users\adamianou\Desktop\Mass spectrometry total proteome\OA0055_NV2_TE_MSQ2697_vDIA_40w_Andreas_wt_2.raw	C:\Users\adamianou\Desktop\Mass spectrometry total proteome\OA0055_NV2_TE_MSQ2697_vDIA_40w_Andreas_wt_3.raw	C:\Users\adamianou\Desktop\Mass spectrometry total proteome\OA0055_NV2_TE_MSQ2697_vDIA_40w_Andreas_G12D_1.raw	C:\Users\adamianou\Desktop\Mass spectrometry total proteome\OA0055_NV2_TE_MSQ2697_vDIA_40w_Andreas_G12D_2.raw	C:\Users\adamianou\Desktop\Mass spectrometry total proteome\OA0055_NV2_TE_MSQ2697_vDIA_40w_Andreas_G12D_3.raw
	0.0550803	-0.00289281	AAAS	Color2 [A=255, R=169, G=169, B=169]	1	4		20.4138	20.4198	20.3726	20.3785	20.4076	20.4114
	1.69028	0.0845807	AACS	Color2 [A=255, R=169, G=169, B=169]	1	4		19.402	19.4442	19.4571	19.529	19.4887	19.5394
	0.496691	0.044775	AAGAB	Color2 [A=255, R=169, G=169, B=169]	1	4		19.9818	19.9015	19.8483	19.9572	19.943	19.9658
	1.71032	0.178516	AAK1	Color2 [A=255, R=169, G=169, B=169]	1	4		18.4532	18.5086	18.6117	18.7055	18.7169	18.6867
+	2.32229	-0.243595	AAMDC	Color2 [A=255, R=169, G=169, B=169]	1	4		20.2569	20.3823	20.3771	20.0961	20.0724	20.1169
	1.92727	0.0552584	AAMP	Color2 [A=255, R=169, G=169, B=169]	1	4		19.7688	19.7617	19.7381	19.8053	19.8008	19.8282
	1.18377	0.0504456	AAR2	Color2 [A=255, R=169, G=169, B=169]	1	4		19.8716	19.8538	19.8195	19.8799	19.9236	19.8928
	0.419272	0.0161247	AARS1	Color2 [A=255, R=169, G=169, B=169]	1	4		22.4443	22.4713	22.4845	22.466	22.478	22.5045
	2.53118	-0.0551217	AARS2	Color2 [A=255, R=169, G=169, B=169]	1	4		20.1705	20.171	20.1579	20.1253	20.1087	20.1002
	1.79077	0.161384	AARSD1	Color2 [A=255, R=169, G=169, B=169]	1	4		19.1487	19.1351	19.2434	19.2981	19.3401	19.3732
	0.716857	0.0663802	AASDHPPT	Color2 [A=255, R=169, G=169, B=169]	1	4		19.735	19.782	19.7517	19.7747	19.7911	19.9021
	3.87618	-0.126612	AASS	Color2 [A=255, R=169, G=169, B=169]	1	4		20.3525	20.3436	20.3432	20.2328	20.2046	20.2221
	0.446023	0.0321655	AATF	Color2 [A=255, R=169, G=169, B=169]	1	4		19.5222	19.5066	19.4418	19.5084	19.499	19.5597
	1.55607	-0.125744	ABAT	Color2 [A=255, R=169, G=169, B=169]	1	4		19.1051	19.0219	19.1114	18.9462	18.9173	18.9976
	0.0973962	0.0110804	ABCA3	Color2 [A=255, R=169, G=169, B=169]	1	4		17.1247	17.1962	17.2465	17.2369	17.1969	17.167
	1.9586	0.091828	ABCB1	Color2 [A=255, R=169, G=169, B=169]	1	4		20.8978	20.9053	20.9007	20.9826	21.0325	20.9642
	0.768064	0.0411682	ABCB10	Color2 [A=255, R=169, G=169, B=169]	1	4		19.3294	19.2809	19.2622	19.3608	19.3162	19.319
	1.25637	0.15958	ABCB6	Color2 [A=255, R=169, G=169, B=169]	1	4		24.5502	24.742	24.664	24.8047	24.8514	24.7787
	1.9496	0.0618114	ABCB7	Color2 [A=255, R=169, G=169, B=169]	1	4		20.0356	20.0648	20.0492	20.1337	20.0999	20.1014
	1.04135	0.2116	ABCB8	Color2 [A=255, R=169, G=169, B=169]	1	4		17.1229	17.1075	17.2807	17.3386	17.5329	17.2743
	0.386396	-0.0243041	ABCC1	Color2 [A=255, R=169, G=169, B=169]	1	4		18.5402	18.52	18.4879	18.5316	18.4571	18.4864
	0.323028	0.0207195	ABCC4	Color2 [A=255, R=169, G=169, B=169]	1	4		18.6765	18.6953	18.7162	18.7499	18.7295	18.6708
	3.6229	-0.118769	ABCD3	Color2 [A=255, R=169, G=169, B=169]	1	4		20.8981	20.8911	20.8836	20.7839	20.7555	20.7771
	1.88192	0.0854295	ABCE1	Color2 [A=255, R=169, G=169, B=169]	1	4		22.1068	22.0835	22.133	22.1788	22.1794	22.2214
	1.42667	0.0797443	ABCF1	Color2 [A=255, R=169, G=169, B=169]	1	4		21.472	21.4792	21.539	21.5654	21.5578	21.6062
	0.962782	-0.0551853	ABCF2	Color2 [A=255, R=169, G=169, B=169]	1	4		21.9678	21.8896	21.8861	21.8587	21.8647	21.8546
	0.991035	-0.0890897	ABCF3	Color2 [A=255, R=169, G=169, B=169]	1	4		18.9397	19.0093	19.0662	18.9561	18.8852	18.9067
+	1.38699	0.423668	ABCG2	Color2 [A=255, R=169, G=169, B=169]	1	4		15.3275	15.2247	15.2142	15.847	15.7846	15.4058
+	3.45483	-0.166162	ABHD10	Color2 [A=255, R=169, G=169, B=169]	1	4		19.9989	20.0418	20.0359	19.856	19.8712	19.851
+	2.18846	-0.288064	ABHD11	Color2 [A=255, R=169, G=169, B=169]	1	4		19.3431	19.3499	19.3373	19.0525	19.1524	18.9613
+	2.4746	0.230329	ABHD12	Color2 [A=255, R=169, G=169, B=169]	1	4		18.5654	18.6168	18.674	18.8859	18.82	18.8412
	0.127199	-0.0348892	ABHD13	Color2 [A=255, R=169, G=169, B=169]	1	4		16.8358	16.5002	16.7195	16.6887	16.6174	16.6446
+	2.76952	0.204362	ABHD14B	Color2 [A=255, R=169, G=169, B=169]	1	4		19.3102	19.3731	19.4005	19.5627	19.5578	19.5763
	0.0286154	-0.0079937	ABHD16A	Color2 [A=255, R=169, G=169, B=169]	1	4		17.9755	18.194	18.2915	18.1305	18.1628	18.1438
	0.400363	0.0400295	ABI1	Color2 [A=255, R=169, G=169, B=169]	1	4		19.3725	19.4668	19.5106	19.5117	19.473	19.4853
	1.93928	0.145823	ABI2	Color2 [A=255, R=169, G=169, B=169]	1	4		19.0623	19.0976	19.0069	19.1794	19.184	19.2409
+	1.66417	-0.300676	ABL1	Color2 [A=255, R=169, G=169, B=169]	1	4		16.128	15.988	16.1641	15.8613	15.8485	15.6683
	1.61883	0.0996869	ABL2	Color2 [A=255, R=169, G=169, B=169]	1	4		18.3401	18.2564	18.3304	18.4156	18.421	18.3894
	0.159705	0.0135676	ABLIM1	Color2 [A=255, R=169, G=169, B=169]	1	4		18.5135	18.552	18.4697	18.5432	18.5497	18.483
	0.835373	0.0979411	ABR	Color2 [A=255, R=169, G=169, B=169]	1	4		19.2485	19.1915	19.1299	19.3566	19.2961	19.2109
	0.189918	0.0688413	ABRACL	Color2 [A=255, R=169, G=169, B=169]	1	4		18.917	18.9331	18.8437	19.2341	18.8762	18.7899
	1.87533	0.0727952	ABRAXAS2	Color2 [A=255, R=169, G=169, B=169]	1	4		19.3577	19.3852	19.3396	19.4193	19.4552	19.4264
+	2.74071	0.266195	ABT1	Color2 [A=255, R=169, G=169, B=169]	1	4		19.0619	18.9655	18.9702	19.2296	19.2801	19.2866
	0.7111	-0.504854	ABTB3	Color2 [A=255, R=169, G=169, B=169]	1	4		16.4377	16.4594	16.4321	16.4533	16.0216	15.3397
	0.00971251	-0.0010039	ACAA1	Color2 [A=255, R=169, G=169, B=169]	1	4		19.1999	19.2024	19.2928	19.258	19.2063	19.2278
	2.42879	-0.121	ACAA2	Color2 [A=255, R=169, G=169, B=169]	1	4		22.239	22.281	22.2938	22.1549	22.1291	22.1667
	0.724006	0.0109577	ACACA	Color2 [A=255, R=169, G=169, B=169]	1	4		20.0741	20.0713	20.0842	20.0938	20.0761	20.0926
	0.0154573	-0.00452868	ACAD10	Color2 [A=255, R=169, G=169, B=169]	1	4		17.0209	17.1614	17.1121	16.9729	17.0432	17.2647
	1.69727	0.060133	ACAD11	Color2 [A=255, R=169, G=169, B=169]	1	4		19.1809	19.172	19.1819	19.2389	19.2655	19.2109
+	2.51748	-0.865629	ACAD8	Color2 [A=255, R=169, G=169, B=169]	1	4		17.4945	17.2305	17.107	16.3764	16.3088	16.55
	2.62824	-0.0810299	ACAD9	Color2 [A=255, R=169, G=169, B=169]	1	4		19.759	19.7698	19.7973	19.6949	19.6994	19.6889
	3.2017	0.0834586	ACADM	Color2 [A=255, R=169, G=169, B=169]	1	4		22.0411	22.0494	22.0282	22.1349	22.1178	22.1164
	0.398678	0.124586	ACADS	Color2 [A=255, R=169, G=169, B=169]	1	4		18.3771	18.4559	18.0384	18.4765	18.4043	18.3643
+	3.35027	-0.238382	ACADSB	Color2 [A=255, R=169, G=169, B=169]	1	4		20.6617	20.6578	20.7223	20.4271	20.4554	20.4441
+	3.24341	0.254227	ACADVL	Color2 [A=255, R=169, G=169, B=169]	1	4		20.1045	20.1282	20.1855	20.3928	20.4088	20.3792
+	2.54731	0.228109	ACAP2	Color2 [A=255, R=169, G=169, B=169]	1	4		17.9393	17.9412	18.026	18.237	18.1763	18.1775
	2.67008	-0.121201	ACAT1	Color2 [A=255, R=169, G=169, B=169]	1	4		22.3736	22.4168	22.4116	22.2953	22.2836	22.2596
	0.173463	-0.016194	ACAT2	Color2 [A=255, R=169, G=169, B=169]	1	4		23	23.0247	23.0899	23.0087	22.9904	23.0668
	2.51003	0.102721	ACBD3	Color2 [A=255, R=169, G=169, B=169]	1	4		20.1985	20.1989	20.2342	20.2925	20.3179	20.3293
	0.965906	0.104579	ACBD5	Color2 [A=255, R=169, G=169, B=169]	1	4		18.0829	18.1719	18.1808	18.1702	18.295	18.2841
	0.917794	-0.0484708	ACBD6	Color2 [A=255, R=169, G=169, B=169]	1	4		17.4227	17.4674	17.4684	17.3731	17.4402	17.3998
	0.856597	-0.0781581	ACBD7	Color2 [A=255, R=169, G=169, B=169]	1	4		19.1581	19.1572	19.1547	18.9941	19.1138	19.1276
	0.238596	-0.0724856	ACD	Color2 [A=255, R=169, G=169, B=169]	1	4		17.1058	17.1644	17.1712	17.1453	16.8446	17.2341
	1.45244	-0.0612857	ACIN1	Color2 [A=255, R=169, G=169, B=169]	1	4		21.6031	21.6248	21.6356	21.5461	21.5396	21.5939
	1.11506	-0.0403506	ACLY	Color2 [A=255, R=169, G=169, B=169]	1	4		23.5996	23.5846	23.5775	23.5595	23.5156	23.5655
	2.53052	-0.0990798	ACO1	Color2 [A=255, R=169, G=169, B=169]	1	4		20.0216	20.0304	20.0493	19.9401	19.91	19.9539
	0.852562	-0.0148849	ACO2	Color2 [A=255, R=169, G=169, B=169]	1	4		21.2657	21.2771	21.291	21.2564	21.2685	21.2642
+	1.4416	-0.342624	ACOT1	Color2 [A=255, R=169, G=169, B=169]	1	4		19.1788	19.4016	19.3377	18.8021	18.9811	19.1069
	0.146657	-0.0216529	ACOT13	Color2 [A=255, R=169, G=169, B=169]	1	4		21.3445	21.4399	21.4932	21.3658	21.3759	21.471
	0.754967	-0.0316842	ACOT7	Color2 [A=255, R=169, G=169, B=169]	1	4		23.2597	23.2977	23.2567	23.2501	23.2572	23.2118
+	1.62251	-0.192111	ACOT8	Color2 [A=255, R=169, G=169, B=169]	1	4		18.7297	18.8564	18.7271	18.5609	18.5323	18.6435
	2.03081	-0.0511971	ACOT9	Color2 [A=255, R=169, G=169, B=169]	1	4		20.248	20.2726	20.2454	20.1928	20.2156	20.204
	1.04559	-0.0528018	ACOX1	Color2 [A=255, R=169, G=169, B=169]	1	4		19.6021	19.5656	19.5675	19.4845	19.5469	19.5454
	1.2673	0.0635122	ACP1	Color2 [A=255, R=169, G=169, B=169]	1	4		21.9138	21.9626	21.9715	22.0343	22.0206	21.9835
	0.251847	0.0303752	ACP2	Color2 [A=255, R=169, G=169, B=169]	1	4		18.715	18.8479	18.7481	18.8532	18.7781	18.7708
	0.837164	0.0617218	ACP6	Color2 [A=255, R=169, G=169, B=169]	1	4		19.3156	19.266	19.3568	19.3331	19.3824	19.4079
+	1.90636	-0.188882	ACSF2	Color2 [A=255, R=169, G=169, B=169]	1	4		18.4059	18.5361	18.5174	18.3082	18.2662	18.3184
	1.35212	-0.0756346	ACSF3	Color2 [A=255, R=169, G=169, B=169]	1	4		19.8429	19.8955	19.8334	19.7876	19.8087	19.7485
	0.456143	-0.0336049	ACSL1	Color2 [A=255, R=169, G=169, B=169]	1	4		18.9569	18.9542	18.8716	18.9086	18.9093	18.8639
	3.20693	-0.118905	ACSL3	Color2 [A=255, R=169, G=169, B=169]	1	4		21.2771	21.2625	21.2655	21.1722	21.1378	21.1384
	0.268591	-0.022871	ACSL4	Color2 [A=255, R=169, G=169, B=169]	1	4		19.8918	19.8511	19.9193	19.8218	19.8553	19.9165
	2.16794	0.153963	ACSS1	Color2 [A=255, R=169, G=169, B=169]	1	4		18.6172	18.708	18.6854	18.7995	18.8351	18.8378
	0.733476	0.0633456	ACSS2	Color2 [A=255, R=169, G=169, B=169]	1	4		18.1732	18.0495	18.1209	18.1458	18.1856	18.2022
	0.55914	-0.262329	ACTA1	Color2 [A=255, R=169, G=169, B=169]	1	4		20.3769	19.75	20.2278	19.9997	19.6994	19.8685
	2.91907	-0.0655988	ACTL6A	Color2 [A=255, R=169, G=169, B=169]	1	4		21.2784	21.2687	21.2666	21.217	21.2075	21.1925
	0.369614	-0.0335719	ACTMAP	Color2 [A=255, R=169, G=169, B=169]	1	4		19.408	19.4222	19.3853	19.4392	19.3141	19.3614
+	4.323	0.368679	ACTN1	Color2 [A=255, R=169, G=169, B=169]	1	4		20.8014	20.853	20.8284	21.1775	21.2208	21.1905
	3.16817	-0.0401065	ACTN4	Color2 [A=255, R=169, G=169, B=169]	1	4		23.1617	23.1703	23.1721	23.1226	23.1317	23.1294
	0.110679	-0.00234159	ACTR10	Color2 [A=255, R=169, G=169, B=169]	1	4		19.6409	19.6452	19.625	19.6311	19.6293	19.6438
	0.283246	0.0352097	ACTR1A	Color2 [A=255, R=169, G=169, B=169]	1	4		21.052	21.1815	21.2017	21.1491	21.2098	21.182
	1.15352	0.187525	ACTR1B	Color2 [A=255, R=169, G=169, B=169]	1	4		20.0273	19.8787	20.1005	20.2546	20.1172	20.1973
	1.63967	0.0954437	ACTR2	Color2 [A=255, R=169, G=169, B=169]	1	4		22.2091	22.2426	22.2108	22.2787	22.3086	22.3615
	1.93058	0.0844733	ACTR3	Color2 [A=255, R=169, G=169, B=169]	1	4		21.3588	21.3989	21.3515	21.4464	21.4378	21.4784
+	2.76579	-0.175028	ACTR5	Color2 [A=255, R=169, G=169, B=169]	1	4		17.5655	17.5871	17.6332	17.4026	17.4437	17.4144
	0.0349708	0.0133419	ACTR6	Color2 [A=255, R=169, G=169, B=169]	1	4		17.8273	18.0201	18.113	17.8048	18.0871	18.1085
	1.39304	0.113844	ACTR8	Color2 [A=255, R=169, G=169, B=169]	1	4		17.6995	17.6737	17.6159	17.7192	17.8113	17.8001
	0.0365181	-0.0300481	ACVR1B	Color2 [A=255, R=169, G=169, B=169]	1	4		15.6929	15.1954	15.2537	15.7804	15.2792	14.9921
	1.42727	0.119422	ACY1	Color2 [A=255, R=169, G=169, B=169]	1	4		18.7041	18.7527	18.7351	18.9024	18.8673	18.7804
	0.0532932	-0.00524966	ACYP1	Color2 [A=255, R=169, G=169, B=169]	1	4		19.8653	19.83	19.8206	19.8832	19.8407	19.7763
+	1.96167	-0.220989	ACYP2	Color2 [A=255, R=169, G=169, B=169]	1	4		19.3438	19.2799	19.2037	19.0918	19.0728	18.9999
	1.05846	0.151681	ADA	Color2 [A=255, R=169, G=169, B=169]	1	4		17.7884	17.896	18.0103	18.0085	18.0696	18.0716
	1.28218	0.203207	ADAL	Color2 [A=255, R=169, G=169, B=169]	1	4		15.3834	15.3275	15.5215	15.5203	15.6558	15.6658
	0.0941879	0.00894674	ADAM10	Color2 [A=255, R=169, G=169, B=169]	1	4		19.5867	19.4803	19.5532	19.5696	19.5518	19.5256
	1.70292	-0.147481	ADAM15	Color2 [A=255, R=169, G=169, B=169]	1	4		18.5056	18.4002	18.5082	18.2919	18.3318	18.3478
+	1.126	0.27999	ADAM17	Color2 [A=255, R=169, G=169, B=169]	1	4		16.4825	16.2597	16.4919	16.7292	16.5218	16.823
	0.38888	0.0428359	ADAM9	Color2 [A=255, R=169, G=169, B=169]	1	4		18.8886	18.781	18.92	18.9336	18.8682	18.9163
+	3.14643	0.646187	ADAMTS1	Color2 [A=255, R=169, G=169, B=169]	1	4		18.9402	19.0964	18.9452	19.6974	19.6734	19.5496
	0.643024	-0.0345325	ADAR	Color2 [A=255, R=169, G=169, B=169]	1	4		21.1463	21.2184	21.2184	21.1538	21.1646	21.1611
+	1.16996	-0.265102	ADARB1	Color2 [A=255, R=169, G=169, B=169]	1	4		16.0333	16.3218	15.9811	15.8259	15.8501	15.8649
	0.238921	-0.0380224	ADAT2	Color2 [A=255, R=169, G=169, B=169]	1	4		17.4614	17.3557	17.5048	17.4407	17.4531	17.3142
+	1.50988	-0.296397	ADAT3	Color2 [A=255, R=169, G=169, B=169]	1	4		17.6303	17.7054	17.7204	17.4705	17.4801	17.2163
+	3.24662	-0.145436	ADD1	Color2 [A=255, R=169, G=169, B=169]	1	4		19.999	20.0468	20.029	19.8769	19.8878	19.8739
+	3.53961	-0.159402	ADD2	Color2 [A=255, R=169, G=169, B=169]	1	4		19.9196	19.9585	19.928	19.7681	19.7711	19.7886
	2.25854	-0.149903	ADD3	Color2 [A=255, R=169, G=169, B=169]	1	4		20.5195	20.5029	20.4659	20.3606	20.3759	20.3021
	0.444111	1.20481	ADGB	Color2 [A=255, R=169, G=169, B=169]	1	4		16.0309	19.477	19.5746	19.5974	19.526	19.5736
+	3.6715	0.270337	ADGRE5	Color2 [A=255, R=169, G=169, B=169]	1	4		17.9501	17.9239	17.9389	18.2456	18.199	18.1793
+	2.088	-0.256216	ADGRL2	Color2 [A=255, R=169, G=169, B=169]	1	4		18.3901	18.4577	18.5669	18.1947	18.2263	18.225
	0.40326	0.0212542	ADH5	Color2 [A=255, R=169, G=169, B=169]	1	4		21.35	21.4155	21.3882	21.3839	21.4239	21.4098
	2.39294	-0.128601	ADI1	Color2 [A=255, R=169, G=169, B=169]	1	4		20.403	20.4228	20.4619	20.2788	20.2991	20.3239
	0.236185	-0.0346228	ADIPOR1	Color2 [A=255, R=169, G=169, B=169]	1	4		17.2374	17.3208	17.3679	17.1929	17.3404	17.289
	0.0541299	-0.0382086	ADIPOR2	Color2 [A=255, R=169, G=169, B=169]	1	4		17.1803	17.8802	17.8108	17.4098	17.7489	17.5979
+	3.24215	-0.218773	ADISSP	Color2 [A=255, R=169, G=169, B=169]	1	4		21.0019	20.9682	20.9595	20.7465	20.7926	20.7342
+	4.05536	-0.250436	ADK	Color2 [A=255, R=169, G=169, B=169]	1	4		21.9175	21.8731	21.9063	21.6495	21.634	21.6621
+	2.89858	-0.181866	ADNP	Color2 [A=255, R=169, G=169, B=169]	1	4		19.6289	19.6546	19.6485	19.463	19.4252	19.4982
+	2.43963	-0.457406	ADNP2	Color2 [A=255, R=169, G=169, B=169]	1	4		17.0159	16.9417	16.8759	16.4668	16.3895	16.605
	1.59933	0.0142167	ADO	Color2 [A=255, R=169, G=169, B=169]	1	4		19.5959	19.6073	19.6056	19.6211	19.615	19.6153
	1.00839	0.10672	ADPGK	Color2 [A=255, R=169, G=169, B=169]	1	4		18.9887	18.904	18.9071	18.9579	19.0864	19.0757
	2.04285	0.141467	ADPRS	Color2 [A=255, R=169, G=169, B=169]	1	4		20.3261	20.326	20.4088	20.4902	20.4782	20.5169
+	2.78742	0.154524	ADRM1	Color2 [A=255, R=169, G=169, B=169]	1	4		21.6889	21.6359	21.6235	21.8105	21.8037	21.7976
	2.07476	0.0502218	ADSL	Color2 [A=255, R=169, G=169, B=169]	1	4		21.3371	21.3409	21.3475	21.3726	21.3982	21.4053
	2.78849	-0.0993926	ADSS2	Color2 [A=255, R=169, G=169, B=169]	1	4		21.7895	21.7745	21.7975	21.6966	21.6655	21.7013
	0.354989	-0.0748138	AEBP2	Color2 [A=255, R=169, G=169, B=169]	1	4		16.6947	16.8886	16.6276	16.5855	16.6832	16.7177
+	1.61395	0.322677	AFAP1	Color2 [A=255, R=169, G=169, B=169]	1	4		15.6326	15.458	15.5192	15.9198	15.9496	15.7084
	0.244919	-0.00600688	AFDN	Color2 [A=255, R=169, G=169, B=169]	1	4		19.9012	19.9228	19.9061	19.9082	19.89	19.9138
	0.809576	-0.0939738	AFF1	Color2 [A=255, R=169, G=169, B=169]	1	4		15.2842	15.2063	15.222	15.206	15.0488	15.1758
	0.794944	-0.0893167	AFF4	Color2 [A=255, R=169, G=169, B=169]	1	4		18.0225	18.039	18.1554	18.0277	17.9241	17.9972
	1.11813	-0.0726509	AFG2A	Color2 [A=255, R=169, G=169, B=169]	1	4		19.2358	19.3045	19.3163	19.2411	19.2167	19.181
	0.0276755	0.00157229	AFG2B	Color2 [A=255, R=169, G=169, B=169]	1	4		18.2348	18.1757	18.2019	18.1941	18.2009	18.2222
	0.739692	0.023365	AFG3L2	Color2 [A=255, R=169, G=169, B=169]	1	4		20.3038	20.3509	20.3265	20.3495	20.3595	20.3423
+	2.23567	-0.487345	AFTPH	Color2 [A=255, R=169, G=169, B=169]	1	4		17.0481	17.2475	17.1449	16.5468	16.7883	16.6434
+	2.14642	0.36827	AGA	Color2 [A=255, R=169, G=169, B=169]	1	4		17.2589	17.4013	17.3887	17.6052	17.7842	17.7643
	1.26137	-0.205695	AGAP1	Color2 [A=255, R=169, G=169, B=169]	1	4		16.5636	16.3632	16.534	16.3114	16.3382	16.1942
	0.292826	-0.0218213	AGAP3	Color2 [A=255, R=169, G=169, B=169]	1	4		19.6368	19.7301	19.7025	19.692	19.6554	19.6566
	2.12289	0.0879167	AGFG1	Color2 [A=255, R=169, G=169, B=169]	1	4		20.3251	20.3458	20.3035	20.4323	20.389	20.4169
	0.0274336	0.0411186	AGFG2	Color2 [A=255, R=169, G=169, B=169]	1	4		17.696	17.5845	18.3685	17.5483	17.424	18.8001
	0.481793	-0.130926	AGGF1	Color2 [A=255, R=169, G=169, B=169]	1	4		17.4788	17.2305	17.4163	17.2256	17.0958	17.4115
	0.836886	0.0502885	AGK	Color2 [A=255, R=169, G=169, B=169]	1	4		21.5785	21.6742	21.6277	21.6733	21.6842	21.6738
	3.75026	0.0909373	AGL	Color2 [A=255, R=169, G=169, B=169]	1	4		20.0261	20.0224	20.0115	20.1116	20.1017	20.1195
	0.253557	-0.0587991	AGO1	Color2 [A=255, R=169, G=169, B=169]	1	4		17.2666	17.103	17.2938	17.2803	17.1691	17.0376
	0.674721	0.104749	AGO2	Color2 [A=255, R=169, G=169, B=169]	1	4		18.3499	18.4808	18.5348	18.4756	18.5789	18.6252
	0.0097412	0.00126457	AGPAT1	Color2 [A=255, R=169, G=169, B=169]	1	4		19.4005	19.5114	19.4732	19.4075	19.492	19.4894
	0.666067	-0.0484072	AGPAT2	Color2 [A=255, R=169, G=169, B=169]	1	4		18.5346	18.581	18.6176	18.5005	18.5137	18.5738
	0.328001	0.0301819	AGPAT3	Color2 [A=255, R=169, G=169, B=169]	1	4		18.86	18.7907	18.8253	18.873	18.9004	18.7932
+	1.59012	-0.203993	AGPAT4	Color2 [A=255, R=169, G=169, B=169]	1	4		17.4271	17.567	17.6225	17.3505	17.3182	17.336
	2.04152	0.155806	AGPAT5	Color2 [A=255, R=169, G=169, B=169]	1	4		18.2026	18.1582	18.1205	18.3481	18.2721	18.3285
+	3.88832	-0.157819	AGPS	Color2 [A=255, R=169, G=169, B=169]	1	4		19.7161	19.7218	19.7139	19.5741	19.5389	19.5654
	2.05583	0.138877	AGRN	Color2 [A=255, R=169, G=169, B=169]	1	4		18.8995	18.9415	18.9238	19.0308	19.0375	19.1131
+	2.19753	-0.164126	AGTPBP1	Color2 [A=255, R=169, G=169, B=169]	1	4		18.8745	18.8853	18.9181	18.7847	18.6928	18.7081
	1.31637	-0.111812	AGTRAP	Color2 [A=255, R=169, G=169, B=169]	1	4		19.0561	18.9657	19.0713	18.9206	18.9571	18.8799
+	3.90176	0.210836	AHCTF1	Color2 [A=255, R=169, G=169, B=169]	1	4		18.4951	18.5389	18.5194	18.7291	18.7401	18.7166
	1.19526	0.0472412	AHCY	Color2 [A=255, R=169, G=169, B=169]	1	4		23.9771	23.9851	24.0079	24.0086	24.0388	24.0645
	1.03094	-0.031126	AHCYL1	Color2 [A=255, R=169, G=169, B=169]	1	4		19.8339	19.8147	19.8541	19.7984	19.7914	19.8195
+	2.94452	-0.490039	AHCYL2	Color2 [A=255, R=169, G=169, B=169]	1	4		19.7959	19.7464	19.8792	19.272	19.2737	19.4057
	0.956196	0.0781771	AHNAK	Color2 [A=255, R=169, G=169, B=169]	1	4		21.1424	21.2528	21.2304	21.2832	21.3197	21.2571
	0.314345	0.113121	AHNAK2	Color2 [A=255, R=169, G=169, B=169]	1	4		17.2592	17.6184	17.3229	17.3432	17.6791	17.5176
	1.01552	-0.0389137	AHSA1	Color2 [A=255, R=169, G=169, B=169]	1	4		22.4312	22.3955	22.3693	22.3576	22.3621	22.3595
	0.692979	-0.28533	AHSG	Color2 [A=255, R=169, G=169, B=169]	1	4		19.9154	19.8379	19.5384	19.7239	19.2119	19.4999
	0.00859918	0.00168355	AIDA	Color2 [A=255, R=169, G=169, B=169]	1	4		18.6887	18.7823	18.8574	18.7939	18.6984	18.8413
	0.264831	-0.0138626	AIF1L	Color2 [A=255, R=169, G=169, B=169]	1	4		20.3667	20.3838	20.3529	20.3895	20.3252	20.3471
+	3.63729	-0.148144	AIFM1	Color2 [A=255, R=169, G=169, B=169]	1	4		21.8361	21.8475	21.8683	21.6958	21.695	21.7167
+	4.98207	0.673319	AIFM2	Color2 [A=255, R=169, G=169, B=169]	1	4		17.5489	17.6126	17.5503	18.221	18.2463	18.2645
+	1.60295	-0.227002	AIG1	Color2 [A=255, R=169, G=169, B=169]	1	4		19.6425	19.5726	19.7632	19.3781	19.4261	19.4932
	0.846973	0.0425059	AIMP1	Color2 [A=255, R=169, G=169, B=169]	1	4		22.5353	22.5458	22.5771	22.5666	22.5862	22.6328
	0.0142979	0.000633876	AIMP2	Color2 [A=255, R=169, G=169, B=169]	1	4		21.7927	21.7511	21.7704	21.7623	21.7649	21.7888
+	2.82477	0.176262	AIP	Color2 [A=255, R=169, G=169, B=169]	1	4		21.0603	21.1075	21.12	21.2974	21.2504	21.2689
	0.333829	0.0606912	AIRIM	Color2 [A=255, R=169, G=169, B=169]	1	4		17.9963	18.2308	18.1931	18.2308	18.1675	18.2039
	1.56778	-0.073129	AK1	Color2 [A=255, R=169, G=169, B=169]	1	4		20.42	20.3913	20.3767	20.3474	20.2895	20.3316
	0.479256	-0.0163326	AK2	Color2 [A=255, R=169, G=169, B=169]	1	4		23.6303	23.6739	23.6523	23.6344	23.6231	23.6499
+	3.3216	-0.191881	AK3	Color2 [A=255, R=169, G=169, B=169]	1	4		20.6139	20.6156	20.6578	20.4143	20.4486	20.4488
	2.60666	-0.119432	AK4	Color2 [A=255, R=169, G=169, B=169]	1	4		21.3253	21.3774	21.3659	21.2494	21.2384	21.2225
	0.24653	0.0230185	AK6	Color2 [A=255, R=169, G=169, B=169]	1	4		19.9832	19.9671	19.8658	19.9556	19.9687	19.961
+	3.16094	-0.213792	AKAP1	Color2 [A=255, R=169, G=169, B=169]	1	4		19.6486	19.6722	19.6965	19.4577	19.4283	19.49
	0.858244	0.12205	AKAP10	Color2 [A=255, R=169, G=169, B=169]	1	4		17.5555	17.64	17.7674	17.7919	17.808	17.7292
+	2.42282	0.224178	AKAP11	Color2 [A=255, R=169, G=169, B=169]	1	4		16.9306	16.8754	16.8607	17.1711	17.0686	17.0995
+	4.18368	0.235535	AKAP12	Color2 [A=255, R=169, G=169, B=169]	1	4		19.823	19.8516	19.8619	20.067	20.0862	20.0899
	2.16827	-0.120792	AKAP13	Color2 [A=255, R=169, G=169, B=169]	1	4		19.0478	19.0513	19.0924	18.9116	18.9415	18.9761
	1.05532	-0.0450039	AKAP17A	Color2 [A=255, R=169, G=169, B=169]	1	4		19.2654	19.2598	19.2096	19.2016	19.2152	19.183
+	1.75319	-0.194972	AKAP2	Color2 [A=255, R=169, G=169, B=169]	1	4		18.7759	18.8043	18.8197	18.5093	18.6398	18.6658
	0.0234122	0.00208092	AKAP8	Color2 [A=255, R=169, G=169, B=169]	1	4		19.5109	19.4357	19.4301	19.4895	19.4488	19.4448
	1.49617	-0.0465062	AKAP8L	Color2 [A=255, R=169, G=169, B=169]	1	4		19.9895	19.9922	19.9901	19.9722	19.9348	19.9251
	0.777514	-0.0923074	AKAP9	Color2 [A=255, R=169, G=169, B=169]	1	4		19.7019	19.7269	19.8578	19.6942	19.6969	19.6186
+	2.06584	0.24558	AKIRIN2	Color2 [A=255, R=169, G=169, B=169]	1	4		17.4933	17.533	17.394	17.6612	17.7339	17.7619
	0.315443	-0.0190283	AKR1A1	Color2 [A=255, R=169, G=169, B=169]	1	4		22.2648	22.3394	22.3043	22.3058	22.2814	22.2643
	0.438629	0.0345542	AKR1B1	Color2 [A=255, R=169, G=169, B=169]	1	4		23.2607	23.3031	23.2863	23.2881	23.2849	23.3808
	0.0285098	0.0234954	AKR1B10	Color2 [A=255, R=169, G=169, B=169]	1	4		18.0357	18.3866	18.8653	18.2765	18.3582	18.7234
	0.995979	-0.0682755	AKR1E2	Color2 [A=255, R=169, G=169, B=169]	1	4		20.6908	20.6963	20.7065	20.6875	20.6235	20.5778
	3.08591	-0.114384	AKR7A2	Color2 [A=255, R=169, G=169, B=169]	1	4		21.2667	21.3095	21.2943	21.1786	21.1739	21.1748
+	1.72943	-0.211873	AKT1	Color2 [A=255, R=169, G=169, B=169]	1	4		18.0322	18.1901	18.0858	17.9363	17.8335	17.9025
+	2.58752	-0.371178	AKT1S1	Color2 [A=255, R=169, G=169, B=169]	1	4		19.1321	18.9475	18.9997	18.6674	18.6418	18.6566
	0.779301	-0.0204875	AKT2	Color2 [A=255, R=169, G=169, B=169]	1	4		19.2494	19.2098	19.2396	19.2148	19.2146	19.208
	0.902845	0.0668691	AKT3	Color2 [A=255, R=169, G=169, B=169]	1	4		18.4961	18.4982	18.5278	18.543	18.6402	18.5395
	0.824058	-0.126787	AKTIP	Color2 [A=255, R=169, G=169, B=169]	1	4		16.7584	16.5693	16.6125	16.5998	16.5056	16.4544
	0.208769	-0.0845369	ALAD	Color2 [A=255, R=169, G=169, B=169]	1	4		16.9107	17.1689	17.3063	17.2123	16.8496	17.0704
+	1.64875	0.403813	ALAS1	Color2 [A=255, R=169, G=169, B=169]	1	4		16.8513	16.6267	16.9005	17.0676	17.2009	17.3214
+	1.71796	-0.310471	ALB	Color2 [A=255, R=169, G=169, B=169]	1	4		21.5165	21.5133	21.2864	21.1875	21.1001	21.0972
	0.777944	-0.0643895	ALCAM	Color2 [A=255, R=169, G=169, B=169]	1	4		19.5926	19.6874	19.7065	19.5709	19.6213	19.6011
+	2.81657	-0.281679	ALDH16A1	Color2 [A=255, R=169, G=169, B=169]	1	4		19.7141	19.8197	19.7899	19.4807	19.4685	19.5295
	3.29922	-0.0987364	ALDH18A1	Color2 [A=255, R=169, G=169, B=169]	1	4		22.6471	22.6177	22.6224	22.5253	22.5302	22.5355
+	3.18748	-0.252082	ALDH1A2	Color2 [A=255, R=169, G=169, B=169]	1	4		20.8426	20.9148	20.8735	20.6334	20.5944	20.6468
	1.58812	-0.0786972	ALDH1B1	Color2 [A=255, R=169, G=169, B=169]	1	4		21.1651	21.192	21.2146	21.0841	21.1068	21.1447
	0.0189934	-0.000520706	ALDH2	Color2 [A=255, R=169, G=169, B=169]	1	4		21.4124	21.4246	21.4112	21.404	21.431	21.4116
	2.06194	0.129059	ALDH3A2	Color2 [A=255, R=169, G=169, B=169]	1	4		20.1924	20.218	20.1779	20.3636	20.3314	20.2804
	0.836232	-0.0596288	ALDH4A1	Color2 [A=255, R=169, G=169, B=169]	1	4		20.0665	20.079	20.0195	20.0267	20.0192	19.9402
	1.11921	-0.0432504	ALDH5A1	Color2 [A=255, R=169, G=169, B=169]	1	4		20.6549	20.6796	20.7099	20.6225	20.6392	20.653
+	3.85313	-0.253267	ALDH6A1	Color2 [A=255, R=169, G=169, B=169]	1	4		20.3044	20.3116	20.2609	20.0261	20.0538	20.0371
	1.13883	-0.0448475	ALDH7A1	Color2 [A=255, R=169, G=169, B=169]	1	4		22.7624	22.8206	22.8114	22.7461	22.7536	22.7601
	2.04459	-0.0899798	ALDH9A1	Color2 [A=255, R=169, G=169, B=169]	1	4		22.2181	22.2203	22.2686	22.1325	22.1407	22.1638
	1.1341	0.0974572	ALDOA	Color2 [A=255, R=169, G=169, B=169]	1	4		26.1965	26.302	26.2997	26.3452	26.3408	26.4046
+	2.27027	-0.392698	ALDOC	Color2 [A=255, R=169, G=169, B=169]	1	4		21.6576	21.8108	21.8114	21.4385	21.3923	21.2709
	1.77025	-0.0662594	ALG1	Color2 [A=255, R=169, G=169, B=169]	1	4		19.6513	19.6826	19.6655	19.6273	19.5794	19.5939
+	1.59267	0.365263	ALG11	Color2 [A=255, R=169, G=169, B=169]	1	4		18.3541	18.0082	18.1421	18.5913	18.521	18.4878
	0.508145	0.196318	ALG12	Color2 [A=255, R=169, G=169, B=169]	1	4		16.7368	17.1848	17.0944	17.2808	17.0039	17.3203
	0.37051	-0.0381826	ALG13	Color2 [A=255, R=169, G=169, B=169]	1	4		21.8766	21.8862	21.7898	21.7779	21.8731	21.787
+	1.23774	-0.298707	ALG2	Color2 [A=255, R=169, G=169, B=169]	1	4		17.9706	17.8924	18.0842	17.8811	17.5831	17.5869
	0.00858806	-0.00111389	ALG3	Color2 [A=255, R=169, G=169, B=169]	1	4		18.1217	18.1076	18.1325	18.0675	18.0882	18.2027
+	2.90785	0.265944	ALG5	Color2 [A=255, R=169, G=169, B=169]	1	4		20.0127	19.9883	20.0181	20.3119	20.2946	20.2104
	0.091072	0.0129267	ALG6	Color2 [A=255, R=169, G=169, B=169]	1	4		19.0631	19.2106	19.1476	19.1857	19.1748	19.0996
	1.53914	-0.127158	ALG8	Color2 [A=255, R=169, G=169, B=169]	1	4		19.9528	19.8522	19.9526	19.7919	19.8235	19.7608
	0.857846	-0.154962	ALG9	Color2 [A=255, R=169, G=169, B=169]	1	4		18.3107	18.326	18.2702	18.1184	18.3021	18.0214
	0.222096	-0.0728089	ALKBH1	Color2 [A=255, R=169, G=169, B=169]	1	4		16.0768	16.0997	15.8151	15.8144	15.857	16.1019
+	1.7725	-0.272849	ALKBH2	Color2 [A=255, R=169, G=169, B=169]	1	4		18.0837	18.2363	18.2438	17.9479	17.8254	17.972
	1.3741	0.188639	ALKBH3	Color2 [A=255, R=169, G=169, B=169]	1	4		17.7517	17.5981	17.5972	17.902	17.7693	17.8416
	1.18458	-0.0772285	ALKBH4	Color2 [A=255, R=169, G=169, B=169]	1	4		18.1836	18.1284	18.1225	18.0601	18.1119	18.0308
	0.156178	0.00573858	ALKBH5	Color2 [A=255, R=169, G=169, B=169]	1	4		20.1623	20.1386	20.149	20.1354	20.1766	20.1551
	0.364487	-0.0655429	ALKBH6	Color2 [A=255, R=169, G=169, B=169]	1	4		18.0122	17.9301	17.8189	17.8221	17.9531	17.7894
	0.787435	0.286511	ALMS1	Color2 [A=255, R=169, G=169, B=169]	1	4		15.5437	14.9844	15.3808	15.5959	15.5438	15.6288
	0.138714	0.00806872	ALYREF	Color2 [A=255, R=169, G=169, B=169]	1	4		23.5456	23.5131	23.4851	23.5029	23.5191	23.546
	0.170813	-0.0353673	AMBRA1	Color2 [A=255, R=169, G=169, B=169]	1	4		18.1809	17.9735	18.0582	18.0824	18.0886	17.9355
+	2.21596	0.303505	AMDHD2	Color2 [A=255, R=169, G=169, B=169]	1	4		18.1308	17.9422	18.0068	18.3594	18.3175	18.3133
	1.36607	-0.0884145	AMFR	Color2 [A=255, R=169, G=169, B=169]	1	4		21.4772	21.5477	21.4559	21.4292	21.3938	21.3925
	0.235887	-0.0438855	AMMECR1	Color2 [A=255, R=169, G=169, B=169]	1	4		17.6616	17.5247	17.7478	17.6582	17.6026	17.5416
+	3.30346	1.00856	AMN1	Color2 [A=255, R=169, G=169, B=169]	1	4		16.1886	16.0901	16.295	17.1718	17.3462	17.0812
+	3.93789	0.277671	AMOT	Color2 [A=255, R=169, G=169, B=169]	1	4		18.8032	18.8041	18.8498	19.0769	19.1116	19.1016
	0.210759	0.0467777	AMOTL1	Color2 [A=255, R=169, G=169, B=169]	1	4		16.5934	16.6909	16.6781	16.8089	16.5437	16.7501
	0.08165	-0.00303523	AMPD2	Color2 [A=255, R=169, G=169, B=169]	1	4		20.6658	20.6729	20.6898	20.6647	20.695	20.6597
	0.325361	0.290082	AMPH	Color2 [A=255, R=169, G=169, B=169]	1	4		15.2477	16.3752	16.2749	16.3128	16.3315	16.1237
	0.305484	0.0666517	AMZ2	Color2 [A=255, R=169, G=169, B=169]	1	4		18.3505	18.2704	18.1234	18.2641	18.4323	18.2479
	0.128721	0.00599734	ANAPC1	Color2 [A=255, R=169, G=169, B=169]	1	4		20.6291	20.5987	20.5835	20.5889	20.6169	20.6235
+	3.25679	0.227668	ANAPC10	Color2 [A=255, R=169, G=169, B=169]	1	4		18.8075	18.8419	18.8441	19.0684	19.0215	19.0864
	1.164	0.211806	ANAPC16	Color2 [A=255, R=169, G=169, B=169]	1	4		17.8384	17.9646	18.1309	18.1716	18.2124	18.1854
	0.0701706	-0.00848707	ANAPC2	Color2 [A=255, R=169, G=169, B=169]	1	4		18.8388	18.896	18.9566	18.8817	18.8489	18.9353
	0.0437646	-0.00300662	ANAPC4	Color2 [A=255, R=169, G=169, B=169]	1	4		18.2718	18.2186	18.2966	18.2627	18.265	18.2504
	0.464279	-0.0228144	ANAPC5	Color2 [A=255, R=169, G=169, B=169]	1	4		18.5092	18.5501	18.5636	18.5104	18.4995	18.5446
+	3.41604	0.194384	ANAPC7	Color2 [A=255, R=169, G=169, B=169]	1	4		19.3967	19.3874	19.3519	19.5883	19.5513	19.5796
	0.0193428	-0.00161298	ANGEL2	Color2 [A=255, R=169, G=169, B=169]	1	4		18.203	18.157	18.2149	18.2322	18.1753	18.1626
+	3.10604	-0.318574	ANK2	Color2 [A=255, R=169, G=169, B=169]	1	4		18.0499	18.0984	18.1285	17.7859	17.8115	17.7236
+	3.83041	-0.412508	ANK3	Color2 [A=255, R=169, G=169, B=169]	1	4		18.7693	18.8147	18.8123	18.3898	18.3407	18.4282
	0.184312	0.106839	ANKDD1A	Color2 [A=255, R=169, G=169, B=169]	1	4		16.7511	16.348	16.5781	16.9092	16.2966	16.7918
	0.335218	0.0272942	ANKFY1	Color2 [A=255, R=169, G=169, B=169]	1	4		19.5232	19.5275	19.455	19.5724	19.5259	19.4893
	1.16934	0.193059	ANKH	Color2 [A=255, R=169, G=169, B=169]	1	4		17.4613	17.4585	17.3497	17.7199	17.6417	17.4871
	1.58163	-0.0792332	ANKHD1	Color2 [A=255, R=169, G=169, B=169]	1	4		20.277	20.2438	20.2456	20.136	20.2013	20.1914
+	3.21074	-0.298007	ANKLE2	Color2 [A=255, R=169, G=169, B=169]	1	4		19.9181	19.9598	20.0201	19.6826	19.6622	19.6592
	0.0778154	-0.0133209	ANKMY2	Color2 [A=255, R=169, G=169, B=169]	1	4		18.1572	18.2007	18.1088	18.1644	18.0394	18.2229
	0.995959	0.137338	ANKRD10	Color2 [A=255, R=169, G=169, B=169]	1	4		16.9277	16.7487	16.7509	16.9097	16.9962	16.9334
	0.677744	-0.121083	ANKRD11	Color2 [A=255, R=169, G=169, B=169]	1	4		16.4429	16.4842	16.5916	16.2854	16.355	16.5151
	0.00475494	0.00143941	ANKRD13A	Color2 [A=255, R=169, G=169, B=169]	1	4		16.6771	16.8071	16.9432	16.934	16.7299	16.7678
	0.325028	-0.225887	ANKRD16	Color2 [A=255, R=169, G=169, B=169]	1	4		16.5251	16.8468	17.4081	16.8575	16.7849	16.46
	2.1987	0.109524	ANKRD17	Color2 [A=255, R=169, G=169, B=169]	1	4		18.9143	18.8951	18.9356	18.9945	19.0247	19.0545
+	0.995665	-0.433004	ANKRD26	Color2 [A=255, R=169, G=169, B=169]	1	4		16.4484	16.1891	16.1747	15.5143	15.849	16.1499
	0.58378	-0.0685298	ANKRD27	Color2 [A=255, R=169, G=169, B=169]	1	4		17.3519	17.5052	17.4051	17.405	17.3343	17.3174
	0.65041	0.0541496	ANKRD28	Color2 [A=255, R=169, G=169, B=169]	1	4		17.7353	17.8228	17.8345	17.8184	17.8903	17.8463
	1.3378	0.196603	ANKRD40	Color2 [A=255, R=169, G=169, B=169]	1	4		17.6807	17.5649	17.791	17.8903	17.833	17.9031
	0.0689423	0.046107	ANKRD44	Color2 [A=255, R=169, G=169, B=169]	1	4		13.5235	13.0203	13.4837	13.2904	13.1577	13.7175
	0.305708	-0.124484	ANKRD46	Color2 [A=255, R=169, G=169, B=169]	1	4		18.09	18.1448	18.292	18.0264	18.3303	17.7968
	0.18609	0.123769	ANKRD49	Color2 [A=255, R=169, G=169, B=169]	1	4		15.2969	15.5194	14.6755	15.2566	15.2653	15.3411
+	2.64059	-0.328917	ANKRD52	Color2 [A=255, R=169, G=169, B=169]	1	4		18.4209	18.3035	18.283	18.0266	17.9663	18.0278
	0.41366	0.0841846	ANKRD54	Color2 [A=255, R=169, G=169, B=169]	1	4		17.6438	17.7514	17.6056	17.8427	17.8076	17.6031
+	2.04563	-0.182683	ANKS1A	Color2 [A=255, R=169, G=169, B=169]	1	4		18.5419	18.4655	18.528	18.2707	18.3432	18.3734
	0.0772588	-0.0468591	ANKS3	Color2 [A=255, R=169, G=169, B=169]	1	4		16.7559	16.1076	16.7203	16.4095	16.507	16.5267
+	2.53487	0.336081	ANKZF1	Color2 [A=255, R=169, G=169, B=169]	1	4		18.5078	18.5917	18.6148	18.9502	18.9455	18.8268
+	3.4839	0.264582	ANLN	Color2 [A=255, R=169, G=169, B=169]	1	4		18.6175	18.6068	18.6421	18.8479	18.9177	18.8944
	0.299431	-0.0484975	ANO10	Color2 [A=255, R=169, G=169, B=169]	1	4		16.9416	16.9205	16.9092	16.7509	16.904	16.9709
	0.355727	-0.0256538	ANO6	Color2 [A=255, R=169, G=169, B=169]	1	4		18.5156	18.4239	18.4556	18.4572	18.4134	18.4476
+	2.01342	-0.523351	ANOS1	Color2 [A=255, R=169, G=169, B=169]	1	4		17.7176	17.7244	17.7513	17.0817	17.1099	17.4315
	1.02266	-0.0465946	ANP32A	Color2 [A=255, R=169, G=169, B=169]	1	4		24.6539	24.6647	24.6723	24.5931	24.6583	24.5998
	0.410097	0.0281296	ANP32B	Color2 [A=255, R=169, G=169, B=169]	1	4		23.0375	23.0503	23.1294	23.104	23.1063	23.0913
	0.137553	0.0167274	ANP32E	Color2 [A=255, R=169, G=169, B=169]	1	4		21.7258	21.7318	21.7741	21.781	21.6794	21.8215
	0.313575	-0.155365	ANTXR1	Color2 [A=255, R=169, G=169, B=169]	1	4		16.1394	15.763	16.1377	15.5396	16.0203	16.0142
	0.428911	0.254338	ANTXR2	Color2 [A=255, R=169, G=169, B=169]	1	4		14.5476	14.4698	13.8856	14.3464	14.8305	14.4891
+	3.97483	0.585155	ANXA1	Color2 [A=255, R=169, G=169, B=169]	1	4		20.265	20.2751	20.2759	20.823	20.9331	20.8154
	3.10669	-0.0886453	ANXA11	Color2 [A=255, R=169, G=169, B=169]	1	4		21.508	21.5222	21.5097	21.4317	21.4347	21.4076
	0.789645	0.0798772	ANXA2	Color2 [A=255, R=169, G=169, B=169]	1	4		22.5908	22.6062	22.4713	22.6516	22.6583	22.5981
+	3.82748	0.273524	ANXA3	Color2 [A=255, R=169, G=169, B=169]	1	4		19.5156	19.5248	19.5683	19.7936	19.83	19.8056
+	3.17386	0.20143	ANXA4	Color2 [A=255, R=169, G=169, B=169]	1	4		20.0829	20.098	20.0507	20.2939	20.295	20.247
	4.09664	-0.106008	ANXA5	Color2 [A=255, R=169, G=169, B=169]	1	4		23.087	23.077	23.0652	22.9677	22.9715	22.9721
	1.97288	-0.0607605	ANXA6	Color2 [A=255, R=169, G=169, B=169]	1	4		21.543	21.5745	21.552	21.4882	21.4842	21.5149
	0.797599	-0.0187111	ANXA7	Color2 [A=255, R=169, G=169, B=169]	1	4		21.3052	21.326	21.3191	21.3047	21.3091	21.2803
	2.57215	0.0872345	AP1B1	Color2 [A=255, R=169, G=169, B=169]	1	4		21.5167	21.5187	21.5165	21.6242	21.6097	21.5796
	1.70952	0.0703793	AP1G1	Color2 [A=255, R=169, G=169, B=169]	1	4		21.2433	21.1844	21.1999	21.2889	21.2816	21.2683
+	1.96429	0.201415	AP1G2	Color2 [A=255, R=169, G=169, B=169]	1	4		18.3782	18.4297	18.3855	18.6237	18.6562	18.5177
	1.96994	0.160044	AP1M1	Color2 [A=255, R=169, G=169, B=169]	1	4		20.4732	20.5245	20.4102	20.6037	20.6405	20.6438
	0.385097	-0.0231387	AP1S1	Color2 [A=255, R=169, G=169, B=169]	1	4		19.4151	19.3819	19.3805	19.3506	19.343	19.4144
+	2.86607	0.227647	AP1S2	Color2 [A=255, R=169, G=169, B=169]	1	4		18.1437	18.1085	18.1715	18.3779	18.3269	18.4019
+	5.53695	-0.245611	AP2A1	Color2 [A=255, R=169, G=169, B=169]	1	4		20.0204	20.0398	20.0243	19.7811	19.7789	19.7875
	2.35523	-0.105954	AP2A2	Color2 [A=255, R=169, G=169, B=169]	1	4		19.9873	19.9704	19.9696	19.8351	19.8881	19.8862
	1.99555	-0.103795	AP2B1	Color2 [A=255, R=169, G=169, B=169]	1	4		21.4765	21.5004	21.4376	21.3565	21.3942	21.3524
	3.00768	-0.112255	AP2M1	Color2 [A=255, R=169, G=169, B=169]	1	4		21.147	21.1223	21.1065	21.0096	21.0057	21.0237
+	2.48118	-0.224639	AP2S1	Color2 [A=255, R=169, G=169, B=169]	1	4		21.0731	21.0373	21.0134	20.7634	20.8147	20.8719
+	3.48374	-0.14348	AP3B1	Color2 [A=255, R=169, G=169, B=169]	1	4		20.8152	20.8305	20.7966	20.6731	20.6561	20.6826
+	1.34726	0.263023	AP3B2	Color2 [A=255, R=169, G=169, B=169]	1	4		16.4996	16.4372	16.2822	16.6705	16.7804	16.5571
+	3.73441	-0.213594	AP3D1	Color2 [A=255, R=169, G=169, B=169]	1	4		20.3046	20.3066	20.304	20.1039	20.1108	20.0597
	0.894127	-0.0607758	AP3M1	Color2 [A=255, R=169, G=169, B=169]	1	4		20.0717	20.0615	20.0364	20.0343	20.016	19.9369
+	1.32213	-0.281082	AP3M2	Color2 [A=255, R=169, G=169, B=169]	1	4		19.6188	19.7636	19.6911	19.5689	19.4053	19.2561
+	3.11255	-0.296146	AP3S1	Color2 [A=255, R=169, G=169, B=169]	1	4		20.591	20.5266	20.5946	20.2297	20.2857	20.3083
	1.90273	-0.10375	AP3S2	Color2 [A=255, R=169, G=169, B=169]	1	4		18.318	18.326	18.3054	18.2266	18.2444	18.1673
+	1.07238	0.279288	AP4B1	Color2 [A=255, R=169, G=169, B=169]	1	4		16.7209	16.7772	17.0938	17.2208	17.1102	17.0988
	1.7825	0.135864	AP4E1	Color2 [A=255, R=169, G=169, B=169]	1	4		17.5264	17.4849	17.598	17.6608	17.6661	17.6899
	1.17072	0.0711842	AP4M1	Color2 [A=255, R=169, G=169, B=169]	1	4		17.6707	17.6114	17.6199	17.735	17.7178	17.6628
	0.0492329	-0.0125968	AP4S1	Color2 [A=255, R=169, G=169, B=169]	1	4		16.7994	16.9636	16.7707	16.9513	16.8123	16.7323
	0.330026	0.065052	AP5B1	Color2 [A=255, R=169, G=169, B=169]	1	4		16.7714	16.9539	16.8176	16.9509	16.9919	16.7953
+	1.18578	0.704846	AP5Z1	Color2 [A=255, R=169, G=169, B=169]	1	4		15.1627	14.8323	14.9861	16.0129	15.9058	15.177
+	3.16854	0.153707	APAF1	Color2 [A=255, R=169, G=169, B=169]	1	4		18.2755	18.2324	18.2353	18.399	18.4166	18.3886
+	2.80758	-0.251738	APBA1	Color2 [A=255, R=169, G=169, B=169]	1	4		17.7092	17.8099	17.7712	17.5002	17.4938	17.5411
	2.14981	0.148934	APBB1	Color2 [A=255, R=169, G=169, B=169]	1	4		19.9165	19.9048	19.9312	20.0117	20.0811	20.1064
+	2.3945	-0.245979	APC	Color2 [A=255, R=169, G=169, B=169]	1	4		17.9855	17.9414	18.0627	17.7082	17.7775	17.766
	0.855952	0.0227737	APEH	Color2 [A=255, R=169, G=169, B=169]	1	4		20.8913	20.8621	20.8789	20.9146	20.9026	20.8835
	0.12007	0.00695356	APEX1	Color2 [A=255, R=169, G=169, B=169]	1	4		22.2932	22.2942	22.2922	22.2988	22.2643	22.3374
	1.08395	0.181273	APH1A	Color2 [A=255, R=169, G=169, B=169]	1	4		17.8725	17.7796	17.8288	18.1515	17.9051	17.9682
	2.4074	-0.0338465	API5	Color2 [A=255, R=169, G=169, B=169]	1	4		22.4645	22.4623	22.4556	22.4351	22.4277	22.418
	0.264507	-0.0347462	APIP	Color2 [A=255, R=169, G=169, B=169]	1	4		19.0446	19.0551	19.1732	19.0049	19.1161	19.0476
+	1.36445	0.271833	APLP2	Color2 [A=255, R=169, G=169, B=169]	1	4		18.4724	18.7683	18.631	18.9679	18.872	18.8473
+	2.94958	-0.174291	APMAP	Color2 [A=255, R=169, G=169, B=169]	1	4		21.8813	21.844	21.8093	21.6719	21.6724	21.6674
	0.540033	0.264551	APOBEC3C	Color2 [A=255, R=169, G=169, B=169]	1	4		17.7766	17.6739	18.2269	18.1959	17.9081	18.367
+	1.49169	0.833727	APOBEC3F	Color2 [A=255, R=169, G=169, B=169]	1	4		15.1735	15.7354	16.0524	16.5422	16.4843	16.4359
+	3.9549	0.911398	APOE	Color2 [A=255, R=169, G=169, B=169]	1	4		17.5916	17.5571	17.7477	18.5194	18.5668	18.5444
+	1.98295	0.191041	APOL2	Color2 [A=255, R=169, G=169, B=169]	1	4		17.9518	17.9287	18.0194	18.1542	18.2147	18.1042
	0.0663314	-0.00321643	APOO	Color2 [A=255, R=169, G=169, B=169]	1	4		20.2353	20.2183	20.1868	20.2268	20.2087	20.1952
	1.22307	0.095452	APOOL	Color2 [A=255, R=169, G=169, B=169]	1	4		19.7371	19.7862	19.8584	19.8919	19.9055	19.8706
+	2.96862	0.379907	APP	Color2 [A=255, R=169, G=169, B=169]	1	4		18.9111	18.9273	19.0521	19.3539	19.3435	19.3328
	0.131566	0.0414066	APPBP2	Color2 [A=255, R=169, G=169, B=169]	1	4		16.6345	16.3969	16.682	16.6038	16.7465	16.4873
	1.60465	-0.0977643	APPL1	Color2 [A=255, R=169, G=169, B=169]	1	4		19.6311	19.7014	19.7091	19.5704	19.6083	19.5696
	1.9337	0.0773265	APPL2	Color2 [A=255, R=169, G=169, B=169]	1	4		18.0501	18.0869	18.0434	18.1591	18.1315	18.1218
	3.04464	-0.0996895	APRT	Color2 [A=255, R=169, G=169, B=169]	1	4		24.6962	24.6923	24.7135	24.6093	24.5826	24.6111
+	1.9349	0.193545	APTX	Color2 [A=255, R=169, G=169, B=169]	1	4		18.5796	18.489	18.531	18.7617	18.7623	18.6563
	0.202595	0.0124092	AQR	Color2 [A=255, R=169, G=169, B=169]	1	4		19.8058	19.7905	19.8524	19.841	19.7997	19.8453
	2.44614	0.112263	ARAF	Color2 [A=255, R=169, G=169, B=169]	1	4		18.381	18.3983	18.4266	18.5331	18.5192	18.4904
+	3.35776	0.413357	ARAP1	Color2 [A=255, R=169, G=169, B=169]	1	4		17.907	17.8547	17.9784	18.3489	18.2988	18.3325
	2.93806	0.112601	ARCN1	Color2 [A=255, R=169, G=169, B=169]	1	4		21.5687	21.526	21.5304	21.6545	21.654	21.6544
+	2.99472	0.88678	ARF1	Color2 [A=255, R=169, G=169, B=169]	1	4		16.5598	16.2393	16.2743	17.2594	17.2681	17.2062
	2.11964	0.158983	ARF4	Color2 [A=255, R=169, G=169, B=169]	1	4		22.194	22.1462	22.0872	22.2858	22.3118	22.3067
	0.00117774	-7.69297e-05	ARF5	Color2 [A=255, R=169, G=169, B=169]	1	4		21.595	21.6593	21.6206	21.6308	21.605	21.6389
	0.751463	0.0470467	ARF6	Color2 [A=255, R=169, G=169, B=169]	1	4		19.5853	19.6177	19.5417	19.6118	19.6085	19.6655
	0.161165	0.01677	ARFGAP1	Color2 [A=255, R=169, G=169, B=169]	1	4		20.4731	20.4122	20.4931	20.4368	20.4555	20.5365
	2.05855	0.0748863	ARFGAP2	Color2 [A=255, R=169, G=169, B=169]	1	4		19.1086	19.0797	19.0928	19.1948	19.1588	19.1522
+	2.50786	0.194438	ARFGAP3	Color2 [A=255, R=169, G=169, B=169]	1	4		20.0092	19.9806	19.9335	20.1905	20.1893	20.1268
	2.21798	-0.152302	ARFGEF1	Color2 [A=255, R=169, G=169, B=169]	1	4		19.1298	19.1057	19.0901	18.9396	19.0077	18.9214
	0.0999348	-0.0127983	ARFGEF2	Color2 [A=255, R=169, G=169, B=169]	1	4		18.0483	17.8989	18.0079	17.9923	17.9543	17.97
	2.08345	-0.0892932	ARFGEF3	Color2 [A=255, R=169, G=169, B=169]	1	4		17.4938	17.5504	17.518	17.4282	17.4191	17.447
	0.101614	0.0133781	ARFIP1	Color2 [A=255, R=169, G=169, B=169]	1	4		19.5101	19.6284	19.6461	19.5811	19.5955	19.6482
	1.40099	-0.157708	ARFIP2	Color2 [A=255, R=169, G=169, B=169]	1	4		18.4327	18.5014	18.5861	18.3306	18.3124	18.4041
	0.420192	-0.0533091	ARFRP1	Color2 [A=255, R=169, G=169, B=169]	1	4		17.1722	17.0944	16.9893	17.0108	17.0397	17.0456
	0.541139	-0.0658677	ARG2	Color2 [A=255, R=169, G=169, B=169]	1	4		18.4408	18.3555	18.5138	18.3733	18.3208	18.4184
	1.93704	0.104886	ARGLU1	Color2 [A=255, R=169, G=169, B=169]	1	4		20.7866	20.8639	20.8146	20.9352	20.9325	20.912
	1.13369	-0.043841	ARHGAP1	Color2 [A=255, R=169, G=169, B=169]	1	4		19.6569	19.6327	19.6811	19.634	19.5937	19.6115
	0.368649	0.0614243	ARHGAP10	Color2 [A=255, R=169, G=169, B=169]	1	4		17.4442	17.268	17.4603	17.5013	17.4651	17.3904
	0.227128	-0.0365092	ARHGAP12	Color2 [A=255, R=169, G=169, B=169]	1	4		17.9619	18.1687	18.1015	18.0142	18.0685	18.0399
	0.39541	0.0473245	ARHGAP17	Color2 [A=255, R=169, G=169, B=169]	1	4		19.4796	19.4631	19.5379	19.5517	19.4577	19.6131
	1.64963	-0.179433	ARHGAP18	Color2 [A=255, R=169, G=169, B=169]	1	4		17.4288	17.468	17.4912	17.2843	17.3626	17.2028
+	2.59171	0.470479	ARHGAP19	Color2 [A=255, R=169, G=169, B=169]	1	4		17.583	17.7029	17.715	18.2414	18.0495	18.1215
	0.554342	-0.0814126	ARHGAP21	Color2 [A=255, R=169, G=169, B=169]	1	4		18.3942	18.3423	18.5178	18.259	18.3693	18.3819
	0.161118	0.0390339	ARHGAP27	Color2 [A=255, R=169, G=169, B=169]	1	4		16.5199	16.5244	16.4876	16.6754	16.3746	16.599
+	0.987587	-0.299089	ARHGAP29	Color2 [A=255, R=169, G=169, B=169]	1	4		16.5845	16.3785	16.7236	16.0816	16.279	16.4288
+	3.58117	-0.477879	ARHGAP35	Color2 [A=255, R=169, G=169, B=169]	1	4		18.6607	18.6325	18.6696	18.2155	18.2126	18.1011
+	1.37801	0.357183	ARHGAP44	Color2 [A=255, R=169, G=169, B=169]	1	4		15.7968	15.9373	15.6117	16.0943	16.287	16.0361
+	3.16748	-0.227826	ARHGAP5	Color2 [A=255, R=169, G=169, B=169]	1	4		18.3772	18.366	18.4262	18.1541	18.1914	18.1405
	1.41829	0.0977084	ARHGAP8	Color2 [A=255, R=169, G=169, B=169]	1	4		19.144	19.2201	19.2453	19.3019	19.2829	19.3177
	1.64638	-0.155399	ARHGDIA	Color2 [A=255, R=169, G=169, B=169]	1	4		22.9517	22.9247	22.9545	22.7093	22.8028	22.8526
+	3.40087	-0.288619	ARHGEF1	Color2 [A=255, R=169, G=169, B=169]	1	4		20.6504	20.7262	20.6676	20.416	20.371	20.3913
	0.35394	-0.0367171	ARHGEF10	Color2 [A=255, R=169, G=169, B=169]	1	4		18.2569	18.2368	18.3248	18.2366	18.2947	18.177
	0.0855625	-0.0411307	ARHGEF11	Color2 [A=255, R=169, G=169, B=169]	1	4		20.1344	20.5606	20.6053	20.539	20.2603	20.3776
	1.27716	-0.0714455	ARHGEF12	Color2 [A=255, R=169, G=169, B=169]	1	4		18.6173	18.6544	18.5983	18.5592	18.583	18.5134
+	3.73617	0.593337	ARHGEF16	Color2 [A=255, R=169, G=169, B=169]	1	4		17.7758	17.8509	17.8969	18.3808	18.4683	18.4544
+	2.32683	-0.400337	ARHGEF18	Color2 [A=255, R=169, G=169, B=169]	1	4		17.8764	18.074	18.0489	17.6356	17.5334	17.6293
+	4.16529	0.304909	ARHGEF2	Color2 [A=255, R=169, G=169, B=169]	1	4		19.8207	19.8553	19.8385	20.1547	20.1607	20.1138
	0.0505767	0.0114676	ARHGEF26	Color2 [A=255, R=169, G=169, B=169]	1	4		15.8306	15.846	15.9689	15.8491	15.8106	16.0202
	0.50127	-0.712444	ARHGEF28	Color2 [A=255, R=169, G=169, B=169]	1	4		14.3994	14.1246	15.9923	14.4884	14.1505	13.7401
+	4.40643	0.808578	ARHGEF40	Color2 [A=255, R=169, G=169, B=169]	1	4		16.8044	16.8719	16.806	17.6141	17.7037	17.5903
+	1.67558	-0.444028	ARHGEF5	Color2 [A=255, R=169, G=169, B=169]	1	4		16.4024	16.4416	16.218	16.0122	15.7123	16.0053
	0.174061	0.0491778	ARHGEF6	Color2 [A=255, R=169, G=169, B=169]	1	4		18.5431	18.698	18.7341	18.5286	18.8056	18.7884
+	3.34192	0.288395	ARHGEF7	Color2 [A=255, R=169, G=169, B=169]	1	4		18.8522	18.8696	18.852	19.1707	19.093	19.1753
	0.805223	0.0385291	ARID1A	Color2 [A=255, R=169, G=169, B=169]	1	4		19.27	19.3416	19.3235	19.357	19.3539	19.3399
	1.69417	-0.158073	ARID1B	Color2 [A=255, R=169, G=169, B=169]	1	4		18.8347	18.8249	18.8296	18.7544	18.6156	18.645
	2.11859	-0.0817343	ARID2	Color2 [A=255, R=169, G=169, B=169]	1	4		18.4451	18.4649	18.4415	18.3979	18.3581	18.3503
+	5.09527	0.766952	ARID3A	Color2 [A=255, R=169, G=169, B=169]	1	4		20.5251	20.4971	20.5783	21.2826	21.3197	21.2991
+	4.65454	0.928738	ARID3B	Color2 [A=255, R=169, G=169, B=169]	1	4		18.3637	18.4567	18.3637	19.2961	19.3766	19.2977
+	2.47476	0.221547	ARID4B	Color2 [A=255, R=169, G=169, B=169]	1	4		17.9647	17.9623	18.0615	18.2038	18.2453	18.204
	2.40506	0.129604	ARIH1	Color2 [A=255, R=169, G=169, B=169]	1	4		19.2756	19.3448	19.3132	19.4313	19.4336	19.4576
	0.29604	-0.0109959	ARIH2	Color2 [A=255, R=169, G=169, B=169]	1	4		18.4809	18.5098	18.494	18.473	18.5089	18.4698
	1.5264	-0.152111	ARK2N	Color2 [A=255, R=169, G=169, B=169]	1	4		19.2449	19.2201	19.2596	19.063	19.0289	19.1763
	0.757229	-0.0783615	ARL1	Color2 [A=255, R=169, G=169, B=169]	1	4		20.8413	20.9287	20.7844	20.7542	20.7473	20.8178
	0.0837184	0.0412801	ARL13B	Color2 [A=255, R=169, G=169, B=169]	1	4		16.3191	16.2903	16.6008	16.4231	16.7037	16.2072
	1.38591	-0.170736	ARL14EP	Color2 [A=255, R=169, G=169, B=169]	1	4		18.4951	18.5997	18.5521	18.3597	18.4706	18.3044
	1.4824	-0.175023	ARL15	Color2 [A=255, R=169, G=169, B=169]	1	4		17.2801	17.3359	17.4067	17.0896	17.1797	17.2283
	0.452208	0.0246805	ARL2	Color2 [A=255, R=169, G=169, B=169]	1	4		20.67	20.6673	20.6239	20.7144	20.6563	20.6645
	0.161692	-0.0282815	ARL2BP	Color2 [A=255, R=169, G=169, B=169]	1	4		19.5244	19.4127	19.3188	19.3435	19.4406	19.387
	1.40095	-0.0653102	ARL3	Color2 [A=255, R=169, G=169, B=169]	1	4		21.5847	21.5138	21.5654	21.497	21.4911	21.4799
+	3.48412	0.499229	ARL5B	Color2 [A=255, R=169, G=169, B=169]	1	4		19.3158	19.3292	19.3429	19.8601	19.8815	19.7439
	0.520485	-0.031779	ARL6	Color2 [A=255, R=169, G=169, B=169]	1	4		20.7395	20.7908	20.7892	20.7113	20.7815	20.7314
	1.04116	0.0895742	ARL6IP1	Color2 [A=255, R=169, G=169, B=169]	1	4		20.7674	20.8865	20.8704	20.9115	20.9617	20.9199
	0.903814	-0.060449	ARL6IP4	Color2 [A=255, R=169, G=169, B=169]	1	4		19.7652	19.785	19.7205	19.6481	19.7121	19.7292
	0.552492	-0.0552241	ARL6IP5	Color2 [A=255, R=169, G=169, B=169]	1	4		19.9845	19.9895	19.9951	19.9494	19.8516	20.0024
	0.126082	-0.0227617	ARL6IP6	Color2 [A=255, R=169, G=169, B=169]	1	4		18.5136	18.5505	18.4432	18.3643	18.5501	18.5246
	0.0759973	0.0116444	ARL8A	Color2 [A=255, R=169, G=169, B=169]	1	4		19.6791	19.8416	19.8324	19.8053	19.8089	19.7738
	0.381021	0.0775547	ARL8B	Color2 [A=255, R=169, G=169, B=169]	1	4		21.0971	20.8858	20.8375	20.97	21.0759	21.0072
	3.65191	0.128262	ARMC1	Color2 [A=255, R=169, G=169, B=169]	1	4		19.9339	19.9267	19.9212	20.0731	20.0526	20.0408
	0.0874464	0.010512	ARMC10	Color2 [A=255, R=169, G=169, B=169]	1	4		19.3553	19.4856	19.3604	19.4094	19.4071	19.4163
+	3.01616	0.168068	ARMC6	Color2 [A=255, R=169, G=169, B=169]	1	4		19.2271	19.2539	19.2056	19.4136	19.3705	19.4067
	0.154452	-0.0216217	ARMC8	Color2 [A=255, R=169, G=169, B=169]	1	4		19.4171	19.4544	19.3087	19.429	19.3488	19.3375
+	1.86427	0.271876	ARMC9	Color2 [A=255, R=169, G=169, B=169]	1	4		17.4422	17.3889	17.4012	17.7431	17.7475	17.5574
	0.527279	-0.144491	ARMCX2	Color2 [A=255, R=169, G=169, B=169]	1	4		18.897	18.6212	18.7659	18.4361	18.7165	18.6981
+	2.87289	-0.339953	ARMCX3	Color2 [A=255, R=169, G=169, B=169]	1	4		18.7667	18.6554	18.6396	18.3385	18.3761	18.3273
	0.360453	-0.127342	ARMCX5	Color2 [A=255, R=169, G=169, B=169]	1	4		15.0949	15.4297	15.3539	15.2998	14.9543	15.2423
+	2.09128	0.201491	ARMH3	Color2 [A=255, R=169, G=169, B=169]	1	4		18.3994	18.3253	18.298	18.5342	18.5943	18.4987
	2.58858	0.0868282	ARMT1	Color2 [A=255, R=169, G=169, B=169]	1	4		20.2662	20.2876	20.2609	20.3545	20.3433	20.3775
	0.650864	-0.0848249	ARNT	Color2 [A=255, R=169, G=169, B=169]	1	4		17.3331	17.2204	17.3223	17.1145	17.2428	17.264
	2.40653	-0.144477	ARPC1A	Color2 [A=255, R=169, G=169, B=169]	1	4		21.2489	21.3123	21.2397	21.1307	21.1066	21.1301
+	4.24732	0.425576	ARPC1B	Color2 [A=255, R=169, G=169, B=169]	1	4		20.0653	20.0737	20.1274	20.4978	20.5041	20.5412
	1.81389	0.122174	ARPC2	Color2 [A=255, R=169, G=169, B=169]	1	4		21.5056	21.5395	21.4517	21.5904	21.6295	21.6435
	2.34305	0.127773	ARPC3	Color2 [A=255, R=169, G=169, B=169]	1	4		21.7217	21.7475	21.7186	21.8346	21.8391	21.8974
	1.39753	0.0829061	ARPC4	Color2 [A=255, R=169, G=169, B=169]	1	4		21.875	21.8829	21.8074	21.96	21.9126	21.9415
	1.84273	0.143526	ARPC5	Color2 [A=255, R=169, G=169, B=169]	1	4		21.8544	21.9675	21.9256	22.0467	22.0511	22.0803
	2.16518	0.117574	ARPC5L	Color2 [A=255, R=169, G=169, B=169]	1	4		20.931	20.9078	20.9055	21.0527	21.0549	20.9896
	0.0345185	0.00389862	ARPIN	Color2 [A=255, R=169, G=169, B=169]	1	4		19.7212	19.693	19.6542	19.7554	19.6435	19.6812
	0.564394	0.0557079	ARPP19	Color2 [A=255, R=169, G=169, B=169]	1	4		21.8087	21.8584	21.8925	21.8944	21.8542	21.9781
+	3.60294	0.497262	ARRB1	Color2 [A=255, R=169, G=169, B=169]	1	4		17.1707	17.1712	17.2837	17.7247	17.6767	17.7159
+	3.53568	0.32314	ARRB2	Color2 [A=255, R=169, G=169, B=169]	1	4		19.1564	19.2385	19.1776	19.5025	19.5017	19.5377
	1.45817	-0.123912	ARRDC1	Color2 [A=255, R=169, G=169, B=169]	1	4		17.3584	17.2958	17.3693	17.1532	17.2453	17.2534
	1.38181	0.069205	ARSA	Color2 [A=255, R=169, G=169, B=169]	1	4		19.0524	19.0986	19.0595	19.1671	19.1467	19.1044
	0.311213	0.118358	ARSB	Color2 [A=255, R=169, G=169, B=169]	1	4		15.8084	16.2337	15.9213	16.2141	16.175	15.9294
	0.0340772	-0.0135641	ARSK	Color2 [A=255, R=169, G=169, B=169]	1	4		15.0243	15.1424	15.463	15.2329	15.2197	15.1363
	0.457045	-0.177144	ARV1	Color2 [A=255, R=169, G=169, B=169]	1	4		16.9838	16.8027	16.9797	16.484	16.7269	17.024
	0.335099	-0.133174	ARVCF	Color2 [A=255, R=169, G=169, B=169]	1	4		16.0756	16.2762	16.4316	16.0062	15.9948	16.383
	0.457414	0.0310917	AS3MT	Color2 [A=255, R=169, G=169, B=169]	1	4		18.1862	18.1965	18.1901	18.209	18.2778	18.1793
	0.111858	0.0214723	ASAH1	Color2 [A=255, R=169, G=169, B=169]	1	4		19.4971	19.6128	19.679	19.5898	19.558	19.7056
	0.314869	0.0835762	ASAP1	Color2 [A=255, R=169, G=169, B=169]	1	4		17.6996	17.5455	17.4901	17.7299	17.7698	17.4862
	0.88845	0.248694	ASB3	Color2 [A=255, R=169, G=169, B=169]	1	4		16.8785	16.716	17.0074	16.9304	17.1464	17.2712
	1.30921	0.146475	ASB6	Color2 [A=255, R=169, G=169, B=169]	1	4		19.6922	19.5189	19.6324	19.7859	19.754	19.7431
+	2.6395	0.193913	ASCC1	Color2 [A=255, R=169, G=169, B=169]	1	4		18.5153	18.5693	18.6052	18.7752	18.7565	18.7399
	0.956175	0.0936114	ASCC2	Color2 [A=255, R=169, G=169, B=169]	1	4		19.7975	19.7131	19.7335	19.8245	19.9146	19.7859
+	3.31318	0.164553	ASCC3	Color2 [A=255, R=169, G=169, B=169]	1	4		19.2808	19.2596	19.2407	19.4147	19.4466	19.4135
+	1.48439	-0.247636	ASDURF	Color2 [A=255, R=169, G=169, B=169]	1	4		18.885	18.6743	18.8105	18.5874	18.5903	18.4492
	1.41441	-0.12887	ASF1A	Color2 [A=255, R=169, G=169, B=169]	1	4		18.2984	18.4313	18.3151	18.2108	18.234	18.2133
+	2.25482	0.382072	ASF1B	Color2 [A=255, R=169, G=169, B=169]	1	4		18.1061	18.1498	18.2717	18.5101	18.6576	18.506
	0.951673	-0.0248388	ASH2L	Color2 [A=255, R=169, G=169, B=169]	1	4		19.3934	19.382	19.404	19.3769	19.3475	19.3805
+	2.34652	-0.373322	ASIC1	Color2 [A=255, R=169, G=169, B=169]	1	4		14.8177	14.7915	14.8021	14.5299	14.31	14.4514
+	1.33993	0.287769	ASL	Color2 [A=255, R=169, G=169, B=169]	1	4		16.9748	16.8216	16.628	17.1032	17.0866	17.098
+	1.97527	-0.364623	ASMTL	Color2 [A=255, R=169, G=169, B=169]	1	4		17.8985	18.1304	18.0776	17.5922	17.7048	17.7156
+	3.78947	0.400766	ASNS	Color2 [A=255, R=169, G=169, B=169]	1	4		22.133	22.1883	22.2041	22.5511	22.562	22.6147
	0.109041	-0.0419661	ASNSD1	Color2 [A=255, R=169, G=169, B=169]	1	4		16.8145	16.3882	16.4131	16.4646	16.5058	16.5195
	2.27152	-0.121775	ASPH	Color2 [A=255, R=169, G=169, B=169]	1	4		19.685	19.6476	19.7107	19.5501	19.584	19.5438
	0.614153	-0.192793	ASPM	Color2 [A=255, R=169, G=169, B=169]	1	4		16.2208	16.4972	16.4392	15.9916	16.2045	16.3828
	0.935921	-0.0561403	ASPSCR1	Color2 [A=255, R=169, G=169, B=169]	1	4		19.8421	19.8673	19.9351	19.8249	19.8188	19.8324
	2.26526	0.0975412	ASRGL1	Color2 [A=255, R=169, G=169, B=169]	1	4		18.8926	18.9378	18.9274	19.0396	19.0035	19.0073
+	4.14007	0.355212	ASS1	Color2 [A=255, R=169, G=169, B=169]	1	4		21.684	21.7505	21.7037	22.0555	22.0811	22.0673
	2.22117	0.130164	ATAD1	Color2 [A=255, R=169, G=169, B=169]	1	4		20.6354	20.7097	20.6899	20.796	20.8289	20.8006
	0.200606	0.0151132	ATAD2	Color2 [A=255, R=169, G=169, B=169]	1	4		18.2836	18.269	18.3541	18.2932	18.3253	18.3335
	0.97944	-0.227475	ATAD2B	Color2 [A=255, R=169, G=169, B=169]	1	4		16.6586	16.6346	16.769	16.2735	16.619	16.4874
	0.515711	0.0517871	ATAD3A	Color2 [A=255, R=169, G=169, B=169]	1	4		21.2461	21.2053	21.1259	21.2721	21.2691	21.1916
	2.11904	0.101482	ATAD3B	Color2 [A=255, R=169, G=169, B=169]	1	4		19.8777	19.8819	19.8944	19.9603	19.9731	20.025
	0.205093	0.0364717	ATAD5	Color2 [A=255, R=169, G=169, B=169]	1	4		17.4624	17.2868	17.3444	17.311	17.4379	17.4542
+	2.546	0.207626	ATAT1	Color2 [A=255, R=169, G=169, B=169]	1	4		17.6833	17.7223	17.7634	17.9281	17.8942	17.9697
	1.23343	-0.0964419	ATE1	Color2 [A=255, R=169, G=169, B=169]	1	4		18.4327	18.3842	18.3082	18.2883	18.2678	18.2797
	0.176657	0.217422	ATF1	Color2 [A=255, R=169, G=169, B=169]	1	4		18.5875	17.6244	17.359	18.0616	18.5672	17.5944
	0.518052	0.173181	ATF2	Color2 [A=255, R=169, G=169, B=169]	1	4		16.1408	16.1967	15.9829	16.4015	16.0161	16.4223
+	3.15543	0.554157	ATF3	Color2 [A=255, R=169, G=169, B=169]	1	4		17.6115	17.7118	17.7509	18.2041	18.3284	18.2042
+	1.42421	0.415003	ATF7	Color2 [A=255, R=169, G=169, B=169]	1	4		17.3262	17.0386	17.2293	17.5592	17.4622	17.8177
	2.80011	-0.124213	ATF7IP	Color2 [A=255, R=169, G=169, B=169]	1	4		18.3387	18.3548	18.3008	18.2103	18.21	18.2014
	0.158888	0.0546417	ATG101	Color2 [A=255, R=169, G=169, B=169]	1	4		18.9935	19.1041	19.0872	18.8692	19.2638	19.2159
	0.463323	0.13704	ATG12	Color2 [A=255, R=169, G=169, B=169]	1	4		18.0012	18.2028	18.0422	18.1648	18.4346	18.058
+	2.74129	0.255815	ATG13	Color2 [A=255, R=169, G=169, B=169]	1	4		17.4197	17.3444	17.3007	17.6109	17.6107	17.6108
	1.23172	-0.0358728	ATG16L1	Color2 [A=255, R=169, G=169, B=169]	1	4		18.1047	18.1377	18.1293	18.0867	18.105	18.0724
	0.13743	-0.0317853	ATG2A	Color2 [A=255, R=169, G=169, B=169]	1	4		17.186	16.9858	17.1141	17.0792	16.9488	17.1626
	1.76953	-0.135023	ATG2B	Color2 [A=255, R=169, G=169, B=169]	1	4		18.2151	18.1417	18.1419	18.0125	18.0789	18.0022
	1.27246	-0.128202	ATG3	Color2 [A=255, R=169, G=169, B=169]	1	4		19.8348	19.7536	19.7068	19.6323	19.689	19.5893
	0.00199609	-0.00053978	ATG4B	Color2 [A=255, R=169, G=169, B=169]	1	4		18.5962	18.8927	18.7577	18.7605	18.707	18.7774
	0.223873	-0.059344	ATG4C	Color2 [A=255, R=169, G=169, B=169]	1	4		16.6949	16.6719	16.4818	16.6069	16.403	16.6606
	0.509981	0.0560608	ATG5	Color2 [A=255, R=169, G=169, B=169]	1	4		18.1143	18.1137	18.2384	18.1627	18.2341	18.2379
	1.43278	0.0626583	ATG7	Color2 [A=255, R=169, G=169, B=169]	1	4		19.3678	19.3638	19.4047	19.4336	19.4715	19.4191
+	3.61862	-0.27564	ATG9A	Color2 [A=255, R=169, G=169, B=169]	1	4		18.5007	18.5062	18.5469	18.2089	18.259	18.259
	2.29193	0.0941747	ATIC	Color2 [A=255, R=169, G=169, B=169]	1	4		22.7286	22.7539	22.7801	22.8643	22.8386	22.8422
+	3.12215	-0.269098	ATL1	Color2 [A=255, R=169, G=169, B=169]	1	4		17.0764	17.134	17.1516	16.8812	16.855	16.8187
	0.586243	0.035785	ATL2	Color2 [A=255, R=169, G=169, B=169]	1	4		18.9329	18.8432	18.8969	18.9373	18.9319	18.9111
	0.586146	-0.706251	ATL3	Color2 [A=255, R=169, G=169, B=169]	1	4		14.9244	15.6612	15.5626	14.3771	14.026	15.6264
	1.8591	-0.161327	ATM	Color2 [A=255, R=169, G=169, B=169]	1	4		18.0464	18.053	18.1436	17.8799	17.9219	17.9573
	0.148107	-0.0635217	ATN1	Color2 [A=255, R=169, G=169, B=169]	1	4		16.0401	16.3297	16.5466	16.3002	16.3096	16.1161
+	3.92187	-0.266019	ATOX1	Color2 [A=255, R=169, G=169, B=169]	1	4		20.1284	20.1355	20.116	19.8298	19.8884	19.8638
	0.399879	0.169311	ATP11B	Color2 [A=255, R=169, G=169, B=169]	1	4		16.1012	16.5893	16.4072	16.3581	16.7331	16.5143
+	2.84262	-0.236133	ATP11C	Color2 [A=255, R=169, G=169, B=169]	1	4		18.3081	18.2479	18.2871	18.0853	18.0485	18.0009
	2.07254	0.105889	ATP13A1	Color2 [A=255, R=169, G=169, B=169]	1	4		19.447	19.486	19.503	19.5916	19.6052	19.557
	0.311184	0.0476691	ATP13A3	Color2 [A=255, R=169, G=169, B=169]	1	4		17.5629	17.3647	17.425	17.4937	17.5384	17.4635
	2.18559	0.0674292	ATP1A1	Color2 [A=255, R=169, G=169, B=169]	1	4		22.8916	22.8526	22.8696	22.9442	22.9259	22.946
	1.10521	-0.210393	ATP1A3	Color2 [A=255, R=169, G=169, B=169]	1	4		16.8069	16.7707	16.9417	16.5263	16.5917	16.7701
+	4.30241	0.30353	ATP1B1	Color2 [A=255, R=169, G=169, B=169]	1	4		20.8208	20.8232	20.7964	21.0908	21.1219	21.1384
	0.562732	0.0112425	ATP1B3	Color2 [A=255, R=169, G=169, B=169]	1	4		22.4196	22.4307	22.4248	22.4323	22.4244	22.4522
	0.394818	0.0709019	ATP23	Color2 [A=255, R=169, G=169, B=169]	1	4		15.8245	16.0309	15.9832	16.1019	15.9607	15.9886
	0.120379	-0.00309054	ATP2A2	Color2 [A=255, R=169, G=169, B=169]	1	4		22.4453	22.4283	22.4366	22.4178	22.44	22.4431
	1.12643	-0.0591857	ATP2B1	Color2 [A=255, R=169, G=169, B=169]	1	4		20.042	20.0498	20.0833	20.0207	20.0201	19.9568
	0.959757	-0.145384	ATP2B2	Color2 [A=255, R=169, G=169, B=169]	1	4		17.6775	17.7508	17.6918	17.4311	17.6559	17.597
+	2.42718	-0.203777	ATP2B4	Color2 [A=255, R=169, G=169, B=169]	1	4		19.1389	19.1094	19.2174	18.942	18.9419	18.9705
+	2.37212	-0.226624	ATP2C1	Color2 [A=255, R=169, G=169, B=169]	1	4		17.927	17.8296	17.9043	17.6831	17.6102	17.6878
	2.72355	-0.0955187	ATP5F1A	Color2 [A=255, R=169, G=169, B=169]	1	4		24.7186	24.7465	24.7554	24.6557	24.6316	24.6467
	1.89419	-0.093647	ATP5F1B	Color2 [A=255, R=169, G=169, B=169]	1	4		24.8095	24.8461	24.853	24.7447	24.7118	24.7711
	2.37561	-0.0581328	ATP5F1C	Color2 [A=255, R=169, G=169, B=169]	1	4		22.666	22.6745	22.6655	22.5992	22.603	22.6293
	1.30357	-0.0547568	ATP5F1D	Color2 [A=255, R=169, G=169, B=169]	1	4		21.7359	21.7841	21.7822	21.6924	21.7123	21.7332
	2.67743	-0.124736	ATP5IF1	Color2 [A=255, R=169, G=169, B=169]	1	4		23.1563	23.1942	23.2119	23.0569	23.0557	23.0756
	2.07905	-0.100169	ATP5ME	Color2 [A=255, R=169, G=169, B=169]	1	4		22.2907	22.2353	22.2549	22.1685	22.1351	22.1769
	1.24462	-0.0803038	ATP5MF	Color2 [A=255, R=169, G=169, B=169]	1	4		21.2455	21.1575	21.1848	21.1127	21.0903	21.1439
	0.84064	-0.0556227	ATP5MG	Color2 [A=255, R=169, G=169, B=169]	1	4		23.3769	23.4069	23.4447	23.3625	23.3093	23.3898
	0.0798418	0.0112661	ATP5MJ	Color2 [A=255, R=169, G=169, B=169]	1	4		21.3748	21.4016	21.2529	21.3175	21.3845	21.3612
	0.516204	-0.059213	ATP5MK	Color2 [A=255, R=169, G=169, B=169]	1	4		21.5841	21.6208	21.5484	21.5054	21.4578	21.6126
	0.464003	-0.026413	ATP5PB	Color2 [A=255, R=169, G=169, B=169]	1	4		21.6429	21.6874	21.67	21.6229	21.6162	21.682
	1.36064	-0.0781002	ATP5PD	Color2 [A=255, R=169, G=169, B=169]	1	4		22.5258	22.5768	22.5723	22.4734	22.4471	22.52
	0.125763	0.0469926	ATP5PF	Color2 [A=255, R=169, G=169, B=169]	1	4		19.1514	19.258	19.3523	19.1028	19.2709	19.529
	1.3249	-0.0663287	ATP5PO	Color2 [A=255, R=169, G=169, B=169]	1	4		22.5316	22.5091	22.5688	22.4404	22.4767	22.4936
	0.683973	0.109336	ATP6AP1	Color2 [A=255, R=169, G=169, B=169]	1	4		20.1995	20.2882	20.2526	20.4522	20.3913	20.2248
	1.58599	0.0984669	ATP6AP2	Color2 [A=255, R=169, G=169, B=169]	1	4		21.5278	21.4637	21.4559	21.5728	21.6138	21.5561
+	2.65228	0.178387	ATP6V0A1	Color2 [A=255, R=169, G=169, B=169]	1	4		19.8647	19.7914	19.8592	20.0156	20.0347	20.0001
	2.08188	0.124701	ATP6V0A2	Color2 [A=255, R=169, G=169, B=169]	1	4		18.5616	18.4943	18.5318	18.6761	18.6647	18.6211
	0.328147	0.160587	ATP6V0C	Color2 [A=255, R=169, G=169, B=169]	1	4		20.457	20.3357	20.6143	20.3714	20.5305	20.9869
	2.36707	0.142256	ATP6V0D1	Color2 [A=255, R=169, G=169, B=169]	1	4		20.3795	20.3583	20.3422	20.5406	20.465	20.5012
	2.18602	0.14638	ATP6V1A	Color2 [A=255, R=169, G=169, B=169]	1	4		21.4135	21.342	21.3306	21.529	21.5047	21.4916
+	2.98099	0.203248	ATP6V1B2	Color2 [A=255, R=169, G=169, B=169]	1	4		21.2645	21.2679	21.3174	21.5159	21.4853	21.4582
	1.89648	0.0994415	ATP6V1C1	Color2 [A=255, R=169, G=169, B=169]	1	4		19.2956	19.2349	19.2215	19.345	19.3582	19.3471
+	4.23193	0.273741	ATP6V1D	Color2 [A=255, R=169, G=169, B=169]	1	4		19.5049	19.4707	19.4569	19.7437	19.7625	19.7475
+	3.02137	0.17668	ATP6V1E1	Color2 [A=255, R=169, G=169, B=169]	1	4		21.2743	21.2742	21.3301	21.4839	21.4687	21.4561
	1.30702	0.104815	ATP6V1F	Color2 [A=255, R=169, G=169, B=169]	1	4		22.0617	21.9933	21.9672	22.1426	22.1311	22.0629
+	2.07153	0.187186	ATP6V1G1	Color2 [A=255, R=169, G=169, B=169]	1	4		20.9257	20.962	21.0354	21.1268	21.1569	21.2009
+	2.57706	0.251745	ATP6V1H	Color2 [A=255, R=169, G=169, B=169]	1	4		19.9979	19.8872	19.9312	20.1509	20.208	20.2126
	0.89591	0.247487	ATP7A	Color2 [A=255, R=169, G=169, B=169]	1	4		17.7628	18.1433	17.9338	18.0612	18.2464	18.2748
+	2.16112	0.563496	ATP7B	Color2 [A=255, R=169, G=169, B=169]	1	4		17.4405	17.2074	17.0673	17.8254	17.8107	17.7696
	0.109715	-0.0327212	ATP8A1	Color2 [A=255, R=169, G=169, B=169]	1	4		18.006	17.7058	17.7379	17.6835	17.848	17.8199
	0.912743	-0.0926488	ATP9A	Color2 [A=255, R=169, G=169, B=169]	1	4		21.4722	21.4715	21.3745	21.2798	21.3949	21.3656
	2.38532	-0.120641	ATPAF1	Color2 [A=255, R=169, G=169, B=169]	1	4		20.6951	20.7243	20.718	20.6264	20.5637	20.5854
	0.348044	-0.052529	ATPAF2	Color2 [A=255, R=169, G=169, B=169]	1	4		18.2965	18.4307	18.2186	18.2584	18.2496	18.2802
	0.18015	-0.0265865	ATR	Color2 [A=255, R=169, G=169, B=169]	1	4		18.5942	18.7525	18.7076	18.6913	18.5972	18.6861
	0.0123179	0.0031503	ATRAID	Color2 [A=255, R=169, G=169, B=169]	1	4		19.4023	19.5736	19.4861	19.576	19.5404	19.3551
+	1.00602	-0.44967	ATRIP	Color2 [A=255, R=169, G=169, B=169]	1	4		15.4117	15.1926	15.768	14.7569	15.113	15.1533
	1.29025	-0.216946	ATRN	Color2 [A=255, R=169, G=169, B=169]	1	4		16.3865	16.4981	16.4269	16.2415	16.3325	16.0867
+	3.60281	-0.153961	ATRX	Color2 [A=255, R=169, G=169, B=169]	1	4		18.9896	19.024	18.996	18.8617	18.8389	18.8473
+	4.35695	0.295623	ATXN10	Color2 [A=255, R=169, G=169, B=169]	1	4		21.0352	21.0556	21.0658	21.3629	21.3578	21.3229
	3.55994	0.11136	ATXN2	Color2 [A=255, R=169, G=169, B=169]	1	4		19.4593	19.4314	19.4533	19.5574	19.5666	19.554
+	3.14464	0.163951	ATXN2L	Color2 [A=255, R=169, G=169, B=169]	1	4		21.5467	21.5408	21.5798	21.7079	21.7448	21.7064
	0.834411	0.0572592	ATXN3	Color2 [A=255, R=169, G=169, B=169]	1	4		19.4267	19.349	19.4119	19.4482	19.4919	19.4193
	0.226322	0.10505	ATXN7L3B	Color2 [A=255, R=169, G=169, B=169]	1	4		18.655	19.0607	19.2176	18.95	19.1121	19.1863
+	2.71102	-0.260254	AUH	Color2 [A=255, R=169, G=169, B=169]	1	4		19.6938	19.6844	19.6453	19.4687	19.4186	19.3553
	0.158777	-0.0186787	AUP1	Color2 [A=255, R=169, G=169, B=169]	1	4		19.5076	19.4188	19.4695	19.4936	19.47	19.3763
+	1.97201	0.176729	AURKA	Color2 [A=255, R=169, G=169, B=169]	1	4		18.8125	18.7036	18.797	18.9095	18.9627	18.9711
	2.18636	-0.106978	AURKAIP1	Color2 [A=255, R=169, G=169, B=169]	1	4		20.2163	20.1679	20.188	20.0651	20.1135	20.0725
+	4.23442	0.169604	AURKB	Color2 [A=255, R=169, G=169, B=169]	1	4		19.2309	19.2388	19.2252	19.4104	19.4094	19.3839
	0.297401	0.0239601	AVEN	Color2 [A=255, R=169, G=169, B=169]	1	4		18.3473	18.433	18.4381	18.4578	18.4213	18.4112
+	1.07732	0.29267	AVL9	Color2 [A=255, R=169, G=169, B=169]	1	4		17.3254	17.1752	16.9347	17.3357	17.5365	17.441
	0.234288	-0.216378	AZI2	Color2 [A=255, R=169, G=169, B=169]	1	4		15.5292	14.2784	14.9228	14.6417	14.6787	14.7608
+	2.18436	0.204318	B2M	Color2 [A=255, R=169, G=169, B=169]	1	4		19.5505	19.569	19.5668	19.7093	19.7491	19.8407
	0.641366	-0.165403	B3GALNT2	Color2 [A=255, R=169, G=169, B=169]	1	4		17.0034	16.989	16.7431	16.9	16.7092	16.6301
	1.72314	0.161706	B3GALT6	Color2 [A=255, R=169, G=169, B=169]	1	4		17.8607	17.788	17.9037	17.9611	18.0392	18.0372
+	2.26171	0.38087	B3GAT3	Color2 [A=255, R=169, G=169, B=169]	1	4		18.4328	18.5859	18.4892	18.9741	18.8877	18.7887
	0.0599633	-0.0399103	B3GLCT	Color2 [A=255, R=169, G=169, B=169]	1	4		15.8233	15.8416	16.5011	15.9959	15.9242	16.1263
	1.22913	0.183189	B4GALT1	Color2 [A=255, R=169, G=169, B=169]	1	4		17.364	17.1856	17.2345	17.3615	17.5181	17.4541
	0.620231	-0.16466	B4GALT7	Color2 [A=255, R=169, G=169, B=169]	1	4		16.6599	16.4907	16.5642	16.6233	16.3196	16.278
	0.159474	0.0138257	B4GAT1	Color2 [A=255, R=169, G=169, B=169]	1	4		19.5061	19.4459	19.4667	19.5331	19.4886	19.4384
	1.27202	0.113683	BABAM1	Color2 [A=255, R=169, G=169, B=169]	1	4		19.6419	19.7605	19.6657	19.7646	19.8375	19.8071
+	2.59245	0.157914	BABAM2	Color2 [A=255, R=169, G=169, B=169]	1	4		18.7828	18.8371	18.833	18.9444	18.9947	18.9876
+	3.00499	0.623018	BACH1	Color2 [A=255, R=169, G=169, B=169]	1	4		17.3066	17.0921	17.1785	17.7767	17.7815	17.8881
	0.726172	0.33414	BACH2	Color2 [A=255, R=169, G=169, B=169]	1	4		15.405	15.1027	15.7967	15.8766	15.6573	15.7729
	0.298812	-0.0965811	BAD	Color2 [A=255, R=169, G=169, B=169]	1	4		18.0753	18.279	18.1912	17.9364	18.0028	18.3166
+	2.13353	-0.25993	BAG1	Color2 [A=255, R=169, G=169, B=169]	1	4		18.5031	18.635	18.5614	18.3154	18.3621	18.2422
	0.78718	0.0531375	BAG2	Color2 [A=255, R=169, G=169, B=169]	1	4		21.4177	21.4003	21.4169	21.4875	21.5027	21.4042
+	2.91701	0.21524	BAG3	Color2 [A=255, R=169, G=169, B=169]	1	4		21.9588	21.8957	21.889	22.1158	22.1157	22.1577
	0.265811	0.0316588	BAG4	Color2 [A=255, R=169, G=169, B=169]	1	4		20.3639	20.4583	20.3896	20.4281	20.3733	20.5054
	0.687445	0.07805	BAG5	Color2 [A=255, R=169, G=169, B=169]	1	4		18.4396	18.3892	18.5373	18.4826	18.5787	18.539
	2.26446	0.087335	BAG6	Color2 [A=255, R=169, G=169, B=169]	1	4		20.8916	20.8794	20.9088	20.9782	20.9585	21.005
+	1.74668	0.424754	BAHD1	Color2 [A=255, R=169, G=169, B=169]	1	4		15.9176	15.674	15.9733	16.1925	16.2525	16.3942
+	3.18953	0.247364	BAIAP2	Color2 [A=255, R=169, G=169, B=169]	1	4		18.6338	18.6567	18.7178	18.9147	18.9086	18.9271
+	2.9517	0.372001	BAIAP2L1	Color2 [A=255, R=169, G=169, B=169]	1	4		19.1235	19.1367	19.0136	19.4946	19.4727	19.4224
+	1.53885	-0.313257	BAK1	Color2 [A=255, R=169, G=169, B=169]	1	4		18.1915	18.0628	17.9057	17.8163	17.742	17.662
	5.52808e-05	-1.90735e-05	BANF1	Color2 [A=255, R=169, G=169, B=169]	1	4		23.6018	23.6136	23.5913	23.3971	23.6259	23.7836
	0.15237	-0.049434	BANP	Color2 [A=255, R=169, G=169, B=169]	1	4		17.2932	17.082	16.9622	16.9181	17.122	17.149
	1.08042	-0.133155	BAP1	Color2 [A=255, R=169, G=169, B=169]	1	4		16.5182	16.5459	16.6342	16.5203	16.4155	16.3632
+	2.53293	0.199167	BAP18	Color2 [A=255, R=169, G=169, B=169]	1	4		19.1491	19.0923	19.1615	19.3201	19.3035	19.3768
+	2.54228	-0.246997	BASP1	Color2 [A=255, R=169, G=169, B=169]	1	4		22.4871	22.5022	22.5036	22.2083	22.218	22.3255
	2.70448	-0.0892175	BAX	Color2 [A=255, R=169, G=169, B=169]	1	4		20.9704	20.9676	20.9338	20.8617	20.8753	20.8672
	2.1109	0.116472	BAZ1A	Color2 [A=255, R=169, G=169, B=169]	1	4		21.0447	21.0346	21.0505	21.1306	21.1434	21.2053
	0.748787	0.0369097	BAZ1B	Color2 [A=255, R=169, G=169, B=169]	1	4		20.577	20.587	20.5597	20.6478	20.6122	20.5744
	0.293167	-0.0186958	BAZ2A	Color2 [A=255, R=169, G=169, B=169]	1	4		18.8214	18.8737	18.9085	18.8395	18.8572	18.8508
+	2.74553	-0.163156	BBS2	Color2 [A=255, R=169, G=169, B=169]	1	4		17.2862	17.215	17.2455	17.0762	17.1015	17.0796
+	1.39375	0.248061	BBS4	Color2 [A=255, R=169, G=169, B=169]	1	4		17.0881	16.9487	16.8551	17.1202	17.2822	17.2339
	1.13803	-0.188406	BBS7	Color2 [A=255, R=169, G=169, B=169]	1	4		17.2517	17.2969	17.1622	17.1683	17.0407	16.9365
	0.364849	-0.0777543	BBX	Color2 [A=255, R=169, G=169, B=169]	1	4		17.8919	17.9135	17.9182	17.6769	17.8295	17.9839
+	1.62328	-0.484753	BCAM	Color2 [A=255, R=169, G=169, B=169]	1	4		17.6048	17.7096	17.8787	17.1701	17.1041	17.4646
	0.138256	-0.0454852	BCAP29	Color2 [A=255, R=169, G=169, B=169]	1	4		16.8809	16.7878	16.6074	16.8417	16.5366	16.7613
	0.701805	-0.0437063	BCAP31	Color2 [A=255, R=169, G=169, B=169]	1	4		23.1231	23.1468	23.1875	23.0689	23.1157	23.1417
	0.161982	0.0217946	BCAR1	Color2 [A=255, R=169, G=169, B=169]	1	4		18.5891	18.5346	18.5957	18.5904	18.678	18.5163
	0.206461	-0.0113239	BCAS2	Color2 [A=255, R=169, G=169, B=169]	1	4		20.5296	20.5025	20.5005	20.4763	20.4852	20.5373
+	1.57139	-0.268604	BCAS3	Color2 [A=255, R=169, G=169, B=169]	1	4		18.3449	18.2017	18.2785	17.9875	17.9014	18.1305
+	2.28655	0.181746	BCAT1	Color2 [A=255, R=169, G=169, B=169]	1	4		20.4176	20.4141	20.4608	20.6288	20.6529	20.556
+	4.82476	-0.548111	BCAT2	Color2 [A=255, R=169, G=169, B=169]	1	4		21.0403	21.0675	21.0284	20.4604	20.5189	20.5126
	1.67474	0.138938	BCCIP	Color2 [A=255, R=169, G=169, B=169]	1	4		20.7897	20.7818	20.8741	20.9247	20.9373	21.0005
	0.364314	0.370384	BCDIN3D	Color2 [A=255, R=169, G=169, B=169]	1	4		14.6445	14.8207	14.9415	15.0657	14.512	15.9401
+	2.24657	-0.232731	BCKDHA	Color2 [A=255, R=169, G=169, B=169]	1	4		20.0913	20.0192	20.1403	19.8196	19.8331	19.8999
	1.15181	-0.122183	BCKDHB	Color2 [A=255, R=169, G=169, B=169]	1	4		19.1052	19.1673	19.0533	19.0426	18.9154	19.0011
	1.0694	-0.0778955	BCKDK	Color2 [A=255, R=169, G=169, B=169]	1	4		18.8983	18.8658	18.9064	18.8203	18.8631	18.7535
+	3.36688	0.521781	BCL10	Color2 [A=255, R=169, G=169, B=169]	1	4		19.2965	19.2504	19.1746	19.7855	19.8047	19.6966
+	1.14136	-0.880537	BCL11A	Color2 [A=255, R=169, G=169, B=169]	1	4		15.9689	15.3378	15.0672	14.2646	14.4062	15.0615
+	1.40011	-0.551534	BCL2L12	Color2 [A=255, R=169, G=169, B=169]	1	4		15.6604	15.8828	16.198	15.1993	15.3525	15.5348
+	3.00872	0.213796	BCL2L13	Color2 [A=255, R=169, G=169, B=169]	1	4		18.0419	18.1253	18.0887	18.2978	18.2906	18.3089
	0.280864	0.415044	BCL2L2	Color2 [A=255, R=169, G=169, B=169]	1	4		17.0963	15.523	17.3528	16.9061	16.9122	17.3988
	0.364077	-0.0546004	BCL7A	Color2 [A=255, R=169, G=169, B=169]	1	4		19.6748	19.7281	19.6453	19.6473	19.7172	19.5199
	0.611783	-0.117864	BCL7C	Color2 [A=255, R=169, G=169, B=169]	1	4		18.2666	18.2567	18.4386	18.1396	18.1396	18.329
	1.02953	0.191129	BCL9	Color2 [A=255, R=169, G=169, B=169]	1	4		15.9732	15.8213	15.8803	16.2164	16.0755	15.9564
	2.92539	-0.0989005	BCLAF1	Color2 [A=255, R=169, G=169, B=169]	1	4		22.6674	22.6696	22.6749	22.5701	22.5522	22.593
	0.638502	0.0453796	BCOR	Color2 [A=255, R=169, G=169, B=169]	1	4		19.1354	19.2074	19.2395	19.2568	19.2273	19.2342
+	1.50048	0.200431	BCORL1	Color2 [A=255, R=169, G=169, B=169]	1	4		17.2158	17.2137	17.3489	17.3747	17.5048	17.5003
	1.48657	0.162046	BCR	Color2 [A=255, R=169, G=169, B=169]	1	4		17.6493	17.6823	17.7636	17.8212	17.825	17.9351
+	3.09257	-0.183349	BCS1L	Color2 [A=255, R=169, G=169, B=169]	1	4		18.8528	18.8347	18.8065	18.6778	18.636	18.6303
	0.357986	0.0413074	BDH2	Color2 [A=255, R=169, G=169, B=169]	1	4		18.3351	18.4481	18.4966	18.4685	18.46	18.4753
+	1.83316	0.516355	BDP1	Color2 [A=255, R=169, G=169, B=169]	1	4		15.9129	16.2538	16.2514	16.6495	16.5652	16.7525
	0.880334	0.176015	BECN1	Color2 [A=255, R=169, G=169, B=169]	1	4		17.3689	17.5515	17.2981	17.6517	17.4746	17.6202
	0.0200619	0.00328	BEND3	Color2 [A=255, R=169, G=169, B=169]	1	4		17.0959	17.1573	17.0211	17.0334	17.0877	17.1631
	0.951015	-0.0906506	BET1	Color2 [A=255, R=169, G=169, B=169]	1	4		18.1698	18.0945	18.0733	17.9547	18.0522	18.0588
	0.0406892	-0.0118211	BET1L	Color2 [A=255, R=169, G=169, B=169]	1	4		16.78	17.0333	17.0661	16.8691	16.9981	16.9767
	0.558012	0.664446	BHLHE40	Color2 [A=255, R=169, G=169, B=169]	1	4		14.9838	15.7805	14.7076	16.0459	16.4085	15.0109
	0.433547	-0.457541	BICC1	Color2 [A=255, R=169, G=169, B=169]	1	4		16.3196	16.5858	17.049	16.2639	15.4715	16.8463
	0.0157476	0.00796858	BICD1	Color2 [A=255, R=169, G=169, B=169]	1	4		15.3296	15.4029	15.5157	15.6051	15.5594	15.1076
	0.203266	-0.0175368	BICD2	Color2 [A=255, R=169, G=169, B=169]	1	4		21.1926	21.168	21.1822	21.1896	21.2018	21.0987
+	1.84472	-0.426064	BICRA	Color2 [A=255, R=169, G=169, B=169]	1	4		16.2435	16.347	16.1186	15.6536	15.9023	15.875
+	1.75995	-0.194934	BID	Color2 [A=255, R=169, G=169, B=169]	1	4		19.8174	19.9425	19.9389	19.6899	19.6649	19.7592
	0.270223	0.0549711	BIN3	Color2 [A=255, R=169, G=169, B=169]	1	4		17.4759	17.3607	17.5963	17.4437	17.5869	17.5672
+	1.3871	-0.226842	BIRC2	Color2 [A=255, R=169, G=169, B=169]	1	4		16.7715	16.8692	17.0252	16.6307	16.658	16.6967
+	1.6705	0.371304	BIRC5	Color2 [A=255, R=169, G=169, B=169]	1	4		16.4764	16.3812	16.6663	16.7671	16.9484	16.9224
	4.05889	-0.118971	BIRC6	Color2 [A=255, R=169, G=169, B=169]	1	4		20.8214	20.8237	20.826	20.7149	20.6906	20.7087
	1.94248	0.1128	BLM	Color2 [A=255, R=169, G=169, B=169]	1	4		18.4027	18.3757	18.4204	18.5237	18.5434	18.4701
+	2.40719	0.160496	BLMH	Color2 [A=255, R=169, G=169, B=169]	1	4		21.0825	21.1057	21.0877	21.2147	21.2407	21.302
+	1.90774	0.175184	BLOC1S1	Color2 [A=255, R=169, G=169, B=169]	1	4		18.5641	18.5963	18.5068	18.6732	18.7409	18.7787
	0.238315	-0.0979532	BLOC1S2	Color2 [A=255, R=169, G=169, B=169]	1	4		17.304	17.3293	17.5545	17.353	17.0311	17.5098
	0.0585091	0.00984319	BLOC1S3	Color2 [A=255, R=169, G=169, B=169]	1	4		19.0507	19.0636	19.2037	19.0555	19.1307	19.1614
+	1.78337	0.292913	BLOC1S4	Color2 [A=255, R=169, G=169, B=169]	1	4		17.8082	17.7229	17.8958	18.0368	18.0593	18.2095
	1.04131	0.0427036	BLOC1S5	Color2 [A=255, R=169, G=169, B=169]	1	4		18.8127	18.768	18.8242	18.8555	18.8504	18.8271
	0.372028	0.39019	BLOC1S6	Color2 [A=255, R=169, G=169, B=169]	1	4		15.2115	15.0935	15.8665	15.9946	15.0645	16.2829
	0.409035	-0.0989291	BLTP2	Color2 [A=255, R=169, G=169, B=169]	1	4		20.9281	20.6224	20.8626	20.6959	20.7854	20.6349
	0.441048	0.151006	BLTP3A	Color2 [A=255, R=169, G=169, B=169]	1	4		17.4599	17.0867	17.5392	17.5769	17.5385	17.4234
	1.17546	-0.237989	BLTP3B	Color2 [A=255, R=169, G=169, B=169]	1	4		16.7428	16.8086	17.0306	16.5648	16.6078	16.6955
	0.743049	-0.0198669	BLVRA	Color2 [A=255, R=169, G=169, B=169]	1	4		21.8844	21.8782	21.8764	21.8484	21.8839	21.8472
	1.4974	0.180686	BLVRB	Color2 [A=255, R=169, G=169, B=169]	1	4		21.9673	22.1326	22.1053	22.2181	22.2365	22.2925
	0.139943	-0.0545839	BMI1	Color2 [A=255, R=169, G=169, B=169]	1	4		17.5154	17.8782	17.6637	17.8235	17.4961	17.5741
	0.415445	-0.176139	BMP2K	Color2 [A=255, R=169, G=169, B=169]	1	4		17.3978	16.9805	17.0359	16.8177	17.2092	16.8589
	0.19026	-0.121198	BMP7	Color2 [A=255, R=169, G=169, B=169]	1	4		15.348	15.6813	15.9866	15.2552	15.8029	15.5943
	3.34313	-0.105444	BMS1	Color2 [A=255, R=169, G=169, B=169]	1	4		20.4443	20.4536	20.4737	20.3589	20.3423	20.3541
	0.424504	0.0255966	BNIP1	Color2 [A=255, R=169, G=169, B=169]	1	4		19.0767	19.0402	19.0469	19.1106	19.0953	19.0347
	0.306164	0.0456486	BNIP2	Color2 [A=255, R=169, G=169, B=169]	1	4		17.0956	16.9653	16.8928	17.0246	17.0551	17.0109
	0.659799	-0.097613	BNIP3	Color2 [A=255, R=169, G=169, B=169]	1	4		16.5246	16.594	16.7114	16.5061	16.5828	16.4483
	0.333052	-0.104076	BNIP3L	Color2 [A=255, R=169, G=169, B=169]	1	4		15.8117	15.8702	15.7563	15.4965	15.7017	15.9278
	0.736883	-0.313744	BOD1	Color2 [A=255, R=169, G=169, B=169]	1	4		16.8141	17.0798	17.4737	16.8836	16.7723	16.7705
	0.944187	-0.0482604	BOD1L1	Color2 [A=255, R=169, G=169, B=169]	1	4		18.4467	18.4285	18.5071	18.4155	18.4072	18.4149
	0.458842	0.0668437	BOLA1	Color2 [A=255, R=169, G=169, B=169]	1	4		18.6392	18.5195	18.6434	18.6077	18.6324	18.7625
	2.17992	-0.11404	BOLA2	Color2 [A=255, R=169, G=169, B=169]	1	4		23.0547	23.1194	23.1057	22.9987	22.967	22.9719
	0.64531	-0.209829	BOLA3	Color2 [A=255, R=169, G=169, B=169]	1	4		17.8215	17.8398	17.8392	17.783	17.3305	17.7575
	2.5712	-0.076643	BOP1	Color2 [A=255, R=169, G=169, B=169]	1	4		20.5998	20.5781	20.5614	20.5038	20.4973	20.5083
+	2.86372	0.172153	BORCS5	Color2 [A=255, R=169, G=169, B=169]	1	4		19.1254	19.0685	19.1192	19.2533	19.2823	19.2939
	0.561729	0.064195	BORCS6	Color2 [A=255, R=169, G=169, B=169]	1	4		18.4388	18.3713	18.5085	18.4418	18.523	18.5463
+	1.4922	0.337085	BORCS7	Color2 [A=255, R=169, G=169, B=169]	1	4		17.9898	18.3294	18.1225	18.4816	18.4264	18.545
	1.5751	0.062561	BPGM	Color2 [A=255, R=169, G=169, B=169]	1	4		18.8362	18.8074	18.8045	18.8508	18.9032	18.8817
	0.0195656	-0.00295385	BPHL	Color2 [A=255, R=169, G=169, B=169]	1	4		19.1092	19.1503	19.2366	19.1855	19.2051	19.0966
	0.615264	0.524796	BPIFB1	Color2 [A=255, R=169, G=169, B=169]	1	4		16.1492	17.2035	17.2801	17.1753	17.5611	17.4707
	1.59438	0.0981248	BPNT1	Color2 [A=255, R=169, G=169, B=169]	1	4		21.0879	21.0974	21.14	21.2048	21.1672	21.2477
	0.308602	0.0261218	BPNT2	Color2 [A=255, R=169, G=169, B=169]	1	4		19.5784	19.595	19.5657	19.5609	19.6712	19.5852
	1.21404	-0.0532347	BPTF	Color2 [A=255, R=169, G=169, B=169]	1	4		18.7965	18.8654	18.8307	18.7671	18.7816	18.7842
	0.00933081	0.00477409	BRAF	Color2 [A=255, R=169, G=169, B=169]	1	4		17.5994	18.0072	18.1282	17.9785	17.8116	17.9591
	0.439383	-0.0178649	BRAP	Color2 [A=255, R=169, G=169, B=169]	1	4		19.2083	19.2433	19.2505	19.224	19.2311	19.1933
	1.54944	-0.0733592	BRAT1	Color2 [A=255, R=169, G=169, B=169]	1	4		19.491	19.4271	19.4278	19.3774	19.383	19.3654
	0.17756	-0.0374953	BRCA1	Color2 [A=255, R=169, G=169, B=169]	1	4		17.6341	17.4474	17.6866	17.5818	17.5899	17.4839
	0.0125672	-0.0047849	BRCA2	Color2 [A=255, R=169, G=169, B=169]	1	4		16.2555	16.1673	16.5014	16.2237	16.4559	16.2303
	1.46873	0.075613	BRCC3	Color2 [A=255, R=169, G=169, B=169]	1	4		18.9981	19.0589	19.0531	19.0898	19.1378	19.1092
+	2.21241	-0.264927	BRD1	Color2 [A=255, R=169, G=169, B=169]	1	4		18.1208	18.138	18.0567	17.9265	17.8078	17.7865
+	1.88395	0.196515	BRD2	Color2 [A=255, R=169, G=169, B=169]	1	4		19.8032	19.8853	19.9576	20.0565	20.0822	20.0969
+	3.58841	-0.254156	BRD3	Color2 [A=255, R=169, G=169, B=169]	1	4		19.7096	19.7512	19.7312	19.4443	19.4834	19.5019
	1.06987	-0.0425212	BRD4	Color2 [A=255, R=169, G=169, B=169]	1	4		19.6419	19.6627	19.6327	19.6015	19.5757	19.6326
	0.0440203	-0.00474675	BRD7	Color2 [A=255, R=169, G=169, B=169]	1	4		17.4633	17.4224	17.4868	17.4438	17.403	17.5115
	2.16086	0.0716604	BRD8	Color2 [A=255, R=169, G=169, B=169]	1	4		19.0546	19.0574	19.0585	19.1424	19.1006	19.1425
+	2.38121	-0.400089	BRF1	Color2 [A=255, R=169, G=169, B=169]	1	4		17.1564	16.9354	17.1079	16.6714	16.6824	16.6457
	1.25764	0.129249	BRI3BP	Color2 [A=255, R=169, G=169, B=169]	1	4		21.1666	21.0925	21.2055	21.3258	21.3121	21.2145
+	2.43851	-0.279531	BRIP1	Color2 [A=255, R=169, G=169, B=169]	1	4		17.8535	17.893	17.7989	17.5546	17.5136	17.6386
	0.80923	-0.0206248	BRIX1	Color2 [A=255, R=169, G=169, B=169]	1	4		21.9176	21.9292	21.8989	21.8801	21.907	21.8966
	0.33553	-0.220181	BRK1	Color2 [A=255, R=169, G=169, B=169]	1	4		16.7014	16.495	16.743	16.5277	15.9343	16.8167
	0.406186	0.124154	BRMS1	Color2 [A=255, R=169, G=169, B=169]	1	4		14.9424	14.8856	15.1709	15.0144	15.315	15.0419
	0.997507	0.100554	BRMS1L	Color2 [A=255, R=169, G=169, B=169]	1	4		18.7411	18.8342	18.809	18.9123	18.8223	18.9515
	1.07366	0.0669206	BROX	Color2 [A=255, R=169, G=169, B=169]	1	4		20.2633	20.2363	20.2306	20.3096	20.3584	20.2631
	0.224994	-0.0222543	BRPF1	Color2 [A=255, R=169, G=169, B=169]	1	4		18.008	17.9602	17.8787	17.9184	17.9182	17.9436
	0.389427	-0.120632	BRPF3	Color2 [A=255, R=169, G=169, B=169]	1	4		15.0982	15.2917	15.4754	15.311	15.0822	15.1102
+	2.84072	0.585491	BRSK2	Color2 [A=255, R=169, G=169, B=169]	1	4		16.831	16.9212	17.0463	17.5981	17.4596	17.4972
+	1.88999	0.413819	BRWD1	Color2 [A=255, R=169, G=169, B=169]	1	4		15.8186	15.5707	15.8027	16.0574	16.1319	16.2442
	0.153106	-0.0629257	BRWD3	Color2 [A=255, R=169, G=169, B=169]	1	4		16.1304	16.0785	15.8386	15.7913	15.8698	16.1977
	0.419377	-0.0297089	BSDC1	Color2 [A=255, R=169, G=169, B=169]	1	4		18.3038	18.3782	18.3509	18.3127	18.2792	18.3518
	2.29369	-0.0758279	BSG	Color2 [A=255, R=169, G=169, B=169]	1	4		23.5467	23.5344	23.5564	23.4671	23.4508	23.4921
	1.11325	0.0512892	BTAF1	Color2 [A=255, R=169, G=169, B=169]	1	4		19.5281	19.5855	19.595	19.6269	19.6094	19.6263
+	3.59763	-0.473607	BTBD2	Color2 [A=255, R=169, G=169, B=169]	1	4		17.3	17.3263	17.2544	16.7555	16.8474	16.8571
+	2.11024	0.699665	BTBD8	Color2 [A=255, R=169, G=169, B=169]	1	4		15.5756	15.7373	16.0314	16.5612	16.4824	16.3996
	0.144877	-0.0946334	BTD	Color2 [A=255, R=169, G=169, B=169]	1	4		15.5845	15.3423	16.1324	15.5911	15.7047	15.4795
+	2.506	0.157313	BTF3	Color2 [A=255, R=169, G=169, B=169]	1	4		22.5561	22.5769	22.6351	22.7567	22.7329	22.7505
	1.33475	-0.128251	BTF3L4	Color2 [A=255, R=169, G=169, B=169]	1	4		22.4931	22.5243	22.474	22.3743	22.4397	22.2928
+	2.02778	0.427635	BTG1	Color2 [A=255, R=169, G=169, B=169]	1	4		17.3666	17.5236	17.6045	18.0415	17.8512	17.8848
	0.733672	0.0347716	BTN2A1	Color2 [A=255, R=169, G=169, B=169]	1	4		17.8441	17.8541	17.8756	17.9316	17.8686	17.878
	0.284643	-0.0587737	BTRC	Color2 [A=255, R=169, G=169, B=169]	1	4		16.5406	16.3531	16.3856	16.4872	16.3141	16.3017
	0.706674	0.0887941	BUB1	Color2 [A=255, R=169, G=169, B=169]	1	4		25.6713	25.7909	25.8029	25.7678	25.8973	25.8664
+	4.25316	0.174096	BUB1B	Color2 [A=255, R=169, G=169, B=169]	1	4		19.0705	19.0652	19.0682	19.2234	19.2478	19.255
	3.68595	0.0809091	BUB3	Color2 [A=255, R=169, G=169, B=169]	1	4		22.703	22.7193	22.7209	22.7903	22.798	22.7977
	0.595437	0.0151768	BUD13	Color2 [A=255, R=169, G=169, B=169]	1	4		18.1106	18.139	18.1247	18.1405	18.1259	18.1534
	2.4024	-0.139003	BUD23	Color2 [A=255, R=169, G=169, B=169]	1	4		20.0784	20.07	20.1191	19.9415	19.9842	19.9248
	1.56847	-0.158758	BUD31	Color2 [A=255, R=169, G=169, B=169]	1	4		19.5306	19.6846	19.6332	19.4789	19.4465	19.4466
	0.550609	-0.0308037	BYSL	Color2 [A=255, R=169, G=169, B=169]	1	4		21.0456	21.0972	21.1199	21.0548	21.038	21.0775
+	4.01279	0.288186	BZW1	Color2 [A=255, R=169, G=169, B=169]	1	4		21.7082	21.6632	21.6861	21.9837	21.9902	21.9482
	2.0568	-0.138306	BZW2	Color2 [A=255, R=169, G=169, B=169]	1	4		20.9126	20.8495	20.8507	20.7621	20.7416	20.6943
	0.751083	0.0743663	C11orf54	Color2 [A=255, R=169, G=169, B=169]	1	4		19.0219	19.0783	18.9718	19.1503	19.1091	19.0357
	1.88193	-0.143299	C11orf68	Color2 [A=255, R=169, G=169, B=169]	1	4		19.7826	19.8064	19.8322	19.7026	19.685	19.6036
+	3.99233	1.66873	C11orf96	Color2 [A=255, R=169, G=169, B=169]	1	4		17.242	17.0969	16.8859	18.6844	18.7866	18.76
	3.08883	-0.0675888	C11orf98	Color2 [A=255, R=169, G=169, B=169]	1	4		20.0162	20.0238	20.0336	19.9669	19.9559	19.948
	1.25284	-0.143262	C15orf39	Color2 [A=255, R=169, G=169, B=169]	1	4		17.402	17.282	17.4139	17.2406	17.2692	17.1583
	0.444618	0.061519	C15orf40	Color2 [A=255, R=169, G=169, B=169]	1	4		18.7452	18.825	18.9102	18.9023	18.9417	18.8209
	0.781395	-0.106305	C15orf61	Color2 [A=255, R=169, G=169, B=169]	1	4		17.4036	17.4104	17.4204	17.1814	17.3512	17.383
	0.665025	0.135429	C16orf87	Color2 [A=255, R=169, G=169, B=169]	1	4		17.5759	17.2912	17.3706	17.5117	17.5115	17.6208
	0.0945952	-0.0100962	C17orf75	Color2 [A=255, R=169, G=169, B=169]	1	4		19.0455	19.0208	18.9528	19.0194	18.944	19.0254
	0.765714	0.128024	C17orf80	Color2 [A=255, R=169, G=169, B=169]	1	4		18.4138	18.3747	18.5043	18.4489	18.5488	18.6793
	0.0546523	-0.0122515	C18orf21	Color2 [A=255, R=169, G=169, B=169]	1	4		19.2822	19.1872	19.0308	19.1417	19.202	19.1198
	0.239919	-0.059906	C18orf32	Color2 [A=255, R=169, G=169, B=169]	1	4		17.8617	17.7184	17.6027	17.5976	17.6104	17.7951
+	1.27014	-0.27024	C19orf12	Color2 [A=255, R=169, G=169, B=169]	1	4		18.8877	18.6833	19.0096	18.6045	18.5321	18.6331
	0.326886	0.122368	C19orf25	Color2 [A=255, R=169, G=169, B=169]	1	4		17.6302	17.6637	17.8593	17.7693	17.6475	18.1035
	0.490169	0.0550308	C19orf47	Color2 [A=255, R=169, G=169, B=169]	1	4		18.8619	18.9746	18.9226	18.9111	18.9757	19.0374
	0.101521	0.00850105	C19orf53	Color2 [A=255, R=169, G=169, B=169]	1	4		21.3726	21.362	21.2979	21.3205	21.3862	21.3513
	1.409	-0.136651	C1D	Color2 [A=255, R=169, G=169, B=169]	1	4		20.7321	20.7502	20.6953	20.5126	20.597	20.6581
	0.230834	-0.240741	C1GALT1	Color2 [A=255, R=169, G=169, B=169]	1	4		15.5921	15.3615	16.6394	15.785	15.4073	15.6784
	0.672121	0.278462	C1GALT1C1	Color2 [A=255, R=169, G=169, B=169]	1	4		17.2547	16.8249	17.1428	17.6136	17.2945	17.1496
	2.28549	0.090119	C1QBP	Color2 [A=255, R=169, G=169, B=169]	1	4		22.9594	22.9585	22.9736	23.0501	23.0292	23.0825
	0.801459	0.130446	C1orf122	Color2 [A=255, R=169, G=169, B=169]	1	4		18.6361	18.6478	18.732	18.7354	18.7316	18.9402
	1.63156	-0.129876	C1orf131	Color2 [A=255, R=169, G=169, B=169]	1	4		18.7403	18.7283	18.6374	18.599	18.5425	18.5748
	0.113523	0.0281474	C1orf167	Color2 [A=255, R=169, G=169, B=169]	1	4		20.7168	20.5774	20.5834	20.7342	20.7291	20.4989
	0.709496	-0.0299212	C1orf174	Color2 [A=255, R=169, G=169, B=169]	1	4		17.7964	17.7813	17.7586	17.7177	17.7596	17.7692
	1.02403	0.080527	C1orf198	Color2 [A=255, R=169, G=169, B=169]	1	4		19.3993	19.3618	19.3433	19.4488	19.3914	19.5058
	0.426251	-0.357543	C1orf21	Color2 [A=255, R=169, G=169, B=169]	1	4		16.0512	15.8489	15.1096	14.8913	15.6031	15.4427
	0.0136615	-0.00926463	C1orf226	Color2 [A=255, R=169, G=169, B=169]	1	4		18.0442	18.0514	17.9337	18.3909	17.6257	17.985
	0.0197614	-0.0183449	C1orf43	Color2 [A=255, R=169, G=169, B=169]	1	4		19.3211	20.0567	20.1695	19.5388	20.0787	19.8748
+	1.93332	0.306478	C1orf50	Color2 [A=255, R=169, G=169, B=169]	1	4		15.7107	15.8816	15.7375	16.0091	16.0755	16.1646
	0.768672	-0.0566641	C1orf52	Color2 [A=255, R=169, G=169, B=169]	1	4		19.0899	19.0226	19.0091	18.9724	18.9511	19.0281
	0.0358105	0.00335821	C22orf39	Color2 [A=255, R=169, G=169, B=169]	1	4		16.0009	15.9499	15.9935	15.9326	16.0258	15.996
	0.161609	0.0570971	C2CD2L	Color2 [A=255, R=169, G=169, B=169]	1	4		16.1235	16.2963	16.2846	16.3256	16.0685	16.4817
	1.91381	-0.157293	C2CD5	Color2 [A=255, R=169, G=169, B=169]	1	4		19.537	19.5553	19.4595	19.3748	19.3869	19.3183
	0.150905	0.0586592	C2orf49	Color2 [A=255, R=169, G=169, B=169]	1	4		19.2724	19.132	18.9552	19.4027	19.0565	19.0763
	0.637323	-0.26034	C2orf69	Color2 [A=255, R=169, G=169, B=169]	1	4		15.737	15.7996	16.1145	15.6653	15.3583	15.8464
	0.751741	0.115061	C2orf76	Color2 [A=255, R=169, G=169, B=169]	1	4		17.8657	17.7636	17.9142	17.9898	17.8579	18.041
+	2.32551	0.301705	C3orf38	Color2 [A=255, R=169, G=169, B=169]	1	4		16.7079	16.7314	16.7207	16.9209	17.0984	17.0458
	2.68991	0.131629	C5orf22	Color2 [A=255, R=169, G=169, B=169]	1	4		19.3486	19.3724	19.38	19.4885	19.4778	19.5297
+	3.01496	-0.143675	C5orf24	Color2 [A=255, R=169, G=169, B=169]	1	4		18.7575	18.75	18.7509	18.5959	18.5898	18.6417
+	3.84524	0.572046	C5orf34	Color2 [A=255, R=169, G=169, B=169]	1	4		15.8337	15.7489	15.8729	16.4118	16.4027	16.3572
	0.397503	0.0786063	C6orf120	Color2 [A=255, R=169, G=169, B=169]	1	4		17.7829	17.7298	17.8655	17.8829	17.9928	17.7383
	1.14319	0.176907	C6orf132	Color2 [A=255, R=169, G=169, B=169]	1	4		16.2164	16.1036	16.2526	16.2714	16.4697	16.3622
	0.363701	-0.0609207	C6orf47	Color2 [A=255, R=169, G=169, B=169]	1	4		16.4142	16.461	16.5237	16.3574	16.3298	16.529
+	2.17982	0.292147	C7orf25	Color2 [A=255, R=169, G=169, B=169]	1	4		16.4885	16.5786	16.6081	16.897	16.8909	16.7637
	0.572312	-0.0190493	C7orf50	Color2 [A=255, R=169, G=169, B=169]	1	4		20.602	20.6445	20.6437	20.602	20.6178	20.6132
	0.824821	0.0358505	C8orf33	Color2 [A=255, R=169, G=169, B=169]	1	4		20.151	20.1674	20.1751	20.1966	20.1697	20.2347
	0.228005	-0.0580082	C8orf82	Color2 [A=255, R=169, G=169, B=169]	1	4		17.2049	17.1682	17.4293	17.1311	17.1767	17.3206
	0.414871	-0.518778	C9orf40	Color2 [A=255, R=169, G=169, B=169]	1	4		17.1323	17.1743	16.402	16.4636	17.1541	15.5345
	0.0116538	0.00951385	C9orf72	Color2 [A=255, R=169, G=169, B=169]	1	4		17.5971	16.8579	16.7814	17.1334	17.1812	16.9503
	1.7749	-0.0790761	C9orf78	Color2 [A=255, R=169, G=169, B=169]	1	4		19.4719	19.5006	19.5409	19.4268	19.4251	19.4244
+	6.7446	0.701385	CA2	Color2 [A=255, R=169, G=169, B=169]	1	4		21.0704	21.0711	21.084	21.7812	21.7877	21.7608
	1.6707	0.134157	CA8	Color2 [A=255, R=169, G=169, B=169]	1	4		18.6462	18.6093	18.5846	18.8095	18.7291	18.704
	0.335014	-0.0292765	CAAP1	Color2 [A=255, R=169, G=169, B=169]	1	4		17.7496	17.6691	17.7792	17.6972	17.6814	17.7315
+	3.32707	0.154041	CAB39	Color2 [A=255, R=169, G=169, B=169]	1	4		19.7288	19.6887	19.7183	19.8685	19.8794	19.8502
	0.372171	-0.0489782	CABIN1	Color2 [A=255, R=169, G=169, B=169]	1	4		17.9799	18.0506	17.932	18.0232	17.9094	17.883
+	2.4634	-0.353336	CACNA2D1	Color2 [A=255, R=169, G=169, B=169]	1	4		17.8152	17.994	17.9471	17.5629	17.6005	17.5329
+	2.84005	-0.352681	CACTIN	Color2 [A=255, R=169, G=169, B=169]	1	4		16.8667	16.9341	16.7958	16.5228	16.4725	16.5432
	0.570962	-0.0825354	CACUL1	Color2 [A=255, R=169, G=169, B=169]	1	4		17.866	17.8546	17.9251	17.9041	17.7993	17.6947
	0.385578	-0.0147349	CACYBP	Color2 [A=255, R=169, G=169, B=169]	1	4		21.5825	21.6258	21.5988	21.5682	21.6012	21.5936
	2.86963	-0.0544478	CAD	Color2 [A=255, R=169, G=169, B=169]	1	4		22.1708	22.173	22.1815	22.1315	22.1108	22.1197
	1.3599	-0.0718269	CADM1	Color2 [A=255, R=169, G=169, B=169]	1	4		20.5366	20.5929	20.5944	20.5081	20.527	20.4733
+	5.22343	-0.546049	CADM4	Color2 [A=255, R=169, G=169, B=169]	1	4		18.4275	18.4164	18.4211	17.8564	17.8609	17.9095
	0.473208	-0.178126	CADPS2	Color2 [A=255, R=169, G=169, B=169]	1	4		15.779	15.8295	16.2407	15.8378	15.6269	15.8502
+	1.38208	0.223695	CALCOCO1	Color2 [A=255, R=169, G=169, B=169]	1	4		18.5347	18.302	18.4017	18.6518	18.6863	18.5714
	0.536634	-0.12109	CALCOCO2	Color2 [A=255, R=169, G=169, B=169]	1	4		17.3431	17.4556	17.5672	17.481	17.2291	17.2925
	1.09735	-0.0238787	CALD1	Color2 [A=255, R=169, G=169, B=169]	1	4		20.7526	20.728	20.7536	20.7144	20.7326	20.7156
+	3.31672	-0.189493	CALR	Color2 [A=255, R=169, G=169, B=169]	1	4		24.647	24.6313	24.5955	24.4154	24.4428	24.4472
	0.972477	0.070514	CALU	Color2 [A=255, R=169, G=169, B=169]	1	4		21.928	21.9346	21.9021	21.9285	22.012	22.0356
	0.396612	-0.0481873	CAMK1	Color2 [A=255, R=169, G=169, B=169]	1	4		18.797	18.8453	18.9362	18.7551	18.816	18.8628
	1.37869	-0.108694	CAMK1D	Color2 [A=255, R=169, G=169, B=169]	1	4		18.3442	18.3677	18.3475	18.3057	18.2469	18.1808
	0.563402	0.13311	CAMK2B	Color2 [A=255, R=169, G=169, B=169]	1	4		16.0562	16.3919	16.2901	16.312	16.4109	16.4146
	2.25098	-0.127108	CAMK2D	Color2 [A=255, R=169, G=169, B=169]	1	4		20.5479	20.6117	20.5821	20.4249	20.4633	20.4722
	0.293881	-0.0431646	CAMK2G	Color2 [A=255, R=169, G=169, B=169]	1	4		17.5372	17.6869	17.6458	17.6518	17.5163	17.5723
	0.927275	-0.102962	CAMK4	Color2 [A=255, R=169, G=169, B=169]	1	4		18.9148	18.7882	18.7445	18.731	18.7067	18.7009
	0.0649937	-0.00731913	CAMKK1	Color2 [A=255, R=169, G=169, B=169]	1	4		18.22	18.1615	18.2564	18.2577	18.1629	18.1953
+	3.72391	-0.223183	CAMKK2	Color2 [A=255, R=169, G=169, B=169]	1	4		19.0744	19.0593	19.1	18.8316	18.8719	18.8606
+	1.84177	-0.338207	CAMKMT	Color2 [A=255, R=169, G=169, B=169]	1	4		17.0672	17.0528	17.089	16.5751	16.8467	16.7726
	0.415969	-0.22449	CAMLG	Color2 [A=255, R=169, G=169, B=169]	1	4		18.4799	18.8759	19.0358	18.4239	18.4027	18.8916
+	1.77751	0.203124	CAMSAP1	Color2 [A=255, R=169, G=169, B=169]	1	4		18.211	18.0545	18.1547	18.3047	18.3847	18.3401
+	2.34811	-0.222116	CAMSAP2	Color2 [A=255, R=169, G=169, B=169]	1	4		17.6437	17.6044	17.6857	17.4749	17.3691	17.4234
+	2.75602	-0.399783	CAMSAP3	Color2 [A=255, R=169, G=169, B=169]	1	4		18.6192	18.6416	18.6795	18.2176	18.1773	18.346
	1.84195	0.0235519	CAND1	Color2 [A=255, R=169, G=169, B=169]	1	4		22.6806	22.6891	22.6905	22.7197	22.7042	22.7069
+	2.53968	0.222401	CAND2	Color2 [A=255, R=169, G=169, B=169]	1	4		18.2229	18.3054	18.2616	18.5346	18.4647	18.4578
+	3.05861	0.189444	CANT1	Color2 [A=255, R=169, G=169, B=169]	1	4		18.2531	18.3213	18.2987	18.4678	18.4919	18.4817
	0.0274683	-0.00185649	CANX	Color2 [A=255, R=169, G=169, B=169]	1	4		23.8552	23.8661	23.8491	23.8239	23.8431	23.8978
	1.56073	0.0627549	CAP1	Color2 [A=255, R=169, G=169, B=169]	1	4		22.291	22.2852	22.3296	22.3404	22.3755	22.3781
+	4.10332	-0.224627	CAP2	Color2 [A=255, R=169, G=169, B=169]	1	4		19.2284	19.2362	19.2477	19.0268	19.0235	18.9881
	0.336314	0.404268	CAPG	Color2 [A=255, R=169, G=169, B=169]	1	4		16.3334	14.8241	14.8901	15.8525	15.6421	15.7658
+	4.92719	0.289929	CAPN1	Color2 [A=255, R=169, G=169, B=169]	1	4		21.2459	21.2702	21.2496	21.5301	21.5566	21.5489
+	1.51658	-0.224373	CAPN15	Color2 [A=255, R=169, G=169, B=169]	1	4		16.4713	16.6228	16.5161	16.3317	16.3903	16.215
	2.26638	0.103171	CAPN2	Color2 [A=255, R=169, G=169, B=169]	1	4		20.9665	20.9395	20.9405	21.0724	21.0647	21.019
	0.287189	0.0812969	CAPN7	Color2 [A=255, R=169, G=169, B=169]	1	4		17.8006	17.9152	18.0965	17.9319	17.956	18.1684
	2.22006	0.124707	CAPNS1	Color2 [A=255, R=169, G=169, B=169]	1	4		21.2168	21.2613	21.2433	21.3271	21.3922	21.3762
	2.61767	0.0526098	CAPRIN1	Color2 [A=255, R=169, G=169, B=169]	1	4		22.2957	22.3159	22.3034	22.3611	22.3477	22.3639
	0.0764835	0.00593885	CAPZA1	Color2 [A=255, R=169, G=169, B=169]	1	4		22.1196	22.1375	22.2059	22.175	22.1513	22.1545
	1.18733	0.0502421	CAPZA2	Color2 [A=255, R=169, G=169, B=169]	1	4		20.9757	21.0066	20.9838	21.0527	21.0602	21.004
	0.377703	0.00973129	CAPZB	Color2 [A=255, R=169, G=169, B=169]	1	4		23.1466	23.1718	23.1697	23.1619	23.1692	23.1862
	0.388666	-0.376578	CARD19	Color2 [A=255, R=169, G=169, B=169]	1	4		14.41	14.7983	15.2268	14.5099	14.9715	13.824
+	1.02715	-0.647342	CARD8	Color2 [A=255, R=169, G=169, B=169]	1	4		15.4085	15.036	14.9905	14.8963	13.9968	14.5998
	1.31242	0.113847	CARHSP1	Color2 [A=255, R=169, G=169, B=169]	1	4		21.135	21.2692	21.1974	21.3222	21.2905	21.3305
+	5.00151	-0.410328	CARM1	Color2 [A=255, R=169, G=169, B=169]	1	4		21.4319	21.3991	21.4019	21.0124	21.0096	20.9799
+	3.36256	-0.159195	CARMIL1	Color2 [A=255, R=169, G=169, B=169]	1	4		18.851	18.865	18.8371	18.6788	18.6798	18.7169
+	3.40571	0.819988	CARMIL2	Color2 [A=255, R=169, G=169, B=169]	1	4		16.5773	16.351	16.552	17.3192	17.2734	17.3477
	1.52278	0.184696	CARNMT1	Color2 [A=255, R=169, G=169, B=169]	1	4		19.115	19.1132	19.1875	19.2625	19.284	19.4233
	1.46649	0.0468051	CARS1	Color2 [A=255, R=169, G=169, B=169]	1	4		20.2816	20.2868	20.2873	20.3392	20.3038	20.3531
	0.222423	0.0130514	CARS2	Color2 [A=255, R=169, G=169, B=169]	1	4		20.0348	19.9998	20.0138	19.9939	20.0286	20.065
	0.597263	0.0817547	CASC3	Color2 [A=255, R=169, G=169, B=169]	1	4		17.599	17.7005	17.7602	17.6927	17.7882	17.8241
	3.21479	-0.115823	CASK	Color2 [A=255, R=169, G=169, B=169]	1	4		19.7192	19.7449	19.7252	19.6019	19.6085	19.6314
+	1.91785	0.211207	CASKIN2	Color2 [A=255, R=169, G=169, B=169]	1	4		17.3226	17.2909	17.3165	17.5067	17.4472	17.6098
+	2.77226	-0.334395	CASP2	Color2 [A=255, R=169, G=169, B=169]	1	4		18.93	18.9408	18.8141	18.5237	18.5807	18.5774
+	4.37831	-0.480036	CASP3	Color2 [A=255, R=169, G=169, B=169]	1	4		21.0314	21.0447	21.0289	20.5866	20.5072	20.5711
+	1.56266	-0.268471	CASP6	Color2 [A=255, R=169, G=169, B=169]	1	4		19.8396	19.8779	20.0233	19.6083	19.5722	19.7549
	1.30383	-0.10094	CASP7	Color2 [A=255, R=169, G=169, B=169]	1	4		19.5572	19.4727	19.4774	19.4254	19.425	19.354
	0.729827	0.0265439	CASP8	Color2 [A=255, R=169, G=169, B=169]	1	4		18.9245	18.8709	18.9017	18.931	18.9321	18.9137
	0.336507	0.186058	CASP9	Color2 [A=255, R=169, G=169, B=169]	1	4		16.2539	15.7796	16.4815	16.5053	16.3924	16.1754
+	4.59457	-0.295605	CAST	Color2 [A=255, R=169, G=169, B=169]	1	4		21.1695	21.1616	21.1857	20.8658	20.8647	20.8995
+	1.04164	0.401994	CASTOR2	Color2 [A=255, R=169, G=169, B=169]	1	4		16.3997	15.8077	16.1003	16.5487	16.3851	16.5799
	0.0284987	-0.0122274	CASZ1	Color2 [A=255, R=169, G=169, B=169]	1	4		15.9704	16.1333	16.2482	15.9361	16.0432	16.336
+	3.16906	-0.215619	CAT	Color2 [A=255, R=169, G=169, B=169]	1	4		19.918	19.9329	19.8917	19.7369	19.6803	19.6786
+	2.06171	-0.288719	CAV1	Color2 [A=255, R=169, G=169, B=169]	1	4		18.9128	19.0811	19.1003	18.7367	18.7315	18.76
+	2.87865	-0.147898	CAVIN1	Color2 [A=255, R=169, G=169, B=169]	1	4		19.0255	19.0435	18.9893	18.8901	18.8642	18.8603
+	4.38865	0.41858	CBFB	Color2 [A=255, R=169, G=169, B=169]	1	4		21.5336	21.5476	21.4876	21.9186	21.9506	21.9553
+	3.62478	0.307256	CBL	Color2 [A=255, R=169, G=169, B=169]	1	4		18.3158	18.3619	18.3896	18.6424	18.6627	18.6839
	0.724949	0.0482686	CBLL1	Color2 [A=255, R=169, G=169, B=169]	1	4		18.9579	18.9326	18.9052	19.01	18.9275	19.003
	0.371214	-0.0584043	CBLN4	Color2 [A=255, R=169, G=169, B=169]	1	4		23.29	23.3867	23.2245	23.1554	23.2581	23.3124
	1.80571	0.0600751	CBR1	Color2 [A=255, R=169, G=169, B=169]	1	4		23.235	23.2656	23.2399	23.3284	23.2892	23.303
+	3.51928	0.242703	CBR3	Color2 [A=255, R=169, G=169, B=169]	1	4		20.2124	20.2378	20.2823	20.4855	20.4819	20.4932
	0.201032	-0.0145092	CBR4	Color2 [A=255, R=169, G=169, B=169]	1	4		19.0291	19.0887	19.0561	19.04	19.0829	19.0075
+	5.70324	0.637814	CBS	Color2 [A=255, R=169, G=169, B=169]	1	4		21.7097	21.748	21.7555	22.3777	22.3647	22.3842
	0.62948	0.0460332	CBX1	Color2 [A=255, R=169, G=169, B=169]	1	4		22.2277	22.206	22.3097	22.3053	22.2753	22.3009
	0.613616	0.0413837	CBX2	Color2 [A=255, R=169, G=169, B=169]	1	4		18.5516	18.5427	18.4759	18.5327	18.5645	18.5972
	1.71759	-0.134181	CBX3	Color2 [A=255, R=169, G=169, B=169]	1	4		22.5745	22.5792	22.6529	22.4361	22.4516	22.5164
	0.098792	0.0199235	CBX4	Color2 [A=255, R=169, G=169, B=169]	1	4		18.133	18.056	17.9341	18.1474	18.0227	18.0128
	2.01257	0.112933	CBX5	Color2 [A=255, R=169, G=169, B=169]	1	4		21.5415	21.5805	21.5575	21.6382	21.6679	21.7122
+	1.2225	-0.401643	CBX6	Color2 [A=255, R=169, G=169, B=169]	1	4		15.9415	16.4319	16.0752	15.8453	15.7077	15.6907
+	2.32128	-0.23604	CBX8	Color2 [A=255, R=169, G=169, B=169]	1	4		19.7042	19.7115	19.6827	19.5044	19.382	19.5039
	0.211169	-0.014061	CC2D1A	Color2 [A=255, R=169, G=169, B=169]	1	4		19.8224	19.7682	19.7872	19.8185	19.765	19.752
	1.65993	0.155622	CC2D1B	Color2 [A=255, R=169, G=169, B=169]	1	4		18.2925	18.1925	18.2996	18.3848	18.4003	18.4664
	2.2293	0.0841109	CCAR1	Color2 [A=255, R=169, G=169, B=169]	1	4		21.0597	21.0425	21.0942	21.1427	21.1493	21.1568
	3.30353	0.124007	CCAR2	Color2 [A=255, R=169, G=169, B=169]	1	4		21.9288	21.9366	21.9395	22.0359	22.0688	22.0722
	0.0940384	-0.0585661	CCDC102A	Color2 [A=255, R=169, G=169, B=169]	1	4		15.9096	16.5503	16.0311	16.2851	15.9241	16.106
	0.0634372	-0.0132834	CCDC115	Color2 [A=255, R=169, G=169, B=169]	1	4		17.7026	17.873	17.7455	17.8628	17.6956	17.7229
	0.114301	0.00660388	CCDC117	Color2 [A=255, R=169, G=169, B=169]	1	4		18.8059	18.8422	18.7839	18.8418	18.8042	18.8058
	0.36029	-0.0453409	CCDC12	Color2 [A=255, R=169, G=169, B=169]	1	4		20.8326	20.8784	20.8757	20.9154	20.7857	20.7497
	2.06808	-0.0855312	CCDC124	Color2 [A=255, R=169, G=169, B=169]	1	4		22.4731	22.4713	22.4428	22.3484	22.3982	22.3841
	0.482883	0.0693614	CCDC127	Color2 [A=255, R=169, G=169, B=169]	1	4		18.272	18.0887	18.0956	18.1874	18.2326	18.2444
	1.43398	0.157266	CCDC134	Color2 [A=255, R=169, G=169, B=169]	1	4		19.805	19.7751	19.7915	20.0481	19.9032	19.892
	0.0913648	0.00675201	CCDC137	Color2 [A=255, R=169, G=169, B=169]	1	4		19.4604	19.4849	19.5437	19.4946	19.5212	19.4934
	1.164	0.224452	CCDC138	Color2 [A=255, R=169, G=169, B=169]	1	4		17.173	17.2374	17.3497	17.3486	17.478	17.6068
+	1.92593	0.791952	CCDC14	Color2 [A=255, R=169, G=169, B=169]	1	4		14.9499	15.3109	15.5553	16.0173	16.1473	16.0272
	0.741968	0.175096	CCDC167	Color2 [A=255, R=169, G=169, B=169]	1	4		18.2052	18.0805	17.8588	18.1797	18.2996	18.1905
	0.495393	0.0802193	CCDC17	Color2 [A=255, R=169, G=169, B=169]	1	4		18.9949	18.8131	18.8818	19.0095	18.8846	19.0362
+	1.60247	0.242722	CCDC174	Color2 [A=255, R=169, G=169, B=169]	1	4		16.2473	16.0899	16.2198	16.3598	16.4006	16.5248
+	2.20037	-0.272821	CCDC18	Color2 [A=255, R=169, G=169, B=169]	1	4		20.3431	20.3367	20.2901	19.9521	20.1021	20.0972
	0.757919	0.15456	CCDC186	Color2 [A=255, R=169, G=169, B=169]	1	4		16.0812	15.9268	16.0053	16.0243	16.1439	16.3089
	1.49982	-0.12483	CCDC22	Color2 [A=255, R=169, G=169, B=169]	1	4		18.921	18.936	18.8991	18.8678	18.7542	18.7596
+	3.34559	0.1406	CCDC25	Color2 [A=255, R=169, G=169, B=169]	1	4		19.0862	19.0863	19.0964	19.2097	19.2271	19.2539
+	0.887087	0.425122	CCDC28B	Color2 [A=255, R=169, G=169, B=169]	1	4		14.8736	15.4389	14.9747	15.259	15.7372	15.5664
	0.71434	-0.16719	CCDC32	Color2 [A=255, R=169, G=169, B=169]	1	4		16.3267	16.4905	16.4234	16.3462	16.0548	16.338
	3.01391	0.131163	CCDC43	Color2 [A=255, R=169, G=169, B=169]	1	4		20.3273	20.2864	20.308	20.4545	20.4219	20.4388
	0.433815	-0.0300598	CCDC47	Color2 [A=255, R=169, G=169, B=169]	1	4		20.5527	20.5985	20.6025	20.5272	20.5319	20.6044
+	3.21963	0.236101	CCDC50	Color2 [A=255, R=169, G=169, B=169]	1	4		19.1926	19.2349	19.2641	19.4908	19.4567	19.4524
+	2.76378	0.170195	CCDC51	Color2 [A=255, R=169, G=169, B=169]	1	4		19.165	19.1329	19.2103	19.3369	19.3477	19.3342
	0.91755	0.0581519	CCDC59	Color2 [A=255, R=169, G=169, B=169]	1	4		18.4521	18.4177	18.5135	18.517	18.537	18.5039
+	3.15143	-0.207242	CCDC6	Color2 [A=255, R=169, G=169, B=169]	1	4		20.7099	20.7656	20.7093	20.5399	20.5234	20.4999
	0.322606	0.0460129	CCDC71L	Color2 [A=255, R=169, G=169, B=169]	1	4		17.868	17.9942	17.8928	18.0065	17.8764	18.0102
	0.481444	0.359352	CCDC77	Color2 [A=255, R=169, G=169, B=169]	1	4		15.9079	15.2938	16.2935	15.9086	16.3722	16.2924
+	2.005	-0.320574	CCDC8	Color2 [A=255, R=169, G=169, B=169]	1	4		17.6575	17.5872	17.8032	17.3213	17.3497	17.4152
	0.191529	-0.0436465	CCDC82	Color2 [A=255, R=169, G=169, B=169]	1	4		14.8295	14.6797	14.6867	14.8316	14.6347	14.5986
	0.216151	-0.0703837	CCDC85B	Color2 [A=255, R=169, G=169, B=169]	1	4		16.8978	16.6693	16.5605	16.6161	16.7846	16.5157
	0.287238	-0.0511608	CCDC85C	Color2 [A=255, R=169, G=169, B=169]	1	4		17.9863	18.1096	18.1297	17.9239	18.1184	18.0298
	1.07325	-0.096379	CCDC86	Color2 [A=255, R=169, G=169, B=169]	1	4		21.072	21.0881	21.1803	21.0019	20.9828	21.0666
	0.278475	0.0308393	CCDC88A	Color2 [A=255, R=169, G=169, B=169]	1	4		17.1891	17.1664	17.2822	17.2411	17.1978	17.2912
	1.84903	-0.122574	CCDC88C	Color2 [A=255, R=169, G=169, B=169]	1	4		16.373	16.3562	16.3187	16.2482	16.2545	16.1774
	1.99906	-0.149348	CCDC9	Color2 [A=255, R=169, G=169, B=169]	1	4		18.9678	18.9067	18.877	18.7392	18.7621	18.8022
	1.62631	0.0474542	CCDC91	Color2 [A=255, R=169, G=169, B=169]	1	4		18.5416	18.5626	18.5798	18.6232	18.5981	18.605
	1.31641	-0.044871	CCDC93	Color2 [A=255, R=169, G=169, B=169]	1	4		19.6278	19.6661	19.6639	19.602	19.6272	19.594
+	4.01028	-0.329088	CCDC97	Color2 [A=255, R=169, G=169, B=169]	1	4		18.8192	18.7825	18.7976	18.4663	18.5041	18.4417
	0.766826	0.446629	CCHCR1	Color2 [A=255, R=169, G=169, B=169]	1	4		16.374	17.1102	17.2207	17.3277	17.2994	17.4176
	0.118786	0.128969	CCM2	Color2 [A=255, R=169, G=169, B=169]	1	4		14.0859	14.1269	14.5852	15.1117	13.952	14.1212
+	0.73393	1.02217	CCN1	Color2 [A=255, R=169, G=169, B=169]	1	4		14.2333	16.4365	15.3688	16.4	16.4391	16.2661
	0.183033	0.0319894	CCNA2	Color2 [A=255, R=169, G=169, B=169]	1	4		19.0058	19.1837	19.1477	19.2096	19.0762	19.1474
	2.32178	0.132522	CCNB1	Color2 [A=255, R=169, G=169, B=169]	1	4		19.8632	19.9358	19.9221	20.0282	20.0378	20.0527
+	1.82682	0.183138	CCNB2	Color2 [A=255, R=169, G=169, B=169]	1	4		18.6502	18.7384	18.7737	18.9549	18.8795	18.8773
+	1.64941	0.319519	CCNC	Color2 [A=255, R=169, G=169, B=169]	1	4		16.9134	17.0175	16.7682	17.279	17.2604	17.1183
+	2.20059	0.365866	CCNDBP1	Color2 [A=255, R=169, G=169, B=169]	1	4		17.2	17.1833	17.095	17.5591	17.4058	17.6111
+	1.60455	0.267274	CCNE1	Color2 [A=255, R=169, G=169, B=169]	1	4		16.4062	16.3937	16.3992	16.621	16.8158	16.564
	2.05746	0.153149	CCNH	Color2 [A=255, R=169, G=169, B=169]	1	4		18.5506	18.6604	18.6187	18.7603	18.7635	18.7654
	0.331188	0.0686207	CCNK	Color2 [A=255, R=169, G=169, B=169]	1	4		19.2323	19.4271	19.4702	19.3592	19.4725	19.5037
+	1.58893	0.381055	CCNL1	Color2 [A=255, R=169, G=169, B=169]	1	4		17.9489	17.769	17.8054	18.0839	18.1774	18.4051
+	2.03925	0.197848	CCNT1	Color2 [A=255, R=169, G=169, B=169]	1	4		18.6878	18.6568	18.7746	18.871	18.9473	18.8945
	0.454099	-0.267086	CCNT2	Color2 [A=255, R=169, G=169, B=169]	1	4		15.9014	16.0116	16.1958	15.7913	15.3455	16.1707
	0.221819	0.0491956	CCNY	Color2 [A=255, R=169, G=169, B=169]	1	4		17.8638	18.0793	18.1363	18.1146	18.0818	18.0305
	0.989773	0.245392	CCNYL1	Color2 [A=255, R=169, G=169, B=169]	1	4		17.2545	17.0239	17.3364	17.554	17.4774	17.3196
	1.4233	0.167617	CCP110	Color2 [A=255, R=169, G=169, B=169]	1	4		17.2893	17.4498	17.341	17.4829	17.5783	17.5218
	0.219744	-0.0220502	CCS	Color2 [A=255, R=169, G=169, B=169]	1	4		19.7623	19.8383	19.8362	19.8496	19.7683	19.7527
	2.00908	0.0512842	CCT2	Color2 [A=255, R=169, G=169, B=169]	1	4		24.023	24.0544	24.0554	24.0917	24.0932	24.1016
	0.482655	0.0130424	CCT3	Color2 [A=255, R=169, G=169, B=169]	1	4		24.0175	24.0266	24.0054	24.0155	24.0489	24.0241
	2.91815	0.0664317	CCT4	Color2 [A=255, R=169, G=169, B=169]	1	4		24.1051	24.109	24.1002	24.1857	24.1683	24.1596
	2.06306	0.0645968	CCT5	Color2 [A=255, R=169, G=169, B=169]	1	4		23.8042	23.8122	23.8029	23.8518	23.8651	23.8962
	0.111138	-0.00430616	CCT6A	Color2 [A=255, R=169, G=169, B=169]	1	4		23.8725	23.8951	23.8473	23.8624	23.8699	23.8697
	0.161274	0.0403258	CCT6B	Color2 [A=255, R=169, G=169, B=169]	1	4		17.2881	17.3475	17.4734	17.2745	17.5389	17.4165
	0.742004	0.0178159	CCT7	Color2 [A=255, R=169, G=169, B=169]	1	4		23.3346	23.3612	23.3405	23.3782	23.3572	23.3544
+	4.484	0.22198	CCT8	Color2 [A=255, R=169, G=169, B=169]	1	4		25.2118	25.2179	25.1906	25.4392	25.4157	25.4313
+	0.989566	-0.461022	CD109	Color2 [A=255, R=169, G=169, B=169]	1	4		16.4296	16.0741	16.3203	15.7312	15.531	16.1787
	1.26626	-0.0419706	CD151	Color2 [A=255, R=169, G=169, B=169]	1	4		20.6364	20.5935	20.6193	20.5674	20.563	20.5929
	0.531522	0.0341752	CD276	Color2 [A=255, R=169, G=169, B=169]	1	4		19.9834	20.0061	19.924	20.003	19.982	20.0311
	2.42902	-0.130589	CD2AP	Color2 [A=255, R=169, G=169, B=169]	1	4		20.1203	20.0727	20.1077	19.9896	19.9817	19.9377
	0.0180256	-0.00267792	CD2BP2	Color2 [A=255, R=169, G=169, B=169]	1	4		20.4162	20.3821	20.4231	20.3378	20.3786	20.4969
	0.0357309	-0.00896041	CD302	Color2 [A=255, R=169, G=169, B=169]	1	4		15.4847	15.4042	15.407	15.584	15.3334	15.3516
+	3.4965	-0.376298	CD320	Color2 [A=255, R=169, G=169, B=169]	1	4		19.7281	19.6531	19.6309	19.2939	19.2705	19.3187
	1.29876	0.140316	CD44	Color2 [A=255, R=169, G=169, B=169]	1	4		18.1163	18.2176	18.1525	18.2238	18.3621	18.3214
+	3.44773	-0.334318	CD46	Color2 [A=255, R=169, G=169, B=169]	1	4		19.0797	19.0522	18.9903	18.6792	18.7203	18.7199
	2.14043	-0.0689443	CD47	Color2 [A=255, R=169, G=169, B=169]	1	4		21.0308	21.0407	21.0529	20.9509	20.9927	20.9739
	0.593383	-0.0373713	CD55	Color2 [A=255, R=169, G=169, B=169]	1	4		19.5549	19.5789	19.5528	19.5516	19.5518	19.4711
	0.0503747	0.0146325	CD58	Color2 [A=255, R=169, G=169, B=169]	1	4		18.1249	18.0464	17.7988	18.0362	18.001	17.9768
	1.09413	-0.108314	CD59	Color2 [A=255, R=169, G=169, B=169]	1	4		20.0769	20.1994	20.224	20.0729	20.0626	20.0397
+	2.42095	0.169537	CD63	Color2 [A=255, R=169, G=169, B=169]	1	4		20.875	20.907	20.8411	21.0026	21.0655	21.0635
+	2.69571	-0.283464	CD81	Color2 [A=255, R=169, G=169, B=169]	1	4		21.1982	21.3042	21.2993	20.9465	20.9934	21.0115
	0.36771	0.0453726	CD9	Color2 [A=255, R=169, G=169, B=169]	1	4		20.2586	20.1214	20.1193	20.1894	20.2582	20.1879
+	1.65467	-0.540441	CD99	Color2 [A=255, R=169, G=169, B=169]	1	4		19.4493	19.4954	19.4262	18.7235	18.82	19.2061
	1.45384	-0.160389	CD99L2	Color2 [A=255, R=169, G=169, B=169]	1	4		19.057	18.9769	19.0033	18.761	18.8963	18.8987
	1.76712	-0.147287	CDAN1	Color2 [A=255, R=169, G=169, B=169]	1	4		17.6136	17.5874	17.5852	17.4169	17.5206	17.4069
+	2.83722	0.244531	CDC123	Color2 [A=255, R=169, G=169, B=169]	1	4		20.7794	20.7017	20.6785	20.9597	20.9552	20.9784
+	2.86843	0.157197	CDC16	Color2 [A=255, R=169, G=169, B=169]	1	4		19.7274	19.7045	19.6706	19.8536	19.8787	19.8419
	0.696436	-0.0368601	CDC20	Color2 [A=255, R=169, G=169, B=169]	1	4		19.1523	19.1425	19.1424	19.0611	19.1313	19.1342
+	2.23777	0.170718	CDC23	Color2 [A=255, R=169, G=169, B=169]	1	4		19.9136	19.9101	19.8233	20.072	20.0554	20.0317
	0.313428	0.0345128	CDC25C	Color2 [A=255, R=169, G=169, B=169]	1	4		18.0702	18.0218	18.1309	18.0446	18.1424	18.1395
	0.608592	0.0328293	CDC26	Color2 [A=255, R=169, G=169, B=169]	1	4		19.0033	18.9901	19.0319	19.0588	18.9998	19.0652
+	3.06153	0.243764	CDC27	Color2 [A=255, R=169, G=169, B=169]	1	4		18.943	18.8853	18.9551	19.1522	19.1575	19.2049
+	4.67608	0.297932	CDC34	Color2 [A=255, R=169, G=169, B=169]	1	4		19.2442	19.267	19.2774	19.5489	19.5564	19.5772
+	4.50393	-0.333514	CDC37	Color2 [A=255, R=169, G=169, B=169]	1	4		23.2839	23.319	23.3218	22.9623	22.9667	22.9953
+	1.56054	-0.221196	CDC37L1	Color2 [A=255, R=169, G=169, B=169]	1	4		17.1862	17.0984	17.236	16.8498	17.0088	16.9983
	2.01938	-0.0865332	CDC40	Color2 [A=255, R=169, G=169, B=169]	1	4		19.0071	19.0136	18.966	18.8875	18.9155	18.9242
	1.94533	-0.0518659	CDC42	Color2 [A=255, R=169, G=169, B=169]	1	4		22.6548	22.643	22.6814	22.6114	22.6096	22.6027
	1.59213	-0.113096	CDC42BPA	Color2 [A=255, R=169, G=169, B=169]	1	4		18.8435	18.8752	18.9053	18.784	18.7073	18.7934
	0.88188	0.0404078	CDC42BPB	Color2 [A=255, R=169, G=169, B=169]	1	4		20.333	20.39	20.3978	20.4262	20.4101	20.4057
+	2.49989	0.1866	CDC42EP1	Color2 [A=255, R=169, G=169, B=169]	1	4		20.2749	20.1888	20.2485	20.4015	20.4187	20.4517
	0.840233	0.109184	CDC42EP4	Color2 [A=255, R=169, G=169, B=169]	1	4		18.2853	18.121	18.2724	18.331	18.3881	18.2871
	1.8191	0.0330836	CDC45	Color2 [A=255, R=169, G=169, B=169]	1	4		18.9195	18.9385	18.9385	18.9553	18.9683	18.9721
	0.330916	-0.00654729	CDC5L	Color2 [A=255, R=169, G=169, B=169]	1	4		21.4971	21.4812	21.5	21.4797	21.4814	21.4975
+	1.67637	0.278021	CDC6	Color2 [A=255, R=169, G=169, B=169]	1	4		16.3887	16.5009	16.572	16.719	16.8715	16.7051
	0.0578985	0.0207933	CDC7	Color2 [A=255, R=169, G=169, B=169]	1	4		16.989	17.1601	17.12	17.2832	16.898	17.1503
	2.88046	0.113118	CDC73	Color2 [A=255, R=169, G=169, B=169]	1	4		20.9345	20.9372	20.8945	21.0337	21.031	21.0408
+	1.98563	0.214599	CDCA2	Color2 [A=255, R=169, G=169, B=169]	1	4		17.8801	17.805	17.9363	18.0336	18.1084	18.1231
	1.09154	-0.0796833	CDCA3	Color2 [A=255, R=169, G=169, B=169]	1	4		18.0663	17.9996	17.9566	17.9366	17.9029	17.9439
	1.76144	0.174499	CDCA5	Color2 [A=255, R=169, G=169, B=169]	1	4		17.935	18.0285	18.05	18.1767	18.2273	18.1331
+	1.8547	-0.328363	CDCA7L	Color2 [A=255, R=169, G=169, B=169]	1	4		17.488	17.4383	17.4701	17.2734	17.0058	17.132
+	2.58166	0.23573	CDCA8	Color2 [A=255, R=169, G=169, B=169]	1	4		19.289	19.2759	19.3148	19.5652	19.4622	19.5595
+	3.60203	-0.358887	CDH2	Color2 [A=255, R=169, G=169, B=169]	1	4		20.0705	20.1474	20.1401	19.7731	19.7292	19.7791
	0.630941	-0.15468	CDIN1	Color2 [A=255, R=169, G=169, B=169]	1	4		16.8831	16.9662	17.166	16.9939	16.7753	16.7822
	0.207712	0.0192897	CDIPT	Color2 [A=255, R=169, G=169, B=169]	1	4		20.6286	20.5851	20.5158	20.6215	20.5712	20.5947
	0.0237295	-0.0019474	CDK1	Color2 [A=255, R=169, G=169, B=169]	1	4		23.1946	23.2504	23.2672	23.2168	23.2213	23.2683
	0.432029	0.0255706	CDK11B	Color2 [A=255, R=169, G=169, B=169]	1	4		19.4462	19.4561	19.4332	19.5172	19.4608	19.4342
	3.4255	0.0486406	CDK12	Color2 [A=255, R=169, G=169, B=169]	1	4		18.6057	18.6119	18.6114	18.6654	18.652	18.6575
	1.59061	0.164182	CDK13	Color2 [A=255, R=169, G=169, B=169]	1	4		17.02	17.1578	17.1067	17.2672	17.2122	17.2976
+	1.8071	-0.222668	CDK16	Color2 [A=255, R=169, G=169, B=169]	1	4		17.8614	17.971	18.0187	17.7659	17.6697	17.7475
	1.26076	0.0596275	CDK2	Color2 [A=255, R=169, G=169, B=169]	1	4		21.7283	21.7919	21.7511	21.8313	21.7927	21.8262
	2.21657	0.121937	CDK4	Color2 [A=255, R=169, G=169, B=169]	1	4		20.917	20.8973	20.9059	20.9881	21.0329	21.0649
+	4.12916	-0.255912	CDK5	Color2 [A=255, R=169, G=169, B=169]	1	4		20.1879	20.1766	20.1848	19.9322	19.9501	19.8993
	1.14779	-0.0808792	CDK5RAP1	Color2 [A=255, R=169, G=169, B=169]	1	4		18.7554	18.7449	18.8392	18.7182	18.6708	18.7079
	0.844981	-0.11229	CDK5RAP2	Color2 [A=255, R=169, G=169, B=169]	1	4		15.936	16.0087	16.0598	15.839	15.8391	15.9895
	1.16671	0.0479647	CDK5RAP3	Color2 [A=255, R=169, G=169, B=169]	1	4		19.6742	19.6986	19.6849	19.756	19.7474	19.6982
+	2.75341	0.179993	CDK6	Color2 [A=255, R=169, G=169, B=169]	1	4		18.6889	18.6353	18.7137	18.8602	18.8715	18.8461
+	4.24885	0.280142	CDK7	Color2 [A=255, R=169, G=169, B=169]	1	4		19.1011	19.0878	19.12	19.4069	19.3779	19.3645
	0.666035	0.486926	CDK8	Color2 [A=255, R=169, G=169, B=169]	1	4		16.154	17.0996	16.6247	17.4608	17.0632	16.8152
+	4.20967	0.1623	CDK9	Color2 [A=255, R=169, G=169, B=169]	1	4		19.9368	19.9518	19.9558	20.1035	20.1249	20.103
	2.16288	0.113132	CDKAL1	Color2 [A=255, R=169, G=169, B=169]	1	4		19.0865	19.0952	19.1503	19.2165	19.2124	19.2425
	0.115612	-0.0391115	CDKN1B	Color2 [A=255, R=169, G=169, B=169]	1	4		16.9113	16.6106	16.6362	16.8313	16.5844	16.625
	0.151397	0.012214	CDKN2A	Color2 [A=255, R=169, G=169, B=169]	1	4		20.8092	20.8558	20.7919	20.8596	20.785	20.8489
	0.687834	0.0297063	CDKN2AIP	Color2 [A=255, R=169, G=169, B=169]	1	4		19.1066	19.0417	19.0695	19.1085	19.1073	19.091
+	1.5231	-0.269543	CDKN2C	Color2 [A=255, R=169, G=169, B=169]	1	4		18.4832	18.6438	18.674	18.2184	18.3935	18.3804
	3.86066e-05	2.09808e-05	CDO1	Color2 [A=255, R=169, G=169, B=169]	1	4		16.5364	16.8322	16.5834	16.3534	16.7499	16.8488
	0.591141	0.252696	CDR2	Color2 [A=255, R=169, G=169, B=169]	1	4		16.2655	16.0153	16.6632	16.5082	16.603	16.591
	0.297813	0.447834	CDS1	Color2 [A=255, R=169, G=169, B=169]	1	4		14.7541	16.6007	16.5435	16.5153	16.2804	16.4462
	1.82618	0.122965	CDS2	Color2 [A=255, R=169, G=169, B=169]	1	4		19.4283	19.492	19.5077	19.5905	19.5734	19.6329
	1.91177	0.0967973	CDT1	Color2 [A=255, R=169, G=169, B=169]	1	4		18.3024	18.2799	18.2663	18.3538	18.3669	18.4182
	2.10221	0.0911713	CDV3	Color2 [A=255, R=169, G=169, B=169]	1	4		21.1159	21.111	21.0869	21.2184	21.1644	21.2046
	0.489484	0.0803878	CDYL	Color2 [A=255, R=169, G=169, B=169]	1	4		17.0942	16.8552	16.9808	17.0692	17.0201	17.082
	0.627427	0.322316	CEBPA	Color2 [A=255, R=169, G=169, B=169]	1	4		15.6556	15.7325	15.9805	15.6931	16.311	16.3315
+	1.77114	0.180266	CEBPB	Color2 [A=255, R=169, G=169, B=169]	1	4		17.5424	17.4797	17.5689	17.6509	17.7017	17.7793
	0.725924	0.185019	CEBPG	Color2 [A=255, R=169, G=169, B=169]	1	4		16.367	16.5743	16.6967	16.6392	16.6949	16.859
	1.39271	0.0580629	CEBPZ	Color2 [A=255, R=169, G=169, B=169]	1	4		20.2956	20.2843	20.2383	20.3178	20.328	20.3466
+	1.20852	0.452215	CECR2	Color2 [A=255, R=169, G=169, B=169]	1	4		15.1787	15.3619	15.2598	15.392	15.8185	15.9466
	1.31897	0.0497526	CELF1	Color2 [A=255, R=169, G=169, B=169]	1	4		21.4611	21.4328	21.4249	21.4715	21.48	21.5165
	0.763853	-0.01548	CELF2	Color2 [A=255, R=169, G=169, B=169]	1	4		19.9733	19.9883	19.962	19.9648	19.9483	19.9641
+	1.91604	0.22794	CEMIP2	Color2 [A=255, R=169, G=169, B=169]	1	4		18.0765	18.1591	18.2209	18.443	18.3451	18.3522
	0.406302	0.0458336	CENPB	Color2 [A=255, R=169, G=169, B=169]	1	4		17.99	18.0352	18.133	18.1127	18.0544	18.1287
	0.249136	0.0340087	CENPC	Color2 [A=255, R=169, G=169, B=169]	1	4		17.8017	17.8064	17.8255	17.7591	17.833	17.9435
+	1.48342	0.441285	CENPE	Color2 [A=255, R=169, G=169, B=169]	1	4		15.4458	15.7525	15.869	16.1041	16.0504	16.2368
+	2.39365	-0.219414	CENPF	Color2 [A=255, R=169, G=169, B=169]	1	4		18.2359	18.3396	18.2891	18.0333	18.1081	18.065
+	4.59309	0.306543	CENPH	Color2 [A=255, R=169, G=169, B=169]	1	4		19.5156	19.5294	19.4848	19.8171	19.8242	19.8082
	0.928951	-0.196403	CENPI	Color2 [A=255, R=169, G=169, B=169]	1	4		16.7537	16.6307	16.4814	16.3091	16.4606	16.507
	0.382285	-0.0830441	CENPJ	Color2 [A=255, R=169, G=169, B=169]	1	4		18.5161	18.4375	18.6024	18.2863	18.5491	18.4714
	1.03394	0.161009	CENPK	Color2 [A=255, R=169, G=169, B=169]	1	4		16.851	16.8382	16.69	17.0564	16.9164	16.8894
	0.47964	0.0882009	CENPM	Color2 [A=255, R=169, G=169, B=169]	1	4		17.8822	18.0607	18.1366	18.1111	18.1619	18.0711
	0.0196178	-0.013237	CENPP	Color2 [A=255, R=169, G=169, B=169]	1	4		17.1158	17.6659	17.3326	17.5901	17.4274	17.0572
	0.134962	-0.0213413	CENPQ	Color2 [A=255, R=169, G=169, B=169]	1	4		17.1953	17.3733	17.2531	17.3003	17.213	17.2444
	0.0686307	0.0165145	CENPS	Color2 [A=255, R=169, G=169, B=169]	1	4		17.6398	17.7341	17.5504	17.7352	17.7104	17.5283
	0.134111	-0.0270672	CENPT	Color2 [A=255, R=169, G=169, B=169]	1	4		16.9915	17.091	17.1751	17.1183	16.9549	17.1032
	0.249916	0.0307293	CENPU	Color2 [A=255, R=169, G=169, B=169]	1	4		17.5295	17.4842	17.5192	17.5144	17.6327	17.4778
+	1.9133	0.242393	CENPV	Color2 [A=255, R=169, G=169, B=169]	1	4		20.3417	20.3945	20.4204	20.5406	20.6266	20.7164
+	0.942105	-0.75363	CEP112	Color2 [A=255, R=169, G=169, B=169]	1	4		14.5756	15.0211	14.9233	14.5976	13.4194	14.2421
+	1.05391	0.406236	CEP120	Color2 [A=255, R=169, G=169, B=169]	1	4		15.3745	15.9076	15.9233	16.1107	16.1675	16.146
	0.106529	-0.0123037	CEP131	Color2 [A=255, R=169, G=169, B=169]	1	4		18.0367	18.0238	18.0739	17.9936	17.9937	18.1102
	0.285371	0.0541585	CEP135	Color2 [A=255, R=169, G=169, B=169]	1	4		16.7529	16.5192	16.744	16.7309	16.7295	16.7183
	2.79381	0.122684	CEP170	Color2 [A=255, R=169, G=169, B=169]	1	4		19.4143	19.434	19.459	19.5525	19.5455	19.5773
	4.11858	0.132067	CEP170B	Color2 [A=255, R=169, G=169, B=169]	1	4		17.657	17.6534	17.632	17.7805	17.7811	17.777
	0.178737	-0.0383053	CEP192	Color2 [A=255, R=169, G=169, B=169]	1	4		17.4001	17.1413	17.3021	17.3015	17.1979	17.2293
+	0.932068	0.481875	CEP20	Color2 [A=255, R=169, G=169, B=169]	1	4		17.7113	18.0742	17.2682	18.2636	18.1898	18.0459
	0.994654	-0.132725	CEP250	Color2 [A=255, R=169, G=169, B=169]	1	4		17.4732	17.6049	17.5209	17.3714	17.3329	17.4964
	1.15942	0.105365	CEP290	Color2 [A=255, R=169, G=169, B=169]	1	4		17.4263	17.5573	17.5024	17.6375	17.5708	17.5938
	0.432926	0.0939376	CEP350	Color2 [A=255, R=169, G=169, B=169]	1	4		16.1598	16.3764	16.4691	16.451	16.4361	16.4
+	2.39954	0.199483	CEP41	Color2 [A=255, R=169, G=169, B=169]	1	4		19.2305	19.3184	19.3336	19.4749	19.502	19.5041
	0.320498	-0.0114422	CEP43	Color2 [A=255, R=169, G=169, B=169]	1	4		19.0655	19.0778	19.0812	19.089	19.0415	19.0597
	0.262255	-0.134117	CEP44	Color2 [A=255, R=169, G=169, B=169]	1	4		15.4832	15.5179	16.101	15.5287	15.6423	15.5288
	0.617416	0.0628446	CEP55	Color2 [A=255, R=169, G=169, B=169]	1	4		18.3923	18.3452	18.478	18.4215	18.4806	18.502
+	1.71863	-0.288805	CEP72	Color2 [A=255, R=169, G=169, B=169]	1	4		15.6525	15.5062	15.6786	15.311	15.2373	15.4226
	0.179793	0.0395711	CEP76	Color2 [A=255, R=169, G=169, B=169]	1	4		17.3521	17.3219	17.3418	17.2297	17.5176	17.387
	0.32938	0.0580463	CEP78	Color2 [A=255, R=169, G=169, B=169]	1	4		16.2259	16.2383	16.4456	16.3483	16.347	16.3886
	0.740233	0.0538915	CEP85	Color2 [A=255, R=169, G=169, B=169]	1	4		17.693	17.6419	17.6315	17.7061	17.6635	17.7585
	0.324505	-0.608244	CEP85L	Color2 [A=255, R=169, G=169, B=169]	1	4		14.4198	16.5099	14.0681	14.4062	14.5717	14.195
+	1.80857	0.180276	CEP97	Color2 [A=255, R=169, G=169, B=169]	1	4		18.9211	19.0591	19.0394	19.2058	19.1878	19.1667
	0.187418	0.0371068	CEPT1	Color2 [A=255, R=169, G=169, B=169]	1	4		20.85	20.7307	20.6368	20.8482	20.7837	20.697
+	3.11153	0.553015	CERS1	Color2 [A=255, R=169, G=169, B=169]	1	4		16.8469	16.7345	16.8085	17.2746	17.4449	17.3293
	0.196541	-0.0628338	CERS2	Color2 [A=255, R=169, G=169, B=169]	1	4		19.6767	19.879	19.8784	19.6105	19.6856	19.9495
	0.163961	-0.300879	CERS5	Color2 [A=255, R=169, G=169, B=169]	1	4		17.1017	17.1794	17.0928	17.5035	17.5241	15.4437
	0.705676	0.0660114	CERS6	Color2 [A=255, R=169, G=169, B=169]	1	4		18.044	18.0425	17.9338	18.0443	18.0576	18.1164
	1.64061	0.126664	CERT1	Color2 [A=255, R=169, G=169, B=169]	1	4		18.2303	18.309	18.3499	18.427	18.4172	18.4249
	0.00375794	-0.000510534	CETN2	Color2 [A=255, R=169, G=169, B=169]	1	4		18.4037	18.4541	18.4635	18.3903	18.4095	18.5199
+	2.69452	0.370927	CETN3	Color2 [A=255, R=169, G=169, B=169]	1	4		18.3652	18.4572	18.4732	18.7866	18.744	18.8778
	1.10304	-0.0163937	CFAP20	Color2 [A=255, R=169, G=169, B=169]	1	4		21.1389	21.1323	21.1538	21.1254	21.1302	21.1203
+	5.19709	0.37586	CFAP298	Color2 [A=255, R=169, G=169, B=169]	1	4		20.7462	20.7414	20.715	21.1207	21.0963	21.1132
	0.825296	-0.0372537	CFAP36	Color2 [A=255, R=169, G=169, B=169]	1	4		18.0964	18.1038	18.1387	18.0433	18.0882	18.0957
	0.379414	-0.101289	CFAP410	Color2 [A=255, R=169, G=169, B=169]	1	4		18.9828	19.1595	19.1953	18.8689	18.9845	19.1803
	0.512967	0.0653718	CFAP97	Color2 [A=255, R=169, G=169, B=169]	1	4		16.6218	16.7819	16.6988	16.7055	16.783	16.8101
+	3.48167	-0.26181	CFDP1	Color2 [A=255, R=169, G=169, B=169]	1	4		20.9137	20.9911	20.9649	20.6985	20.6907	20.695
	0.598357	0.0164267	CFL1	Color2 [A=255, R=169, G=169, B=169]	1	4		23.865	23.881	23.8654	23.902	23.8652	23.8935
	1.12912	-0.0650749	CFL2	Color2 [A=255, R=169, G=169, B=169]	1	4		22.3451	22.3342	22.3047	22.3022	22.2186	22.268
	0.847935	-0.0517902	CGGBP1	Color2 [A=255, R=169, G=169, B=169]	1	4		19.5424	19.6296	19.6043	19.5611	19.5213	19.5386
	1.83375	0.0596809	CGN	Color2 [A=255, R=169, G=169, B=169]	1	4		17.9516	17.948	17.9741	18.0404	17.9998	18.0124
+	4.92133	-0.376442	CGREF1	Color2 [A=255, R=169, G=169, B=169]	1	4		18.5806	18.5935	18.6095	18.2129	18.2014	18.24
	0.308378	-0.0423438	CHAC2	Color2 [A=255, R=169, G=169, B=169]	1	4		18.4551	18.3469	18.415	18.3305	18.3049	18.4547
+	4.39583	-0.374297	CHAF1A	Color2 [A=255, R=169, G=169, B=169]	1	4		20.0918	20.0341	20.0689	19.7014	19.6981	19.6723
	0.336408	-0.00776609	CHAF1B	Color2 [A=255, R=169, G=169, B=169]	1	4		20.6168	20.6204	20.6179	20.624	20.5923	20.6155
	0.454405	0.0470854	CHAMP1	Color2 [A=255, R=169, G=169, B=169]	1	4		20.4419	20.5562	20.4421	20.5433	20.557	20.4811
	0.579484	-0.131472	CHCHD1	Color2 [A=255, R=169, G=169, B=169]	1	4		19.3176	19.5395	19.587	19.3304	19.4582	19.2612
+	2.18362	0.298793	CHCHD2	Color2 [A=255, R=169, G=169, B=169]	1	4		21.2578	21.1768	21.3064	21.4599	21.5997	21.5777
	0.377875	-0.0107148	CHCHD3	Color2 [A=255, R=169, G=169, B=169]	1	4		20.779	20.755	20.792	20.7743	20.7612	20.7583
	0.0345192	0.00638962	CHCHD4	Color2 [A=255, R=169, G=169, B=169]	1	4		18.2537	18.165	18.2674	18.1286	18.3004	18.2763
	0.188062	-0.0302798	CHCHD6	Color2 [A=255, R=169, G=169, B=169]	1	4		17.3771	17.5188	17.5091	17.3563	17.4696	17.4883
+	2.5972	-0.400981	CHCHD7	Color2 [A=255, R=169, G=169, B=169]	1	4		17.1878	17.0228	17.1553	16.7786	16.7145	16.6699
	2.01233	0.104353	CHD1	Color2 [A=255, R=169, G=169, B=169]	1	4		19.6326	19.6374	19.6825	19.7732	19.7688	19.7235
+	2.58815	0.27285	CHD1L	Color2 [A=255, R=169, G=169, B=169]	1	4		19.1797	19.2453	19.2803	19.5389	19.5331	19.4518
	0.0774387	0.025383	CHD2	Color2 [A=255, R=169, G=169, B=169]	1	4		17.5179	17.8508	17.8482	17.7902	17.8044	17.6985
	0.437425	-0.0733802	CHD3	Color2 [A=255, R=169, G=169, B=169]	1	4		17.8489	17.9063	18.0854	17.8648	17.8626	17.8932
	0.258465	-0.0118224	CHD4	Color2 [A=255, R=169, G=169, B=169]	1	4		20.5092	20.5307	20.5382	20.4852	20.517	20.5404
	1.43913	-0.0222855	CHD7	Color2 [A=255, R=169, G=169, B=169]	1	4		18.9877	18.9937	18.9743	18.9621	18.9709	18.9558
	0.803016	0.0678673	CHD8	Color2 [A=255, R=169, G=169, B=169]	1	4		18.9158	18.9004	19.0136	19.0039	18.9871	19.0424
	0.546275	0.135234	CHD9	Color2 [A=255, R=169, G=169, B=169]	1	4		16.5928	16.2955	16.589	16.5939	16.722	16.567
+	2.69481	-0.250404	CHDH	Color2 [A=255, R=169, G=169, B=169]	1	4		17.5373	17.5734	17.5407	17.2405	17.305	17.3547
	1.46347	0.132552	CHEK1	Color2 [A=255, R=169, G=169, B=169]	1	4		18.7256	18.7548	18.6191	18.8445	18.8354	18.8172
+	2.4585	-0.279221	CHEK2	Color2 [A=255, R=169, G=169, B=169]	1	4		19.5478	19.5494	19.4909	19.3302	19.1958	19.2245
	0.270626	-0.00958824	CHERP	Color2 [A=255, R=169, G=169, B=169]	1	4		20.6945	20.7179	20.6699	20.6866	20.6784	20.6885
	0.801603	-0.0334969	CHID1	Color2 [A=255, R=169, G=169, B=169]	1	4		19.3215	19.2932	19.2883	19.2716	19.2374	19.2935
+	1.13447	0.265075	CHKA	Color2 [A=255, R=169, G=169, B=169]	1	4		17.131	17.0786	17.0043	17.1358	17.3919	17.4814
+	2.28446	0.472112	CHM	Color2 [A=255, R=169, G=169, B=169]	1	4		20.0479	19.8317	19.8067	20.3108	20.4383	20.3535
	0.532445	0.0951805	CHML	Color2 [A=255, R=169, G=169, B=169]	1	4		18.7994	18.6522	18.8911	18.8061	18.8906	18.9315
	0.861374	0.0337404	CHMP1A	Color2 [A=255, R=169, G=169, B=169]	1	4		21.5569	21.5876	21.5364	21.5768	21.5924	21.613
	1.44819	0.0266666	CHMP1B	Color2 [A=255, R=169, G=169, B=169]	1	4		20.289	20.3116	20.3128	20.3281	20.3384	20.327
+	3.32014	-0.298569	CHMP2A	Color2 [A=255, R=169, G=169, B=169]	1	4		20.8007	20.8161	20.823	20.4734	20.5029	20.5678
+	2.90561	0.177726	CHMP2B	Color2 [A=255, R=169, G=169, B=169]	1	4		21.7051	21.7172	21.683	21.8723	21.9162	21.8501
	0.449091	-0.0371539	CHMP3	Color2 [A=255, R=169, G=169, B=169]	1	4		19.3987	19.4565	19.3616	19.3837	19.3242	19.3975
	0.0123303	0.000514348	CHMP4A	Color2 [A=255, R=169, G=169, B=169]	1	4		20.423	20.4174	20.3934	20.4187	20.4252	20.3914
	2.85131	0.0659161	CHMP4B	Color2 [A=255, R=169, G=169, B=169]	1	4		23.1104	23.132	23.1367	23.1887	23.1918	23.1963
	0.753319	0.231237	CHMP4BP1	Color2 [A=255, R=169, G=169, B=169]	1	4		16.7841	17.153	16.9692	17.2733	17.0163	17.3105
+	2.26604	0.25638	CHMP4C	Color2 [A=255, R=169, G=169, B=169]	1	4		17.7771	17.6709	17.7637	17.9613	17.9602	18.0593
	2.57149	0.133324	CHMP5	Color2 [A=255, R=169, G=169, B=169]	1	4		20.7445	20.7414	20.7813	20.8684	20.9194	20.8794
	1.34596	-0.0877495	CHMP6	Color2 [A=255, R=169, G=169, B=169]	1	4		18.8554	18.9045	18.9161	18.8507	18.7927	18.7694
	2.61798	0.136273	CHMP7	Color2 [A=255, R=169, G=169, B=169]	1	4		19.5516	19.5732	19.5694	19.6638	19.7151	19.7243
+	1.34951	-0.462987	CHN1	Color2 [A=255, R=169, G=169, B=169]	1	4		17.1527	16.7602	16.7853	16.5745	16.4883	16.2466
	2.84971	0.102049	CHORDC1	Color2 [A=255, R=169, G=169, B=169]	1	4		21.7829	21.7616	21.762	21.8575	21.8627	21.8925
	1.13203	0.0613289	CHP1	Color2 [A=255, R=169, G=169, B=169]	1	4		19.0539	18.9985	19.0144	19.0669	19.1224	19.0616
	0.18795	0.148853	CHPF	Color2 [A=255, R=169, G=169, B=169]	1	4		15.9779	15.5364	15.6752	16.1501	16.1537	15.3322
	0.00877504	0.00426451	CHPF2	Color2 [A=255, R=169, G=169, B=169]	1	4		16.4369	16.1134	15.9872	16.0365	16.3388	16.1751
	0.295757	-0.0826352	CHPT1	Color2 [A=255, R=169, G=169, B=169]	1	4		17.6964	17.6445	17.8947	17.6838	17.508	17.7959
	1.21044	0.190421	CHRAC1	Color2 [A=255, R=169, G=169, B=169]	1	4		20.7049	20.6928	20.4884	20.8634	20.7857	20.8083
+	2.38633	0.219161	CHST14	Color2 [A=255, R=169, G=169, B=169]	1	4		18.3424	18.4003	18.4406	18.5886	18.6611	18.5911
	1.58718	0.124219	CHSY1	Color2 [A=255, R=169, G=169, B=169]	1	4		16.975	16.9374	16.8734	17.0933	17.0306	17.0345
	0.238681	-0.014246	CHTF18	Color2 [A=255, R=169, G=169, B=169]	1	4		18.1864	18.2457	18.2006	18.2051	18.1671	18.2178
	0.195143	0.0136929	CHTOP	Color2 [A=255, R=169, G=169, B=169]	1	4		20.5813	20.6448	20.6631	20.6223	20.6538	20.6542
	1.04369	0.061154	CHUK	Color2 [A=255, R=169, G=169, B=169]	1	4		19.4842	19.4204	19.5097	19.5313	19.5208	19.5457
	0.0501924	0.0149848	CHURC1	Color2 [A=255, R=169, G=169, B=169]	1	4		18.6384	18.7263	18.4102	18.6829	18.5917	18.5452
	0.53235	0.0366453	CIAO1	Color2 [A=255, R=169, G=169, B=169]	1	4		19.85	19.888	19.856	19.8682	19.8788	19.9569
	0.891044	0.0741774	CIAO2A	Color2 [A=255, R=169, G=169, B=169]	1	4		18.8128	18.8649	18.7628	18.925	18.8984	18.8396
	0.129793	0.0165583	CIAO2B	Color2 [A=255, R=169, G=169, B=169]	1	4		18.4234	18.4407	18.5049	18.536	18.3994	18.4832
	1.86681	-0.124863	CIAO3	Color2 [A=255, R=169, G=169, B=169]	1	4		18.8443	18.8857	18.8469	18.7807	18.6891	18.7325
	1.62262	0.0459957	CIAPIN1	Color2 [A=255, R=169, G=169, B=169]	1	4		22.0893	22.0873	22.1019	22.15	22.1146	22.1519
	0.201085	0.328129	CIB1	Color2 [A=255, R=169, G=169, B=169]	1	4		13.9879	15.2414	16.0319	15.8018	15.1125	15.3313
	0.0315681	-0.0102291	CIBAR1	Color2 [A=255, R=169, G=169, B=169]	1	4		17.2622	17.1363	16.9466	16.9923	17.1286	17.1935
+	2.74696	-0.161502	CIC	Color2 [A=255, R=169, G=169, B=169]	1	4		17.8603	17.9307	17.8998	17.7201	17.7396	17.7467
	0.00585919	0.00404517	CINP	Color2 [A=255, R=169, G=169, B=169]	1	4		15.5717	14.9925	15.4213	15.0695	15.3569	15.5714
	3.18926	0.116605	CIP2A	Color2 [A=255, R=169, G=169, B=169]	1	4		19.2238	19.2514	19.2315	19.3416	19.3698	19.3452
	0.766279	0.0695655	CIR1	Color2 [A=255, R=169, G=169, B=169]	1	4		17.8548	17.9506	17.8901	17.952	17.9242	18.0281
	0.836185	-0.0537624	CIRBP	Color2 [A=255, R=169, G=169, B=169]	1	4		21.1909	21.2607	21.2304	21.1565	21.147	21.2171
	1.3517	0.211991	CISD1	Color2 [A=255, R=169, G=169, B=169]	1	4		20.7178	20.8389	20.8292	20.8985	21.0096	21.1138
	0.895761	0.0645981	CISD2	Color2 [A=255, R=169, G=169, B=169]	1	4		21.337	21.3893	21.4452	21.4776	21.4345	21.4532
	0.599923	-0.122346	CISD3	Color2 [A=255, R=169, G=169, B=169]	1	4		18.7741	18.78	19.0261	18.7705	18.7806	18.662
	0.320348	0.0366535	CIT	Color2 [A=255, R=169, G=169, B=169]	1	4		18.0516	17.9925	18.1411	18.0889	18.0724	18.1338
	1.58229	-0.191681	CIZ1	Color2 [A=255, R=169, G=169, B=169]	1	4		18.2726	18.2514	18.3849	18.0618	18.0881	18.184
+	3.63	0.354503	CKAP2	Color2 [A=255, R=169, G=169, B=169]	1	4		19.4099	19.4799	19.4258	19.8004	19.8212	19.7574
	0.82412	0.214029	CKAP2L	Color2 [A=255, R=169, G=169, B=169]	1	4		16.4905	16.3974	16.5903	16.6172	16.5838	16.9192
	0.978866	-0.0533504	CKAP4	Color2 [A=255, R=169, G=169, B=169]	1	4		21.6737	21.747	21.7133	21.6744	21.6701	21.6295
+	4.35858	0.153732	CKAP5	Color2 [A=255, R=169, G=169, B=169]	1	4		21.8373	21.814	21.8202	21.9813	21.9818	21.9696
	3.31139	-0.114376	CKB	Color2 [A=255, R=169, G=169, B=169]	1	4		26.3216	26.3495	26.3484	26.2133	26.2334	26.2297
	0.197574	-0.0534592	CKM	Color2 [A=255, R=169, G=169, B=169]	1	4		18.5044	18.2371	18.5596	18.4405	18.349	18.3513
	0.0704891	-0.00643794	CKMT1A	Color2 [A=255, R=169, G=169, B=169]	1	4		21.4621	21.5333	21.5414	21.4966	21.4773	21.5436
	0.0822125	0.0355155	CKS1B	Color2 [A=255, R=169, G=169, B=169]	1	4		19.4254	19.397	19.2005	19.1424	19.3757	19.6114
	0.359321	-0.106616	CKS2	Color2 [A=255, R=169, G=169, B=169]	1	4		19.4832	19.6046	19.3323	19.2882	19.2556	19.5564
	0.0310961	0.00248782	CLASP1	Color2 [A=255, R=169, G=169, B=169]	1	4		19.9828	19.9695	19.9	19.9587	19.9372	19.9639
	2.66164	-0.136818	CLASP2	Color2 [A=255, R=169, G=169, B=169]	1	4		19.9045	19.8999	19.8573	19.763	19.7255	19.7628
	0.152408	-0.0368589	CLASRP	Color2 [A=255, R=169, G=169, B=169]	1	4		16.915	16.6469	16.8385	16.788	16.6807	16.8211
+	2.54517	-0.203585	CLCC1	Color2 [A=255, R=169, G=169, B=169]	1	4		20.0551	19.9729	20.0423	19.8097	19.7952	19.8547
+	1.4621	-0.265886	CLCN3	Color2 [A=255, R=169, G=169, B=169]	1	4		16.9656	16.8051	16.7171	16.4789	16.5938	16.6174
	0.355287	0.0387408	CLCN7	Color2 [A=255, R=169, G=169, B=169]	1	4		18.5136	18.4703	18.5108	18.6189	18.5195	18.4725
	0.186307	-0.0981614	CLEC16A	Color2 [A=255, R=169, G=169, B=169]	1	4		15.8186	15.2141	15.7895	15.4473	15.4918	15.5885
	0.609795	-0.0504163	CLGN	Color2 [A=255, R=169, G=169, B=169]	1	4		18.9308	18.9184	19.0302	18.8975	18.9315	18.8992
+	4.02602	0.289961	CLIC1	Color2 [A=255, R=169, G=169, B=169]	1	4		23.4133	23.4185	23.3922	23.7109	23.7178	23.6651
	0.138986	0.00827662	CLIC4	Color2 [A=255, R=169, G=169, B=169]	1	4		21.3143	21.3676	21.3881	21.3666	21.3656	21.3626
	1.51946	-0.0569928	CLINT1	Color2 [A=255, R=169, G=169, B=169]	1	4		20.7591	20.7844	20.8123	20.7199	20.7205	20.7443
	0.60098	-0.0211016	CLIP1	Color2 [A=255, R=169, G=169, B=169]	1	4		18.7618	18.7649	18.8036	18.7718	18.7461	18.749
+	2.93679	0.456336	CLK3	Color2 [A=255, R=169, G=169, B=169]	1	4		18.3041	18.1986	18.3551	18.7112	18.7131	18.8025
	0.221642	-0.208724	CLK4	Color2 [A=255, R=169, G=169, B=169]	1	4		15.5336	15.038	15.7233	14.9989	14.843	15.8269
	0.684156	-0.210477	CLMN	Color2 [A=255, R=169, G=169, B=169]	1	4		16.8297	16.648	16.842	16.7888	16.5426	16.3569
	0.0791617	-0.0642122	CLN3	Color2 [A=255, R=169, G=169, B=169]	1	4		16.3266	16.4236	17.2028	16.4682	16.5813	16.7108
+	1.63711	0.494173	CLN5	Color2 [A=255, R=169, G=169, B=169]	1	4		17.3184	16.9798	17.3886	17.638	17.7042	17.8271
+	1.05275	-1.17054	CLN6	Color2 [A=255, R=169, G=169, B=169]	1	4		19.375	18.7559	17.6919	17.5579	17.0884	17.6649
	1.72641	0.0880591	CLNS1A	Color2 [A=255, R=169, G=169, B=169]	1	4		20.897	20.948	20.9648	21.0038	21.0304	21.0397
	1.02761	0.0899665	CLP1	Color2 [A=255, R=169, G=169, B=169]	1	4		18.8687	18.8589	18.9068	18.9337	18.9258	19.0448
+	4.36251	0.188007	CLPB	Color2 [A=255, R=169, G=169, B=169]	1	4		20.2888	20.2703	20.2614	20.4709	20.4517	20.4618
+	4.52315	-0.320876	CLPP	Color2 [A=255, R=169, G=169, B=169]	1	4		20.2913	20.3093	20.2906	19.9843	19.9952	19.949
+	4.29404	-0.544904	CLPTM1	Color2 [A=255, R=169, G=169, B=169]	1	4		19.5212	19.5231	19.5504	18.9908	18.9362	19.033
	1.69764	0.161001	CLPTM1L	Color2 [A=255, R=169, G=169, B=169]	1	4		19.5646	19.5139	19.4314	19.6435	19.6483	19.7012
	0.5873	0.0317783	CLPX	Color2 [A=255, R=169, G=169, B=169]	1	4		19.6316	19.5899	19.6667	19.6776	19.6447	19.6613
+	2.58787	0.19489	CLSPN	Color2 [A=255, R=169, G=169, B=169]	1	4		17.715	17.7642	17.7695	17.9168	17.9909	17.9257
	0.929077	0.0335439	CLTA	Color2 [A=255, R=169, G=169, B=169]	1	4		21.794	21.8321	21.8075	21.868	21.8245	21.8417
+	2.72764	-0.161431	CLTB	Color2 [A=255, R=169, G=169, B=169]	1	4		21.4958	21.5066	21.4594	21.3146	21.3591	21.3039
	0.0199917	-0.000925064	CLTC	Color2 [A=255, R=169, G=169, B=169]	1	4		22.8039	22.8346	22.8228	22.7977	22.8196	22.8412
+	3.22917	-0.444105	CLU	Color2 [A=255, R=169, G=169, B=169]	1	4		18.8365	18.8561	18.9497	18.4892	18.3921	18.4286
	1.71666	0.0506808	CLUH	Color2 [A=255, R=169, G=169, B=169]	1	4		20.7609	20.7509	20.7922	20.8209	20.8258	20.8094
+	2.02099	0.694076	CLYBL	Color2 [A=255, R=169, G=169, B=169]	1	4		16.8383	17.2991	17.166	17.9111	17.7387	17.7359
+	3.91724	0.236298	CMAS	Color2 [A=255, R=169, G=169, B=169]	1	4		20.0782	20.0868	20.0504	20.3274	20.3096	20.2874
+	3.08617	0.237646	CMBL	Color2 [A=255, R=169, G=169, B=169]	1	4		22.1657	22.2015	22.1815	22.4175	22.4637	22.3805
+	2.34559	-0.252268	CMC1	Color2 [A=255, R=169, G=169, B=169]	1	4		17.9982	18.0747	17.9457	17.7423	17.7978	17.7216
	0.195162	0.027743	CMC2	Color2 [A=255, R=169, G=169, B=169]	1	4		20.0656	20.1664	20.2085	20.1058	20.2104	20.2074
+	0.940185	-0.404404	CMC4	Color2 [A=255, R=169, G=169, B=169]	1	4		17.1701	17.4863	17.5669	16.986	16.7343	17.2899
	0.700215	0.146231	CMIP	Color2 [A=255, R=169, G=169, B=169]	1	4		17.1896	16.947	16.9796	17.2275	17.2559	17.0715
	0.347824	-0.022742	CMPK1	Color2 [A=255, R=169, G=169, B=169]	1	4		21.9416	21.914	21.8952	21.8524	21.8961	21.9339
+	2.81798	-0.237668	CMSS1	Color2 [A=255, R=169, G=169, B=169]	1	4		20.0257	19.9848	20.0244	19.7424	19.8293	19.7502
+	3.20807	0.583755	CMTM3	Color2 [A=255, R=169, G=169, B=169]	1	4		19.2035	19.2838	19.1018	19.7998	19.8166	19.724
	0.529312	-0.0554059	CMTM4	Color2 [A=255, R=169, G=169, B=169]	1	4		18.8445	18.7781	18.8458	18.8146	18.6872	18.8004
	2.34117	-0.0899162	CMTR1	Color2 [A=255, R=169, G=169, B=169]	1	4		20.1896	20.1852	20.1507	20.1046	20.0761	20.0751
	0.135657	0.0525277	CMTR2	Color2 [A=255, R=169, G=169, B=169]	1	4		15.8502	16.1844	15.8624	15.8631	16.1809	16.0107
+	2.81299	-0.358876	CNBP	Color2 [A=255, R=169, G=169, B=169]	1	4		21.6492	21.7769	21.7971	21.3765	21.376	21.3941
	1.4753	0.0716674	CNDP2	Color2 [A=255, R=169, G=169, B=169]	1	4		21.7832	21.7992	21.8543	21.8783	21.8972	21.8762
	0.076129	-0.0230052	CNEP1R1	Color2 [A=255, R=169, G=169, B=169]	1	4		17.205	17.1679	17.3926	17.1353	17.1695	17.3916
	0.501248	0.0377649	CNIH4	Color2 [A=255, R=169, G=169, B=169]	1	4		20.2469	20.2535	20.3225	20.2674	20.3333	20.3355
+	4.78835	0.581742	CNN2	Color2 [A=255, R=169, G=169, B=169]	1	4		19.7836	19.7243	19.7987	20.3609	20.353	20.338
+	3.72163	0.227285	CNN3	Color2 [A=255, R=169, G=169, B=169]	1	4		21.8918	21.8536	21.8406	22.0807	22.0824	22.1048
	2.49815	-0.151593	CNNM3	Color2 [A=255, R=169, G=169, B=169]	1	4		18.2112	18.1699	18.1914	18.0419	18.0738	18.0021
+	1.66478	-0.219862	CNNM4	Color2 [A=255, R=169, G=169, B=169]	1	4		17.0905	17.2752	17.1281	16.9844	16.9369	16.9129
	0.0332571	0.0012207	CNOT1	Color2 [A=255, R=169, G=169, B=169]	1	4		20.5158	20.4921	20.4896	20.4885	20.4943	20.5184
	0.795212	0.0380535	CNOT10	Color2 [A=255, R=169, G=169, B=169]	1	4		20.0116	19.9732	20.0161	20.0121	20.0317	20.0713
	1.00105	0.0807934	CNOT11	Color2 [A=255, R=169, G=169, B=169]	1	4		18.5932	18.6983	18.6658	18.7598	18.7495	18.6904
	0.207495	0.0161724	CNOT2	Color2 [A=255, R=169, G=169, B=169]	1	4		19.5285	19.5156	19.4433	19.4939	19.5404	19.5016
	1.52763	-0.0498594	CNOT3	Color2 [A=255, R=169, G=169, B=169]	1	4		19.7285	19.716	19.7071	19.6947	19.6553	19.652
	0.766475	0.178682	CNOT4	Color2 [A=255, R=169, G=169, B=169]	1	4		17.4417	17.67	17.431	17.7574	17.7755	17.5458
	0.331357	0.18878	CNOT6	Color2 [A=255, R=169, G=169, B=169]	1	4		17.4019	17.9164	18.1147	17.8233	18.007	18.1689
	0.0218319	0.00684547	CNOT6L	Color2 [A=255, R=169, G=169, B=169]	1	4		19.1942	19.433	19.1092	19.3157	19.261	19.1802
	0.0770996	-0.0120818	CNOT7	Color2 [A=255, R=169, G=169, B=169]	1	4		18.0458	18.0088	17.8754	17.9866	17.9805	17.9266
	0.215752	-0.0241833	CNOT8	Color2 [A=255, R=169, G=169, B=169]	1	4		18.7439	18.6194	18.66	18.6841	18.6618	18.6049
	0.214241	-0.00625801	CNOT9	Color2 [A=255, R=169, G=169, B=169]	1	4		19.6513	19.6531	19.626	19.6487	19.6239	19.6392
+	2.69528	0.151653	CNP	Color2 [A=255, R=169, G=169, B=169]	1	4		21.425	21.3774	21.3624	21.5593	21.5297	21.5308
	2.80033	0.0754642	CNPY2	Color2 [A=255, R=169, G=169, B=169]	1	4		22.1113	22.1417	22.1347	22.2107	22.2052	22.1982
	0.0395738	0.00554593	CNPY3	Color2 [A=255, R=169, G=169, B=169]	1	4		18.4954	18.4602	18.3465	18.4653	18.4108	18.4427
	1.20814	-0.217606	CNPY4	Color2 [A=255, R=169, G=169, B=169]	1	4		17.8151	17.8245	17.9961	17.7164	17.7271	17.5394
+	0.767527	0.812572	CNRIP1	Color2 [A=255, R=169, G=169, B=169]	1	4		14.8988	16.2953	15.2549	16.6672	16.3968	15.8226
+	4.66493	-1.33852	CNTN1	Color2 [A=255, R=169, G=169, B=169]	1	4		16.8668	16.9272	16.9955	15.6312	15.6417	15.5012
	0.778702	0.205168	CNTNAP1	Color2 [A=255, R=169, G=169, B=169]	1	4		16.3361	16.4034	16.6882	16.7069	16.7621	16.5743
	0.340474	0.0823701	COA1	Color2 [A=255, R=169, G=169, B=169]	1	4		17.5945	17.8121	17.9237	17.8139	17.8601	17.9033
	0.488249	-0.0285117	COA3	Color2 [A=255, R=169, G=169, B=169]	1	4		20.3623	20.389	20.3084	20.3421	20.3212	20.3109
	0.25427	0.0863266	COA5	Color2 [A=255, R=169, G=169, B=169]	1	4		18.0927	17.6596	17.9358	18.0352	18.0219	17.89
	1.55432	0.11172	COA6	Color2 [A=255, R=169, G=169, B=169]	1	4		21.2142	21.1676	21.2105	21.2536	21.3194	21.3544
	0.706432	-0.0442378	COA7	Color2 [A=255, R=169, G=169, B=169]	1	4		20.0837	19.994	20.0672	19.9946	20.0191	19.9985
+	3.30757	0.228956	COASY	Color2 [A=255, R=169, G=169, B=169]	1	4		20.5993	20.5834	20.6139	20.868	20.8124	20.803
	1.17332	-0.132597	COBLL1	Color2 [A=255, R=169, G=169, B=169]	1	4		16.9429	16.918	17.0344	16.7579	16.8467	16.8929
+	1.7477	-0.184807	COCH	Color2 [A=255, R=169, G=169, B=169]	1	4		18.0017	17.8719	17.981	17.8082	17.7715	17.7203
+	2.72687	0.237413	COG1	Color2 [A=255, R=169, G=169, B=169]	1	4		18.3638	18.3654	18.3342	18.5851	18.6485	18.542
+	2.79168	0.315974	COG2	Color2 [A=255, R=169, G=169, B=169]	1	4		18.1256	18.0576	18.0603	18.4648	18.3464	18.3803
+	3.90237	0.458474	COG3	Color2 [A=255, R=169, G=169, B=169]	1	4		17.5447	17.4704	17.4689	17.9895	17.9422	17.9277
+	3.71425	0.236829	COG4	Color2 [A=255, R=169, G=169, B=169]	1	4		19.056	19.051	19.0375	19.2682	19.3193	19.2675
	1.06517	-0.0532945	COG5	Color2 [A=255, R=169, G=169, B=169]	1	4		19.8012	19.8224	19.7786	19.7753	19.7091	19.758
	0.331342	0.0248763	COG6	Color2 [A=255, R=169, G=169, B=169]	1	4		18.9193	18.999	18.984	18.9627	19.0275	18.9868
	1.47815	-0.107449	COG7	Color2 [A=255, R=169, G=169, B=169]	1	4		19.1852	19.1317	19.0715	19.0079	19.0335	19.0246
	1.67377	0.0318597	COG8	Color2 [A=255, R=169, G=169, B=169]	1	4		19.2123	19.2156	19.2319	19.2636	19.2427	19.249
+	2.95408	0.234443	COIL	Color2 [A=255, R=169, G=169, B=169]	1	4		19.8214	19.7487	19.8095	20.0609	20.0127	20.0094
+	4.24966	-0.317359	COL14A1	Color2 [A=255, R=169, G=169, B=169]	1	4		21.9515	21.9739	21.937	21.6555	21.6455	21.6093
	0.0458591	0.00611178	COL18A1	Color2 [A=255, R=169, G=169, B=169]	1	4		18.1921	18.2025	18.1181	18.1035	18.2211	18.2065
+	1.565	0.780738	COL2A1	Color2 [A=255, R=169, G=169, B=169]	1	4		15.5305	15.0305	14.8521	16.0003	16.0487	15.7063
	0.834286	0.280139	COL4A1	Color2 [A=255, R=169, G=169, B=169]	1	4		16.0038	16.4544	16.4589	16.6546	16.5223	16.5806
	0.805842	0.103396	COL4A2	Color2 [A=255, R=169, G=169, B=169]	1	4		18.0791	18.2289	18.1467	18.1922	18.2417	18.3309
+	1.65072	-0.460885	COL4A6	Color2 [A=255, R=169, G=169, B=169]	1	4		17.415	17.5599	17.6201	17.1108	17.2413	16.8603
+	2.80799	0.478714	COL6A1	Color2 [A=255, R=169, G=169, B=169]	1	4		17.6512	17.7531	17.8269	18.1893	18.2946	18.1834
	0.692356	-0.104221	COLEC12	Color2 [A=255, R=169, G=169, B=169]	1	4		16.7188	16.9371	16.8707	16.7833	16.7218	16.7089
	1.14625	-0.060002	COLGALT1	Color2 [A=255, R=169, G=169, B=169]	1	4		20.7578	20.7164	20.6773	20.6554	20.672	20.644
	0.610796	-0.128434	COMMD1	Color2 [A=255, R=169, G=169, B=169]	1	4		18.5312	18.2902	18.4318	18.4015	18.1823	18.2842
	0.400274	0.0831159	COMMD10	Color2 [A=255, R=169, G=169, B=169]	1	4		17.8663	17.7868	17.8388	17.9901	18.0066	17.7445
	0.370598	0.128459	COMMD2	Color2 [A=255, R=169, G=169, B=169]	1	4		18.9844	19.0743	18.713	19.035	18.895	19.2271
	0.594423	-0.0884272	COMMD3	Color2 [A=255, R=169, G=169, B=169]	1	4		17.5321	17.6592	17.5907	17.4	17.5287	17.5879
	0.2716	0.0307795	COMMD4	Color2 [A=255, R=169, G=169, B=169]	1	4		18.9924	18.8893	18.9227	18.9086	18.9627	19.0254
	0.127398	-0.0451628	COMMD5	Color2 [A=255, R=169, G=169, B=169]	1	4		18.2905	18.2528	18.4632	18.2961	18.0923	18.4826
	0.170262	-0.0765457	COMMD6	Color2 [A=255, R=169, G=169, B=169]	1	4		18.7717	18.5707	18.4342	18.5763	18.7198	18.2507
+	1.2384	-0.23397	COMMD7	Color2 [A=255, R=169, G=169, B=169]	1	4		17.7881	17.7948	17.687	17.3596	17.6085	17.5999
	0.952287	0.0533829	COMMD8	Color2 [A=255, R=169, G=169, B=169]	1	4		18.6267	18.6301	18.6051	18.6633	18.7218	18.637
	0.440823	-0.0600211	COMMD9	Color2 [A=255, R=169, G=169, B=169]	1	4		17.9364	17.8908	17.8808	17.8616	17.7377	17.9285
	2.91856	0.135277	COMT	Color2 [A=255, R=169, G=169, B=169]	1	4		21.3859	21.3905	21.4285	21.5181	21.544	21.5487
	1.39735	0.109634	COMTD1	Color2 [A=255, R=169, G=169, B=169]	1	4		19.1059	19.218	19.1233	19.279	19.2406	19.2564
	0.58509	0.193362	COP1	Color2 [A=255, R=169, G=169, B=169]	1	4		16.2748	15.7802	16.116	16.2222	16.2351	16.2937
	0.704733	0.0190328	COPA	Color2 [A=255, R=169, G=169, B=169]	1	4		21.6312	21.6258	21.6288	21.6265	21.6477	21.6688
	3.48695	0.0626825	COPB1	Color2 [A=255, R=169, G=169, B=169]	1	4		22.6119	22.5996	22.6067	22.6687	22.6616	22.6759
	1.88245	0.0697581	COPB2	Color2 [A=255, R=169, G=169, B=169]	1	4		22.1272	22.0859	22.091	22.1547	22.1695	22.1892
	0.00471191	-0.000349045	COPE	Color2 [A=255, R=169, G=169, B=169]	1	4		21.5925	21.5271	21.5433	21.536	21.5438	21.5821
	2.14979	0.0538712	COPG1	Color2 [A=255, R=169, G=169, B=169]	1	4		20.4958	20.5063	20.5262	20.5525	20.5655	20.5719
	1.9395	0.0697753	COPG2	Color2 [A=255, R=169, G=169, B=169]	1	4		21.1756	21.1845	21.219	21.2514	21.2573	21.2796
	1.00014	0.155611	COPRS	Color2 [A=255, R=169, G=169, B=169]	1	4		19.2157	19.0934	18.9686	19.2277	19.2385	19.2783
	1.17382	0.0558904	COPS2	Color2 [A=255, R=169, G=169, B=169]	1	4		20.5368	20.5519	20.5521	20.6068	20.5632	20.6384
	1.71338	0.0935624	COPS3	Color2 [A=255, R=169, G=169, B=169]	1	4		21.0436	21.1014	21.1229	21.1966	21.1793	21.1727
	0.876836	0.0263246	COPS4	Color2 [A=255, R=169, G=169, B=169]	1	4		20.8785	20.8872	20.8904	20.9385	20.9014	20.8952
	1.7505	-0.0642204	COPS5	Color2 [A=255, R=169, G=169, B=169]	1	4		20.7811	20.8083	20.7535	20.7077	20.7238	20.7188
	1.45843	0.0674693	COPS6	Color2 [A=255, R=169, G=169, B=169]	1	4		21.1432	21.1599	21.2113	21.2284	21.2377	21.2507
	0.0480111	0.00490888	COPS7A	Color2 [A=255, R=169, G=169, B=169]	1	4		20.716	20.6217	20.6929	20.7028	20.7018	20.6406
	0.263116	-0.0296122	COPS7B	Color2 [A=255, R=169, G=169, B=169]	1	4		21.723	21.8637	21.7439	21.7559	21.7276	21.7582
	1.94178	0.0805162	COPS8	Color2 [A=255, R=169, G=169, B=169]	1	4		20.316	20.3624	20.3251	20.4376	20.4055	20.402
	0.940035	-0.0188713	COPZ1	Color2 [A=255, R=169, G=169, B=169]	1	4		21.4394	21.4424	21.4577	21.4423	21.4175	21.4231
	0.326199	0.16761	COQ10B	Color2 [A=255, R=169, G=169, B=169]	1	4		16.41	16.6033	16.2546	16.7377	16.8114	16.2215
	1.00889	-0.266562	COQ3	Color2 [A=255, R=169, G=169, B=169]	1	4		17.414	17.5571	17.8048	17.3786	17.3688	17.2288
	1.39051	-0.174814	COQ5	Color2 [A=255, R=169, G=169, B=169]	1	4		18.2617	18.3107	18.4117	18.1542	18.086	18.2195
+	4.05902	-0.355944	COQ6	Color2 [A=255, R=169, G=169, B=169]	1	4		20.721	20.6586	20.712	20.3213	20.3457	20.3568
+	1.71763	-0.263039	COQ7	Color2 [A=255, R=169, G=169, B=169]	1	4		19.1932	19.3965	19.3865	19.0278	19.0988	19.0605
	0.168513	0.0141869	COQ8A	Color2 [A=255, R=169, G=169, B=169]	1	4		19.9813	19.9989	20.0823	20.0237	20.0363	20.0452
	0.676984	-0.0963465	COQ8B	Color2 [A=255, R=169, G=169, B=169]	1	4		19.7586	19.5851	19.6109	19.6239	19.5054	19.5362
	0.576736	-0.0900529	COQ9	Color2 [A=255, R=169, G=169, B=169]	1	4		19.6544	19.7453	19.6785	19.6984	19.4812	19.6285
+	5.18147	1.20592	CORO1A	Color2 [A=255, R=169, G=169, B=169]	1	4		18.7034	18.6627	18.7757	19.8861	19.9581	19.9154
	2.90165	0.139102	CORO1B	Color2 [A=255, R=169, G=169, B=169]	1	4		20.0337	19.9873	19.9791	20.1365	20.1373	20.1436
+	3.8154	0.156466	CORO1C	Color2 [A=255, R=169, G=169, B=169]	1	4		21.8055	21.8371	21.8255	21.9671	21.9816	21.9887
+	4.85734	0.178368	CORO7	Color2 [A=255, R=169, G=169, B=169]	1	4		20.5508	20.5727	20.5534	20.7389	20.7354	20.7378
+	3.25196	0.152767	COTL1	Color2 [A=255, R=169, G=169, B=169]	1	4		21.3046	21.3223	21.3104	21.483	21.4757	21.4368
	0.778901	0.161873	COX11	Color2 [A=255, R=169, G=169, B=169]	1	4		17.713	17.7885	17.7517	17.8158	17.8235	18.0995
	1.96459	0.16865	COX15	Color2 [A=255, R=169, G=169, B=169]	1	4		20.0715	20.1408	20.0948	20.2102	20.2875	20.3155
	0.0416186	0.0147775	COX16	Color2 [A=255, R=169, G=169, B=169]	1	4		17.2091	17.3846	17.6197	17.3785	17.4524	17.4268
	0.242905	0.177059	COX17	Color2 [A=255, R=169, G=169, B=169]	1	4		20.4449	20.6082	20.5765	20.3018	20.5986	21.2605
	0.305843	0.0482368	COX18	Color2 [A=255, R=169, G=169, B=169]	1	4		16.3077	16.289	16.308	16.3636	16.2328	16.453
	1.90924	0.158526	COX19	Color2 [A=255, R=169, G=169, B=169]	1	4		18.5223	18.4948	18.4695	18.7097	18.5947	18.6578
	0.0969081	-0.0112972	COX20	Color2 [A=255, R=169, G=169, B=169]	1	4		18.0266	18.1543	18.0915	18.1129	18.0804	18.0452
	0.4922	-0.0399914	COX4I1	Color2 [A=255, R=169, G=169, B=169]	1	4		23.5468	23.5573	23.5516	23.4619	23.4939	23.58
	0.522738	-0.0754706	COX5A	Color2 [A=255, R=169, G=169, B=169]	1	4		23.3559	23.4936	23.306	23.3588	23.2564	23.314
+	2.22952	-0.258677	COX5B	Color2 [A=255, R=169, G=169, B=169]	1	4		23.129	23.2277	23.2742	22.948	22.9145	22.9923
	1.37715	-0.112019	COX6B1	Color2 [A=255, R=169, G=169, B=169]	1	4		22.7549	22.8298	22.7903	22.6258	22.6792	22.7339
+	3.30565	-0.320046	COX6C	Color2 [A=255, R=169, G=169, B=169]	1	4		22.6729	22.7402	22.6825	22.347	22.3659	22.4227
+	2.54059	-0.235663	COX7A2	Color2 [A=255, R=169, G=169, B=169]	1	4		20.8015	20.8415	20.8433	20.6527	20.5366	20.59
	0.640134	-0.0742836	COX7A2L	Color2 [A=255, R=169, G=169, B=169]	1	4		19.9014	19.839	19.9688	19.8013	19.7838	19.9012
	0.116769	0.0235062	COX7B	Color2 [A=255, R=169, G=169, B=169]	1	4		20.3428	20.3333	20.1227	20.2833	20.2693	20.3167
	0.647204	-0.563693	COX7C	Color2 [A=255, R=169, G=169, B=169]	1	4		21.512	20.7471	20.5368	20.6752	19.8534	20.5762
+	3.34567	-0.149642	CPD	Color2 [A=255, R=169, G=169, B=169]	1	4		19.9097	19.8643	19.889	19.728	19.7403	19.7458
	0.644232	-0.268178	CPE	Color2 [A=255, R=169, G=169, B=169]	1	4		16.5784	16.7312	16.3745	16.6069	16.1495	16.1232
+	2.79906	0.470951	CPEB4	Color2 [A=255, R=169, G=169, B=169]	1	4		16.0154	16.0661	15.8998	16.3901	16.5013	16.5028
	1.35854	0.213537	CPLX1	Color2 [A=255, R=169, G=169, B=169]	1	4		17.4257	17.3824	17.2168	17.6276	17.5281	17.5099
+	4.03143	-0.142772	CPNE1	Color2 [A=255, R=169, G=169, B=169]	1	4		21.2679	21.2723	21.2614	21.1079	21.1359	21.1294
	1.47302	0.110619	CPNE2	Color2 [A=255, R=169, G=169, B=169]	1	4		18.1689	18.1461	18.2122	18.3429	18.2685	18.2476
	3.23957	-0.0961558	CPNE3	Color2 [A=255, R=169, G=169, B=169]	1	4		22.0104	22.0366	22.0269	21.9393	21.9187	21.9275
	0.312087	0.0394993	CPNE8	Color2 [A=255, R=169, G=169, B=169]	1	4		18.2098	18.2902	18.3605	18.2788	18.3249	18.3754
	0.0553817	-0.00472641	CPOX	Color2 [A=255, R=169, G=169, B=169]	1	4		20.8947	20.9349	20.9917	20.9217	20.9339	20.9515
+	1.919	-0.221432	CPPED1	Color2 [A=255, R=169, G=169, B=169]	1	4		19.4042	19.3781	19.3197	19.1917	19.1884	19.0575
+	1.776	-1.26559	CPS1	Color2 [A=255, R=169, G=169, B=169]	1	4		16.7497	16.7	16.6751	14.8119	15.8436	15.6725
	1.60558	-0.0617917	CPSF1	Color2 [A=255, R=169, G=169, B=169]	1	4		19.2296	19.2559	19.1968	19.1723	19.1578	19.1669
	1.8375	-0.0490475	CPSF2	Color2 [A=255, R=169, G=169, B=169]	1	4		20.02	20.057	20.0419	19.9812	19.9984	19.9922
	0.693283	-0.058094	CPSF3	Color2 [A=255, R=169, G=169, B=169]	1	4		19.8628	19.9281	19.8476	19.854	19.8469	19.7633
	0.0668006	0.0118326	CPSF4	Color2 [A=255, R=169, G=169, B=169]	1	4		17.6478	17.8265	17.8271	17.7471	17.7957	17.7941
	1.17731	-0.0219377	CPSF6	Color2 [A=255, R=169, G=169, B=169]	1	4		22.0075	21.9871	21.988	21.971	21.963	21.9827
	0.0337757	0.00128746	CPSF7	Color2 [A=255, R=169, G=169, B=169]	1	4		20.8925	20.8907	20.9189	20.8996	20.9188	20.8876
+	3.10954	0.83456	CPT1A	Color2 [A=255, R=169, G=169, B=169]	1	4		16.437	16.5572	16.6984	17.3271	17.4958	17.3733
	1.76362	0.0427984	CPT2	Color2 [A=255, R=169, G=169, B=169]	1	4		19.255	19.2376	19.2711	19.3069	19.2957	19.2895
	0.6987	0.0826225	CPTP	Color2 [A=255, R=169, G=169, B=169]	1	4		16.859	16.8111	16.8608	16.8574	16.8945	17.0268
	0.62032	-0.0222429	CPVL	Color2 [A=255, R=169, G=169, B=169]	1	4		21.4084	21.435	21.4432	21.4054	21.3861	21.4284
+	3.86487	0.712708	CRABP2	Color2 [A=255, R=169, G=169, B=169]	1	4		21.4531	21.606	21.5946	22.2732	22.2671	22.2515
	1.06599	-0.173107	CRACD	Color2 [A=255, R=169, G=169, B=169]	1	4		15.7729	15.6902	15.8003	15.484	15.546	15.7142
	0.364947	0.0391178	CRADD	Color2 [A=255, R=169, G=169, B=169]	1	4		17.6307	17.741	17.7081	17.7195	17.7906	17.687
	0.442835	0.151986	CRAMP1	Color2 [A=255, R=169, G=169, B=169]	1	4		15.4113	15.0234	15.3523	15.3094	15.3518	15.5818
+	1.34241	0.26052	CRAT	Color2 [A=255, R=169, G=169, B=169]	1	4		15.6533	15.9574	15.8073	16.1062	16.0266	16.0667
+	2.32366	-0.286314	CRBN	Color2 [A=255, R=169, G=169, B=169]	1	4		18.7567	18.6214	18.6508	18.4269	18.3322	18.4107
	0.410446	-0.0433699	CRCP	Color2 [A=255, R=169, G=169, B=169]	1	4		18.8807	18.802	18.7286	18.7632	18.7749	18.7431
	0.53413	-0.0603574	CREB1	Color2 [A=255, R=169, G=169, B=169]	1	4		18.4584	18.3786	18.4256	18.3113	18.4485	18.3218
	0.386513	-0.136916	CREB5	Color2 [A=255, R=169, G=169, B=169]	1	4		17.2931	16.7851	17.0317	16.9391	16.9125	16.8477
	1.35557	-0.161241	CREBBP	Color2 [A=255, R=169, G=169, B=169]	1	4		17.0137	17.0444	17.084	16.7868	16.9107	16.9609
	0.493311	1.31052	CREBZF	Color2 [A=255, R=169, G=169, B=169]	1	4		18.6725	15.2946	18.8542	18.8951	18.8517	19.006
+	2.18703	0.365967	CRELD1	Color2 [A=255, R=169, G=169, B=169]	1	4		16.6384	16.8303	16.7228	17.1511	17.0112	17.1271
+	2.14877	0.218786	CRELD2	Color2 [A=255, R=169, G=169, B=169]	1	4		19.3158	19.2827	19.4105	19.5258	19.5928	19.5467
+	4.32647	0.998627	CRIP2	Color2 [A=255, R=169, G=169, B=169]	1	4		16.0947	16.2653	16.1346	17.179	17.1379	17.1736
+	1.2921	-0.377598	CRIPT	Color2 [A=255, R=169, G=169, B=169]	1	4		18.5067	18.8201	18.6478	18.4313	18.3263	18.0843
	0.34453	0.0131251	CRK	Color2 [A=255, R=169, G=169, B=169]	1	4		20.6653	20.6776	20.6932	20.6684	20.6917	20.7154
	0.684893	0.0287666	CRKL	Color2 [A=255, R=169, G=169, B=169]	1	4		21.0324	21.0431	21.0554	21.0382	21.0803	21.0987
+	4.27494	0.297609	CRLF3	Color2 [A=255, R=169, G=169, B=169]	1	4		19.3429	19.2963	19.3149	19.6168	19.5994	19.6308
	0.917957	-0.290736	CRLS1	Color2 [A=255, R=169, G=169, B=169]	1	4		16.2457	16.47	16.6094	16.347	16.109	15.9969
+	4.41045	0.763409	CRMP1	Color2 [A=255, R=169, G=169, B=169]	1	4		18.8964	19.0014	18.9133	19.6851	19.7417	19.6745
	1.53227	-0.0360216	CRNKL1	Color2 [A=255, R=169, G=169, B=169]	1	4		19.7326	19.7005	19.7124	19.6683	19.6861	19.6829
	1.65546	-0.156453	CROCC	Color2 [A=255, R=169, G=169, B=169]	1	4		17.7965	17.7464	17.6598	17.5618	17.5615	17.6101
+	1.90537	-0.273758	CROT	Color2 [A=255, R=169, G=169, B=169]	1	4		16.8501	16.7701	16.9189	16.659	16.4995	16.5594
	0.268886	-0.0277335	CRTAP	Color2 [A=255, R=169, G=169, B=169]	1	4		20.2441	20.1938	20.1675	20.203	20.2141	20.1052
	1.7449	-0.156263	CRTC1	Color2 [A=255, R=169, G=169, B=169]	1	4		17.4886	17.4111	17.5429	17.3498	17.3176	17.3064
	0.470421	-0.768537	CRTC2	Color2 [A=255, R=169, G=169, B=169]	1	4		17.121	16.82	16.9179	16.7097	14.7941	17.0495
+	1.11105	-0.398815	CRTC3	Color2 [A=255, R=169, G=169, B=169]	1	4		16.3052	16.5698	16.1871	15.8244	15.8356	16.2057
	0.125353	0.0686684	CRYBG1	Color2 [A=255, R=169, G=169, B=169]	1	4		17.3143	16.7762	17.3009	17.3784	17.0606	17.1584
+	1.28457	-0.564819	CRYBG3	Color2 [A=255, R=169, G=169, B=169]	1	4		16.1115	16.0884	16.565	15.4928	15.9504	15.6273
	2.51274	0.120118	CRYZ	Color2 [A=255, R=169, G=169, B=169]	1	4		20.7127	20.7537	20.7631	20.8641	20.8813	20.8444
+	4.47228	0.289235	CRYZL1	Color2 [A=255, R=169, G=169, B=169]	1	4		19.0859	19.113	19.0761	19.371	19.3985	19.3731
	1.37828	-0.0319532	CS	Color2 [A=255, R=169, G=169, B=169]	1	4		23.5115	23.5053	23.4849	23.4829	23.4593	23.4635
+	3.73576	0.154116	CSDE1	Color2 [A=255, R=169, G=169, B=169]	1	4		22.064	22.0306	22.0483	22.2062	22.1891	22.2099
	2.20502	-0.0356998	CSE1L	Color2 [A=255, R=169, G=169, B=169]	1	4		24.1058	24.0905	24.0956	24.052	24.0637	24.0691
	2.50163	0.0916189	CSK	Color2 [A=255, R=169, G=169, B=169]	1	4		23.4562	23.4445	23.4866	23.5438	23.5505	23.5677
	1.17674	0.0593122	CSNK1A1	Color2 [A=255, R=169, G=169, B=169]	1	4		20.5959	20.5831	20.5927	20.6087	20.6512	20.6897
+	1.61077	0.234785	CSNK1D	Color2 [A=255, R=169, G=169, B=169]	1	4		18.2909	18.2796	18.3399	18.4359	18.5225	18.6564
+	2.22511	0.237826	CSNK1E	Color2 [A=255, R=169, G=169, B=169]	1	4		19.7396	19.7994	19.882	20.0315	20.0246	20.0783
+	0.790057	-0.677843	CSNK1G2	Color2 [A=255, R=169, G=169, B=169]	1	4		16.1477	15.9029	15.2637	14.9969	14.6367	15.6471
	0.224688	-0.170755	CSNK1G3	Color2 [A=255, R=169, G=169, B=169]	1	4		15.085	14.5194	15.3569	14.6775	14.6257	15.1457
	0.30357	-0.129178	CSNK2A1	Color2 [A=255, R=169, G=169, B=169]	1	4		18.1793	17.8459	17.9464	17.8924	17.601	18.0907
	2.69896	0.044974	CSNK2A2	Color2 [A=255, R=169, G=169, B=169]	1	4		20.8383	20.8544	20.8588	20.8947	20.8948	20.8969
	0.126238	0.0100231	CSNK2B	Color2 [A=255, R=169, G=169, B=169]	1	4		21.8469	21.892	21.936	21.8876	21.8886	21.9288
	0.60871	0.0394382	CSRP1	Color2 [A=255, R=169, G=169, B=169]	1	4		18.2752	18.3464	18.2742	18.3085	18.3401	18.3656
+	2.26339	-0.238281	CSRP2	Color2 [A=255, R=169, G=169, B=169]	1	4		20.7781	20.8709	20.9155	20.6125	20.5906	20.6465
	0.0312447	0.00648117	CST3	Color2 [A=255, R=169, G=169, B=169]	1	4		18.4716	18.4907	18.6697	18.549	18.4991	18.6033
+	2.96233	0.407002	CSTB	Color2 [A=255, R=169, G=169, B=169]	1	4		22.7195	22.7309	22.8049	23.1264	23.1111	23.2388
	1.06617	0.0334727	CSTF1	Color2 [A=255, R=169, G=169, B=169]	1	4		20.6826	20.6822	20.6714	20.6861	20.7152	20.7353
	1.55165	-0.0718466	CSTF2	Color2 [A=255, R=169, G=169, B=169]	1	4		20.9649	20.9105	20.9194	20.8818	20.8366	20.8608
	0.829575	-0.0288417	CSTF2T	Color2 [A=255, R=169, G=169, B=169]	1	4		20.2505	20.2686	20.2452	20.2024	20.2523	20.223
	1.57389	-0.0489699	CSTF3	Color2 [A=255, R=169, G=169, B=169]	1	4		20.729	20.726	20.6889	20.6608	20.6779	20.6583
+	0.805276	0.774822	CSTPP1	Color2 [A=255, R=169, G=169, B=169]	1	4		15.4525	15.1673	14.1506	16.0624	15.6777	15.3546
	0.420827	-0.0126998	CTBP1	Color2 [A=255, R=169, G=169, B=169]	1	4		20.8441	20.8351	20.8117	20.8268	20.8006	20.8254
	0.21393	-0.0127544	CTBP2	Color2 [A=255, R=169, G=169, B=169]	1	4		20.7967	20.7779	20.7227	20.7399	20.7597	20.7594
	0.431134	-0.0410881	CTCF	Color2 [A=255, R=169, G=169, B=169]	1	4		18.6626	18.7247	18.6997	18.5824	18.7006	18.6809
	0.634312	0.0799751	CTDNEP1	Color2 [A=255, R=169, G=169, B=169]	1	4		17.7338	17.8046	17.7023	17.7428	17.9095	17.8283
	0.595406	-0.0427367	CTDP1	Color2 [A=255, R=169, G=169, B=169]	1	4		18.6668	18.7605	18.6829	18.6818	18.6657	18.6344
	0.451203	-0.0177638	CTDSPL2	Color2 [A=255, R=169, G=169, B=169]	1	4		18.7816	18.827	18.8049	18.7963	18.7987	18.7652
+	1.99356	0.281514	CTH	Color2 [A=255, R=169, G=169, B=169]	1	4		19.9214	19.9945	20.122	20.2637	20.2919	20.3268
	0.547083	-0.214849	CTIF	Color2 [A=255, R=169, G=169, B=169]	1	4		16.6111	16.2815	16.6527	16.2127	16.1358	16.5524
	3.60762	-0.131797	CTNNA1	Color2 [A=255, R=169, G=169, B=169]	1	4		20.4406	20.4626	20.4442	20.3314	20.3178	20.303
	0.314852	0.760318	CTNNA2	Color2 [A=255, R=169, G=169, B=169]	1	4		17.7144	17.947	14.883	17.7213	17.4692	17.6349
	0.41244	0.0243467	CTNNAL1	Color2 [A=255, R=169, G=169, B=169]	1	4		19.164	19.1151	19.1804	19.1513	19.2054	19.1757
+	2.88592	-0.151832	CTNNB1	Color2 [A=255, R=169, G=169, B=169]	1	4		20.2125	20.2165	20.1889	20.0232	20.0581	20.081
	2.4118	-0.0519555	CTNNBL1	Color2 [A=255, R=169, G=169, B=169]	1	4		20.5511	20.5683	20.5505	20.5017	20.5169	20.4954
+	2.88499	-0.186857	CTNND1	Color2 [A=255, R=169, G=169, B=169]	1	4		20.2745	20.285	20.3432	20.1289	20.0973	20.116
+	5.12018	0.273017	CTPS1	Color2 [A=255, R=169, G=169, B=169]	1	4		22.7298	22.7177	22.7402	23.0151	22.9971	22.9946
+	3.33783	-0.154542	CTPS2	Color2 [A=255, R=169, G=169, B=169]	1	4		19.4561	19.4893	19.4564	19.3227	19.3221	19.2934
	0.636654	0.043307	CTR9	Color2 [A=255, R=169, G=169, B=169]	1	4		20.0178	19.9663	19.9239	20.0372	20.0131	19.9877
	0.631082	0.0721353	CTSA	Color2 [A=255, R=169, G=169, B=169]	1	4		17.6768	17.5879	17.7122	17.6595	17.7636	17.7702
+	3.17399	0.402527	CTSB	Color2 [A=255, R=169, G=169, B=169]	1	4		21.0144	21.0879	21.1524	21.4602	21.5004	21.5016
	2.92269	-0.0857239	CTSC	Color2 [A=255, R=169, G=169, B=169]	1	4		20.6945	20.6854	20.7014	20.6134	20.6208	20.5898
	0.399202	-0.0266577	CTSD	Color2 [A=255, R=169, G=169, B=169]	1	4		21.3835	21.292	21.3578	21.3286	21.3212	21.3035
	0.731397	-0.122405	CTSL	Color2 [A=255, R=169, G=169, B=169]	1	4		18.4216	18.5089	18.6063	18.3016	18.3768	18.491
+	3.73878	0.300662	CTSZ	Color2 [A=255, R=169, G=169, B=169]	1	4		19.8013	19.7587	19.8165	20.1127	20.101	20.0647
	2.74885	0.111899	CTTN	Color2 [A=255, R=169, G=169, B=169]	1	4		21.9713	21.946	21.9239	22.0718	22.052	22.0531
	2.02861	0.136694	CTTNBP2NL	Color2 [A=255, R=169, G=169, B=169]	1	4		19.5747	19.4951	19.5432	19.6935	19.6906	19.639
+	2.54188	-0.2347	CTU1	Color2 [A=255, R=169, G=169, B=169]	1	4		18.9524	18.9326	19.0292	18.7256	18.7076	18.7769
+	3.65932	-0.175182	CTU2	Color2 [A=255, R=169, G=169, B=169]	1	4		18.8622	18.8578	18.8662	18.6797	18.7131	18.6679
	0.37887	0.301051	CUEDC1	Color2 [A=255, R=169, G=169, B=169]	1	4		15.8964	16.8405	16.8427	16.63	17.0097	16.843
	1.26929	0.043464	CUEDC2	Color2 [A=255, R=169, G=169, B=169]	1	4		18.9153	18.9581	18.908	18.9752	18.9633	18.9732
	2.08264	-0.0624142	CUL1	Color2 [A=255, R=169, G=169, B=169]	1	4		21.206	21.2113	21.1808	21.1542	21.1306	21.126
	1.33321	0.0553284	CUL2	Color2 [A=255, R=169, G=169, B=169]	1	4		20.4162	20.403	20.3772	20.435	20.4422	20.4852
	0.0705652	0.00216548	CUL3	Color2 [A=255, R=169, G=169, B=169]	1	4		20.1798	20.1623	20.17	20.1618	20.1917	20.1651
+	2.62172	0.197888	CUL4A	Color2 [A=255, R=169, G=169, B=169]	1	4		20.1166	20.0455	20.0725	20.242	20.2744	20.3118
	2.20919	0.0759996	CUL4B	Color2 [A=255, R=169, G=169, B=169]	1	4		21.9032	21.9415	21.9279	21.9821	22.0082	22.0102
	0.354891	0.0154126	CUL5	Color2 [A=255, R=169, G=169, B=169]	1	4		20.4043	20.4238	20.39	20.4416	20.431	20.3917
+	2.99528	-0.151735	CUL7	Color2 [A=255, R=169, G=169, B=169]	1	4		18.5161	18.5761	18.5404	18.39	18.3981	18.3893
	1.32272	0.0797952	CUSTOS	Color2 [A=255, R=169, G=169, B=169]	1	4		18.79	18.8202	18.7988	18.9217	18.8315	18.8952
	0.182726	0.04002	CUTA	Color2 [A=255, R=169, G=169, B=169]	1	4		20.5672	20.4992	20.6027	20.7494	20.5436	20.4961
+	3.64863	0.315671	CUTC	Color2 [A=255, R=169, G=169, B=169]	1	4		20.5629	20.5974	20.6282	20.9192	20.9357	20.8807
+	2.65032	-0.160906	CUX1	Color2 [A=255, R=169, G=169, B=169]	1	4		19.0089	19.0428	19.0604	18.8976	18.8418	18.8901
	1.50689	-0.100211	CWC15	Color2 [A=255, R=169, G=169, B=169]	1	4		20.1414	20.0836	20.0493	20.0004	19.9619	20.0114
	0.588661	0.0516097	CWC22	Color2 [A=255, R=169, G=169, B=169]	1	4		18.5417	18.5496	18.4331	18.575	18.5656	18.5385
	0.559912	0.0542908	CWC25	Color2 [A=255, R=169, G=169, B=169]	1	4		17.5877	17.7291	17.6511	17.7219	17.6836	17.7252
	0.42822	0.0398808	CWC27	Color2 [A=255, R=169, G=169, B=169]	1	4		19.5494	19.4797	19.4832	19.4917	19.5362	19.6041
	3.24519	-0.0999896	CWF19L1	Color2 [A=255, R=169, G=169, B=169]	1	4		19.8617	19.8926	19.8717	19.767	19.7807	19.7784
	0.551418	0.216947	CWF19L2	Color2 [A=255, R=169, G=169, B=169]	1	4		16.9243	16.5929	17.1654	17.0078	17.1435	17.1822
+	3.31078	0.218278	CXADR	Color2 [A=255, R=169, G=169, B=169]	1	4		19.403	19.3889	19.3651	19.5988	19.5758	19.6372
+	1.08183	0.741223	CXCR4	Color2 [A=255, R=169, G=169, B=169]	1	4		15.4748	15.3295	14.4746	15.6782	15.9434	15.8809
	2.06166	-0.154055	CXXC1	Color2 [A=255, R=169, G=169, B=169]	1	4		18.7585	18.8263	18.8515	18.6392	18.6902	18.6448
	0.353409	0.0416991	CXorf38	Color2 [A=255, R=169, G=169, B=169]	1	4		18.1349	18.1504	18.2676	18.2365	18.264	18.1774
	0.604128	-0.159915	CYB561D2	Color2 [A=255, R=169, G=169, B=169]	1	4		16.4485	16.7156	16.4795	16.5398	16.2524	16.3716
	0.443459	-0.082585	CYB5A	Color2 [A=255, R=169, G=169, B=169]	1	4		20.2756	20.3743	20.4376	20.3311	20.1515	20.3571
	0.126213	0.0154152	CYB5B	Color2 [A=255, R=169, G=169, B=169]	1	4		20.9851	21.0959	21.0849	21.0226	21.0715	21.1181
	1.07386	-0.0582492	CYB5R1	Color2 [A=255, R=169, G=169, B=169]	1	4		19.4245	19.3543	19.3613	19.3464	19.3105	19.3084
	2.54905	0.0449181	CYB5R3	Color2 [A=255, R=169, G=169, B=169]	1	4		22.7509	22.7421	22.754	22.785	22.805	22.7917
	0.118523	-0.0217927	CYB5R4	Color2 [A=255, R=169, G=169, B=169]	1	4		17.8206	18.0002	18.0146	17.9501	17.945	17.875
	1.27892	-0.109519	CYBA	Color2 [A=255, R=169, G=169, B=169]	1	4		20.0376	19.9955	20.0807	19.9113	19.8839	19.9899
	0.554264	0.55774	CYBC1	Color2 [A=255, R=169, G=169, B=169]	1	4		16.8894	16.4413	15.3886	16.8564	16.7763	16.7599
	2.22675	-0.119387	CYC1	Color2 [A=255, R=169, G=169, B=169]	1	4		21.5844	21.6004	21.6107	21.4533	21.4632	21.5207
	2.0049	-0.142944	CYCS	Color2 [A=255, R=169, G=169, B=169]	1	4		22.3865	22.4713	22.4785	22.3132	22.2841	22.3102
	0.647154	-0.0186717	CYFIP1	Color2 [A=255, R=169, G=169, B=169]	1	4		19.4313	19.427	19.4278	19.4116	19.3868	19.4317
	0.858445	0.0678317	CYFIP2	Color2 [A=255, R=169, G=169, B=169]	1	4		19.3241	19.3978	19.2961	19.3987	19.4465	19.3763
+	1.2994	-0.493649	CYLD	Color2 [A=255, R=169, G=169, B=169]	1	4		17.8611	17.9051	17.8215	17.2336	17.7187	17.1545
	0.0707462	-0.0165405	CYP20A1	Color2 [A=255, R=169, G=169, B=169]	1	4		17.1129	16.9085	16.8736	16.9015	17.0134	16.9305
	0.830298	-0.358284	CYP2J2	Color2 [A=255, R=169, G=169, B=169]	1	4		15.3985	15.7444	15.8251	15.0034	15.3837	15.5061
+	2.3104	0.582163	CYP2S1	Color2 [A=255, R=169, G=169, B=169]	1	4		16.2573	16.3681	16.3897	17.0695	16.9479	16.7442
	0.0481014	-0.0447241	CYP2U1	Color2 [A=255, R=169, G=169, B=169]	1	4		16.1806	16.4199	16.6046	16.1555	15.9793	16.9362
+	4.68033	-0.327649	CYP4X1	Color2 [A=255, R=169, G=169, B=169]	1	4		19.399	19.3977	19.4102	19.0646	19.1016	19.0577
+	3.11229	-0.205925	CYP51A1	Color2 [A=255, R=169, G=169, B=169]	1	4		20.2801	20.2604	20.3163	20.0513	20.0843	20.1034
	0.112274	0.0397533	CYREN	Color2 [A=255, R=169, G=169, B=169]	1	4		14.4323	14.3043	14.4324	14.3778	14.66	14.2504
+	3.161	0.152822	CYRIB	Color2 [A=255, R=169, G=169, B=169]	1	4		20.3043	20.3309	20.3496	20.4954	20.4842	20.4636
	0.617103	-0.0596657	CYSTM1	Color2 [A=255, R=169, G=169, B=169]	1	4		19.2433	19.2097	19.1324	19.0832	19.1809	19.1423
	0.0594924	0.0690778	CYTH1	Color2 [A=255, R=169, G=169, B=169]	1	4		15.8236	17.0453	16.9154	16.7487	16.7937	16.4491
	0.223547	0.0704638	CYTH2	Color2 [A=255, R=169, G=169, B=169]	1	4		17.3619	17.3117	17.297	17.45	17.1612	17.5708
	2.13579	0.108596	CZIB	Color2 [A=255, R=169, G=169, B=169]	1	4		20.7019	20.7228	20.7228	20.8101	20.7984	20.8647
	0.733456	-0.110043	D2HGDH	Color2 [A=255, R=169, G=169, B=169]	1	4		17.3693	17.3	17.2568	17.088	17.2118	17.2962
	0.62656	0.125788	DAAM1	Color2 [A=255, R=169, G=169, B=169]	1	4		16.1666	16.2675	16.3832	16.489	16.4339	16.2718
	0.508986	-0.478021	DAB2	Color2 [A=255, R=169, G=169, B=169]	1	4		15.685	15.4692	15.7128	14.3912	15.2673	15.7745
	0.985819	-0.0541986	DACH1	Color2 [A=255, R=169, G=169, B=169]	1	4		17.8128	17.773	17.7454	17.7559	17.7111	17.7015
	0.769138	-0.0773493	DAD1	Color2 [A=255, R=169, G=169, B=169]	1	4		20.3688	20.4122	20.5105	20.3924	20.3305	20.3365
+	2.40043	-0.270344	DAG1	Color2 [A=255, R=169, G=169, B=169]	1	4		18.1113	18.1311	18.2561	17.8931	17.8958	17.8986
	1.15739	0.139805	DAGLB	Color2 [A=255, R=169, G=169, B=169]	1	4		18.4856	18.4007	18.5802	18.6294	18.588	18.6685
	1.51138	-0.0780913	DAP3	Color2 [A=255, R=169, G=169, B=169]	1	4		19.8818	19.8364	19.9124	19.7885	19.7909	19.8169
	0.105489	-0.026673	DAPK3	Color2 [A=255, R=169, G=169, B=169]	1	4		17.8742	17.7787	17.7345	17.637	17.9173	17.7531
	2.32089	0.0561536	DARS1	Color2 [A=255, R=169, G=169, B=169]	1	4		22.828	22.8452	22.8344	22.8751	22.8988	22.9022
	3.26861	0.134131	DARS2	Color2 [A=255, R=169, G=169, B=169]	1	4		21.3252	21.3491	21.3603	21.4732	21.4684	21.4954
	1.08636	0.140768	DAXX	Color2 [A=255, R=169, G=169, B=169]	1	4		19.0372	19.0255	19.2049	19.1959	19.2606	19.2334
	1.07328	0.0611184	DAZAP1	Color2 [A=255, R=169, G=169, B=169]	1	4		22.458	22.5286	22.5244	22.5374	22.5745	22.5825
	0.760801	-0.228992	DBI	Color2 [A=255, R=169, G=169, B=169]	1	4		20.4456	20.4962	20.475	20.0653	20.1503	20.5142
	0.694458	0.0480118	DBN1	Color2 [A=255, R=169, G=169, B=169]	1	4		21.0209	21.1209	21.0934	21.1262	21.1091	21.144
	1.44492	0.0744642	DBNL	Color2 [A=255, R=169, G=169, B=169]	1	4		20.6007	20.642	20.6592	20.7207	20.6758	20.7288
	0.984416	0.103149	DBR1	Color2 [A=255, R=169, G=169, B=169]	1	4		19.2373	19.263	19.2822	19.2718	19.391	19.4291
	1.30146	-0.063247	DBT	Color2 [A=255, R=169, G=169, B=169]	1	4		19.8314	19.8556	19.8303	19.7954	19.7334	19.7987
	0.691173	-0.0366243	DCAF1	Color2 [A=255, R=169, G=169, B=169]	1	4		20.841	20.9123	20.8724	20.8556	20.8459	20.8143
	0.717785	-0.0845369	DCAF10	Color2 [A=255, R=169, G=169, B=169]	1	4		17.0228	17.0533	17.0733	16.8621	17.0091	17.0247
	1.08789	0.153011	DCAF11	Color2 [A=255, R=169, G=169, B=169]	1	4		17.1445	17.0482	17.1081	17.1376	17.2843	17.3379
	0.329612	0.138861	DCAF12	Color2 [A=255, R=169, G=169, B=169]	1	4		16.1261	15.6061	16.005	15.966	16.1975	15.9903
	0.79648	0.0371234	DCAF13	Color2 [A=255, R=169, G=169, B=169]	1	4		19.8342	19.818	19.8548	19.8464	19.863	19.909
	1.08108	0.184357	DCAF15	Color2 [A=255, R=169, G=169, B=169]	1	4		16.7735	16.585	16.5275	16.8328	16.7539	16.8523
	1.41559	-0.0936502	DCAF16	Color2 [A=255, R=169, G=169, B=169]	1	4		18.1947	18.1374	18.2431	18.1029	18.0903	18.1011
	0.563884	-0.165726	DCAF5	Color2 [A=255, R=169, G=169, B=169]	1	4		16.383	16.0187	16.4304	16.1328	16.097	16.1052
+	1.86431	-0.227948	DCAF6	Color2 [A=255, R=169, G=169, B=169]	1	4		17.7617	17.794	17.7771	17.6198	17.4448	17.5844
	2.44426	0.0979608	DCAF7	Color2 [A=255, R=169, G=169, B=169]	1	4		21.1333	21.1071	21.1062	21.2226	21.2305	21.1873
	0.442019	-0.0438162	DCAF8	Color2 [A=255, R=169, G=169, B=169]	1	4		19.493	19.4489	19.3594	19.3628	19.4192	19.3878
+	2.41288	0.26289	DCAKD	Color2 [A=255, R=169, G=169, B=169]	1	4		18.7177	18.7856	18.693	18.9293	19.0423	19.0134
+	1.76157	0.713305	DCDC2	Color2 [A=255, R=169, G=169, B=169]	1	4		14.7098	14.229	14.3649	14.9568	15.1399	15.347
+	4.79458	0.221869	DCK	Color2 [A=255, R=169, G=169, B=169]	1	4		19.3395	19.3323	19.319	19.5546	19.5623	19.5395
	1.48818	0.15484	DCLK1	Color2 [A=255, R=169, G=169, B=169]	1	4		18.4386	18.5544	18.4699	18.6405	18.7016	18.5853
	0.535601	0.101811	DCLK2	Color2 [A=255, R=169, G=169, B=169]	1	4		18.5361	18.4414	18.3397	18.6406	18.4279	18.5541
+	3.40391	0.226854	DCP1A	Color2 [A=255, R=169, G=169, B=169]	1	4		18.8498	18.8878	18.9067	19.0995	19.1324	19.093
	0.125536	-0.0205441	DCP1B	Color2 [A=255, R=169, G=169, B=169]	1	4		17.7615	17.9119	17.8996	17.7698	17.8906	17.851
	0.179883	-0.0271924	DCP2	Color2 [A=255, R=169, G=169, B=169]	1	4		19.44	19.4172	19.2608	19.3658	19.3446	19.3259
	1.1619	-0.0703233	DCPS	Color2 [A=255, R=169, G=169, B=169]	1	4		19.1466	19.1108	19.1976	19.0989	19.0898	19.0553
	1.48396	0.108601	DCTD	Color2 [A=255, R=169, G=169, B=169]	1	4		19.0919	19.1672	19.1388	19.2565	19.2764	19.1909
	2.18472	-0.0458151	DCTN1	Color2 [A=255, R=169, G=169, B=169]	1	4		20.9873	20.9978	21.0102	20.9543	20.9418	20.9618
	0.734615	-0.0306759	DCTN2	Color2 [A=255, R=169, G=169, B=169]	1	4		21.5851	21.553	21.5821	21.5735	21.536	21.5187
	1.93157	-0.0875397	DCTN3	Color2 [A=255, R=169, G=169, B=169]	1	4		20.7477	20.7678	20.7069	20.6639	20.6361	20.6598
	0.581732	0.026062	DCTN4	Color2 [A=255, R=169, G=169, B=169]	1	4		19.8767	19.8802	19.934	19.9087	19.9336	19.9267
	0.90867	0.0602538	DCTN5	Color2 [A=255, R=169, G=169, B=169]	1	4		19.2409	19.2963	19.289	19.2991	19.3228	19.385
	0.155922	-0.0152683	DCTN6	Color2 [A=255, R=169, G=169, B=169]	1	4		20.4913	20.5533	20.5018	20.4768	20.4617	20.5621
	2.54376	-0.126422	DCTPP1	Color2 [A=255, R=169, G=169, B=169]	1	4		22.769	22.7781	22.7988	22.6556	22.6256	22.6854
	0.726316	0.0559349	DCUN1D1	Color2 [A=255, R=169, G=169, B=169]	1	4		19.1906	19.1938	19.2244	19.1942	19.3068	19.2756
	0.152341	-0.173684	DCUN1D3	Color2 [A=255, R=169, G=169, B=169]	1	4		15.6034	15.8596	15.8012	16.2087	15.7468	14.7876
	0.624815	0.173173	DCUN1D4	Color2 [A=255, R=169, G=169, B=169]	1	4		16.7988	16.6062	16.9493	16.8109	17.002	17.0609
	1.79614	0.125908	DCUN1D5	Color2 [A=255, R=169, G=169, B=169]	1	4		20.3027	20.2953	20.3114	20.4039	20.3924	20.4908
+	3.91929	-0.190257	DCXR	Color2 [A=255, R=169, G=169, B=169]	1	4		21.6559	21.6557	21.6854	21.4814	21.4592	21.4857
	0.53889	0.0613283	DDA1	Color2 [A=255, R=169, G=169, B=169]	1	4		18.9807	18.9548	19.07	19.0823	18.9932	19.114
	1.08751	-0.0786616	DDAH1	Color2 [A=255, R=169, G=169, B=169]	1	4		21.0749	21.1273	21.1894	21.048	21.0668	21.0407
	0.105248	0.0110722	DDAH2	Color2 [A=255, R=169, G=169, B=169]	1	4		18.4236	18.3964	18.4713	18.4752	18.4696	18.3797
	0.121838	-0.00241216	DDB1	Color2 [A=255, R=169, G=169, B=169]	1	4		22.5282	22.5414	22.5201	22.525	22.5348	22.5227
+	3.56203	0.511464	DDB2	Color2 [A=255, R=169, G=169, B=169]	1	4		20.0434	19.9946	19.9605	20.5747	20.5045	20.4537
	1.13853	-0.113073	DDHD1	Color2 [A=255, R=169, G=169, B=169]	1	4		16.8856	16.8355	16.991	16.7754	16.7909	16.8067
	0.785403	0.0899785	DDHD2	Color2 [A=255, R=169, G=169, B=169]	1	4		18.4922	18.5903	18.593	18.6698	18.7067	18.5689
	0.810361	0.0482241	DDI2	Color2 [A=255, R=169, G=169, B=169]	1	4		20.4207	20.4521	20.4687	20.5398	20.4873	20.4591
	1.00344	-0.0873578	DDOST	Color2 [A=255, R=169, G=169, B=169]	1	4		22.4684	22.3845	22.3381	22.3229	22.2803	22.3256
	0.107598	-0.00513268	DDRGK1	Color2 [A=255, R=169, G=169, B=169]	1	4		20.7061	20.7111	20.6817	20.6759	20.6842	20.7234
	0.151663	0.0229556	DDT	Color2 [A=255, R=169, G=169, B=169]	1	4		22.1906	22.0837	22.0214	22.1708	22.1176	22.0763
	0.0358079	-0.000933329	DDX1	Color2 [A=255, R=169, G=169, B=169]	1	4		22.3325	22.3152	22.3337	22.319	22.3204	22.3392
	0.32695	-0.011385	DDX10	Color2 [A=255, R=169, G=169, B=169]	1	4		19.3246	19.2807	19.3171	19.3009	19.3004	19.2869
	0.911399	0.164651	DDX11	Color2 [A=255, R=169, G=169, B=169]	1	4		18.1052	17.9491	17.8935	18.0921	18.2586	18.091
	1.38254	-0.0337137	DDX17	Color2 [A=255, R=169, G=169, B=169]	1	4		22.9055	22.9012	22.9125	22.867	22.8573	22.8937
	0.8259	-0.0236181	DDX18	Color2 [A=255, R=169, G=169, B=169]	1	4		21.4008	21.4142	21.4019	21.3594	21.3839	21.4027
	0.164049	-0.0181192	DDX19A	Color2 [A=255, R=169, G=169, B=169]	1	4		19.8958	19.88	19.9948	19.9	19.8722	19.9441
	0.503485	0.451048	DDX19B	Color2 [A=255, R=169, G=169, B=169]	1	4		16.4879	17.5539	17.7093	17.6272	17.6193	17.8578
	2.26566	0.0885715	DDX20	Color2 [A=255, R=169, G=169, B=169]	1	4		20.387	20.3662	20.3826	20.4454	20.4604	20.4957
	3.13483	0.120204	DDX21	Color2 [A=255, R=169, G=169, B=169]	1	4		23.8483	23.8388	23.8701	23.9679	23.96	23.9899
	0.412978	-0.019694	DDX23	Color2 [A=255, R=169, G=169, B=169]	1	4		20.7774	20.7756	20.7617	20.7688	20.7742	20.7127
	2.61345	0.0429007	DDX24	Color2 [A=255, R=169, G=169, B=169]	1	4		20.1034	20.0981	20.1041	20.1328	20.1519	20.1496
	1.83128	-0.0613117	DDX27	Color2 [A=255, R=169, G=169, B=169]	1	4		20.7916	20.7646	20.7475	20.717	20.7111	20.6918
	0.835267	-0.0731544	DDX28	Color2 [A=255, R=169, G=169, B=169]	1	4		18.9915	18.9878	19.1079	18.9364	18.9652	18.9661
	1.72422	-0.0895418	DDX31	Color2 [A=255, R=169, G=169, B=169]	1	4		17.9183	17.9067	17.926	17.8244	17.7896	17.8684
	1.12158	0.0760695	DDX39A	Color2 [A=255, R=169, G=169, B=169]	1	4		20.8351	20.8824	20.8162	20.9096	20.8837	20.9685
	0.129297	0.0180766	DDX39B	Color2 [A=255, R=169, G=169, B=169]	1	4		24.1186	24.2293	24.1824	24.1493	24.1605	24.2747
	1.03839	0.058356	DDX3X	Color2 [A=255, R=169, G=169, B=169]	1	4		22.643	22.604	22.5645	22.6685	22.6818	22.6363
	0.292832	-0.0140343	DDX41	Color2 [A=255, R=169, G=169, B=169]	1	4		19.9588	20.007	19.9702	19.977	19.9779	19.9389
	0.817383	0.0262667	DDX42	Color2 [A=255, R=169, G=169, B=169]	1	4		20.4188	20.4588	20.45	20.4613	20.4591	20.486
+	4.8493	-0.15141	DDX46	Color2 [A=255, R=169, G=169, B=169]	1	4		22.07	22.076	22.083	21.9321	21.9163	21.9263
	0.0647263	-0.00366338	DDX47	Color2 [A=255, R=169, G=169, B=169]	1	4		20.6024	20.6257	20.5675	20.6076	20.6022	20.5749
	0.271633	-0.026413	DDX49	Color2 [A=255, R=169, G=169, B=169]	1	4		19.5411	19.4168	19.5224	19.4644	19.4607	19.4761
	1.48748	0.0415777	DDX5	Color2 [A=255, R=169, G=169, B=169]	1	4		22.5212	22.4938	22.5002	22.5356	22.5379	22.5665
	2.20649	0.0772998	DDX50	Color2 [A=255, R=169, G=169, B=169]	1	4		20.6417	20.6871	20.6525	20.7281	20.7462	20.739
	1.6014	-0.0829023	DDX51	Color2 [A=255, R=169, G=169, B=169]	1	4		18.5865	18.5985	18.6544	18.5461	18.5086	18.5361
	2.48015	0.0642217	DDX52	Color2 [A=255, R=169, G=169, B=169]	1	4		19.9168	19.9293	19.9069	19.995	19.9676	19.983
	3.60707	-0.0802975	DDX54	Color2 [A=255, R=169, G=169, B=169]	1	4		20.6779	20.6781	20.6592	20.5899	20.5949	20.5895
	1.29018	-0.0716197	DDX55	Color2 [A=255, R=169, G=169, B=169]	1	4		18.2005	18.1287	18.1356	18.093	18.0587	18.0982
	2.31745	0.0827096	DDX56	Color2 [A=255, R=169, G=169, B=169]	1	4		20.3034	20.2721	20.2546	20.3532	20.362	20.363
	2.50834	0.139612	DDX59	Color2 [A=255, R=169, G=169, B=169]	1	4		18.4	18.4309	18.4459	18.5368	18.5963	18.5625
	1.06224	0.0577176	DDX6	Color2 [A=255, R=169, G=169, B=169]	1	4		21.7023	21.7407	21.762	21.7689	21.7798	21.8294
+	5.41292	-0.538898	DECR1	Color2 [A=255, R=169, G=169, B=169]	1	4		18.932	18.8984	18.9116	18.3986	18.3644	18.3624
	0.313197	-0.0949815	DEGS1	Color2 [A=255, R=169, G=169, B=169]	1	4		17.4953	17.7244	17.5423	17.3356	17.4567	17.6848
	0.000158457	5.72205e-06	DEK	Color2 [A=255, R=169, G=169, B=169]	1	4		22.4679	22.5036	22.4939	22.4976	22.4806	22.4871
	0.104948	-0.0602163	DENND11	Color2 [A=255, R=169, G=169, B=169]	1	4		16.7412	16.4519	16.7173	16.2262	16.6499	16.8536
	1.14827	-0.198125	DENND1A	Color2 [A=255, R=169, G=169, B=169]	1	4		18.7768	18.5896	18.5832	18.3532	18.5205	18.4815
	0.285527	0.0431309	DENND3	Color2 [A=255, R=169, G=169, B=169]	1	4		19.359	19.2281	19.3981	19.3072	19.4142	19.3931
+	2.39481	-0.184369	DENND4A	Color2 [A=255, R=169, G=169, B=169]	1	4		18.5782	18.5346	18.4731	18.3387	18.338	18.356
	1.16196	-0.067756	DENND4C	Color2 [A=255, R=169, G=169, B=169]	1	4		18.7923	18.8647	18.8001	18.7337	18.739	18.7812
	1.04487	0.143873	DENND6A	Color2 [A=255, R=169, G=169, B=169]	1	4		17.9102	18.1254	18.0482	18.185	18.1885	18.1419
	0.891751	-0.0240758	DENR	Color2 [A=255, R=169, G=169, B=169]	1	4		21.9182	21.9381	21.9487	21.9129	21.8947	21.9252
+	1.01105	0.327309	DEPDC1B	Color2 [A=255, R=169, G=169, B=169]	1	4		17.1012	16.852	17.2858	17.4608	17.5203	17.2399
	2.16024	-0.122159	DERA	Color2 [A=255, R=169, G=169, B=169]	1	4		18.8608	18.8258	18.796	18.6764	18.7253	18.7143
	0.882997	0.15919	DERL1	Color2 [A=255, R=169, G=169, B=169]	1	4		19.846	19.7256	19.6286	19.9428	19.9536	19.7814
	0.734752	-0.364758	DERL2	Color2 [A=255, R=169, G=169, B=169]	1	4		17.8222	17.5723	17.5501	16.8764	17.5776	17.3964
+	3.70946	0.473422	DERPC	Color2 [A=255, R=169, G=169, B=169]	1	4		19.1138	19.2304	19.1998	19.662	19.6659	19.6363
	0.05219	0.00874138	DESI1	Color2 [A=255, R=169, G=169, B=169]	1	4		18.9761	18.8636	18.8556	18.9913	18.8546	18.8755
	0.77485	0.116622	DESI2	Color2 [A=255, R=169, G=169, B=169]	1	4		17.6338	17.8049	17.8335	17.8538	17.8346	17.9337
	0.21379	0.082442	DET1	Color2 [A=255, R=169, G=169, B=169]	1	4		14.8852	15.197	15.3111	15.0566	15.2786	15.3054
	1.43507	-0.0906817	DFFA	Color2 [A=255, R=169, G=169, B=169]	1	4		21.3116	21.3878	21.4038	21.287	21.2626	21.2814
	1.58959	-0.163279	DFFB	Color2 [A=255, R=169, G=169, B=169]	1	4		18.5712	18.6239	18.6535	18.3811	18.5214	18.4562
	0.0287901	0.0116138	DGAT1	Color2 [A=255, R=169, G=169, B=169]	1	4		17.2173	17.3009	17.1988	17.4815	17.0247	17.2456
	0.216959	0.0204659	DGCR8	Color2 [A=255, R=169, G=169, B=169]	1	4		18.5509	18.5818	18.5058	18.6252	18.5371	18.5375
+	1.44633	0.542746	DGKA	Color2 [A=255, R=169, G=169, B=169]	1	4		16.015	16.3484	15.8997	16.8099	16.4277	16.6537
	1.2126	0.168301	DGKE	Color2 [A=255, R=169, G=169, B=169]	1	4		17.7478	17.725	17.9253	17.9927	17.9715	17.9388
+	2.35394	0.432569	DGKH	Color2 [A=255, R=169, G=169, B=169]	1	4		16.7464	16.6422	16.6127	17.0958	16.993	17.2103
+	2.40941	-0.33784	DGLUCY	Color2 [A=255, R=169, G=169, B=169]	1	4		18.4111	18.5018	18.4414	18.2026	18.1071	18.031
	1.48216	0.113845	DHCR24	Color2 [A=255, R=169, G=169, B=169]	1	4		19.7946	19.6916	19.7037	19.8684	19.8181	19.845
	2.50777	-0.111628	DHCR7	Color2 [A=255, R=169, G=169, B=169]	1	4		21.3894	21.3571	21.3677	21.2859	21.235	21.2583
	0.388103	0.131804	DHDDS	Color2 [A=255, R=169, G=169, B=169]	1	4		16.7674	16.6625	16.7714	17.138	16.7734	16.6852
+	1.88721	-0.227364	DHFR	Color2 [A=255, R=169, G=169, B=169]	1	4		21.1651	21.1988	21.2333	20.9119	20.9333	21.0699
	1.95354	0.165087	DHODH	Color2 [A=255, R=169, G=169, B=169]	1	4		19.3264	19.3156	19.4021	19.4934	19.5629	19.4831
+	1.85896	-0.19053	DHPS	Color2 [A=255, R=169, G=169, B=169]	1	4		20.0568	20.1574	20.1298	19.8607	19.9336	19.9781
	0.032662	-0.0198809	DHRS1	Color2 [A=255, R=169, G=169, B=169]	1	4		17.2037	16.6736	17.2966	17.0668	16.9098	17.1377
	1.92382	0.155754	DHRS11	Color2 [A=255, R=169, G=169, B=169]	1	4		18.8975	18.8619	18.8099	18.9738	19.0588	19.004
	0.086595	0.0130997	DHRS13	Color2 [A=255, R=169, G=169, B=169]	1	4		17.5312	17.691	17.6535	17.5912	17.6638	17.6599
+	2.42888	-0.89807	DHRS2	Color2 [A=255, R=169, G=169, B=169]	1	4		16.1942	16.3352	16.0251	15.3801	15.4273	15.0528
+	1.97336	0.356565	DHRS3	Color2 [A=255, R=169, G=169, B=169]	1	4		18.8774	18.9463	18.7319	19.2464	19.2642	19.1147
	0.155889	-0.0371176	DHRS4	Color2 [A=255, R=169, G=169, B=169]	1	4		21.5224	21.678	21.4059	21.4371	21.4801	21.5777
+	2.87665	-0.296549	DHRS7	Color2 [A=255, R=169, G=169, B=169]	1	4		20.0561	20.0435	20.0977	19.7494	19.7241	19.8342
	0.731947	0.0445042	DHRS7B	Color2 [A=255, R=169, G=169, B=169]	1	4		19.1762	19.1514	19.2442	19.2359	19.2299	19.2396
	0.341123	-0.354308	DHRSX	Color2 [A=255, R=169, G=169, B=169]	1	4		16.7527	16.5463	16.6248	15.4615	16.521	16.8784
	0.86751	0.0838896	DHTKD1	Color2 [A=255, R=169, G=169, B=169]	1	4		19.3307	19.4341	19.4738	19.5135	19.4683	19.5085
	1.23984	0.036808	DHX15	Color2 [A=255, R=169, G=169, B=169]	1	4		22.1309	22.1344	22.1057	22.1436	22.1578	22.18
	0.248323	-0.0110556	DHX16	Color2 [A=255, R=169, G=169, B=169]	1	4		19.9448	19.9224	19.9299	19.9408	19.9343	19.8888
	2.92964	-0.0665124	DHX29	Color2 [A=255, R=169, G=169, B=169]	1	4		19.431	19.4296	19.4214	19.3541	19.3758	19.3527
	2.17722	0.0766894	DHX30	Color2 [A=255, R=169, G=169, B=169]	1	4		20.4391	20.4113	20.4452	20.5178	20.4875	20.5203
+	1.25621	-0.503538	DHX32	Color2 [A=255, R=169, G=169, B=169]	1	4		16.7253	16.6494	17.2453	16.3695	16.3384	16.4014
	1.33979	-0.0551078	DHX33	Color2 [A=255, R=169, G=169, B=169]	1	4		20.0458	19.9879	20.0069	19.9746	19.9436	19.9571
+	1.97656	-0.268529	DHX34	Color2 [A=255, R=169, G=169, B=169]	1	4		17.4543	17.6283	17.5589	17.3398	17.2406	17.2555
	1.04738	0.121857	DHX35	Color2 [A=255, R=169, G=169, B=169]	1	4		17.9961	18.0163	18.1663	18.1772	18.201	18.166
	0.783589	0.0533435	DHX36	Color2 [A=255, R=169, G=169, B=169]	1	4		19.52	19.5123	19.4739	19.5994	19.5634	19.5035
+	2.55018	-0.161437	DHX37	Color2 [A=255, R=169, G=169, B=169]	1	4		19.2968	19.3315	19.3606	19.1769	19.1365	19.1911
	0.178836	0.00370471	DHX38	Color2 [A=255, R=169, G=169, B=169]	1	4		20.6218	20.6354	20.6094	20.6265	20.6216	20.6296
	1.39083	-0.112202	DHX40	Color2 [A=255, R=169, G=169, B=169]	1	4		19.2178	19.0929	19.1284	19.0308	19.0457	19.026
	2.35982	-0.130072	DHX57	Color2 [A=255, R=169, G=169, B=169]	1	4		18.9202	18.9108	18.8604	18.7676	18.7451	18.7884
	2.4312	0.0729644	DHX8	Color2 [A=255, R=169, G=169, B=169]	1	4		20.7874	20.7875	20.7937	20.8405	20.8661	20.881
	0.350333	-0.00814819	DHX9	Color2 [A=255, R=169, G=169, B=169]	1	4		23.8543	23.8803	23.8567	23.857	23.8464	23.8634
+	2.73467	0.165022	DIABLO	Color2 [A=255, R=169, G=169, B=169]	1	4		20.5461	20.5718	20.4988	20.6966	20.7181	20.6972
	0.864573	-0.0199636	DIAPH1	Color2 [A=255, R=169, G=169, B=169]	1	4		21.2118	21.1958	21.1931	21.1909	21.1876	21.1623
	1.21318	-0.0996952	DIAPH2	Color2 [A=255, R=169, G=169, B=169]	1	4		20.1166	20.173	20.0887	20.0544	20.0575	19.9672
+	4.09825	0.471984	DIAPH3	Color2 [A=255, R=169, G=169, B=169]	1	4		18.6049	18.6235	18.6073	19.0341	19.1312	19.0863
	1.63114	0.0834045	DICER1	Color2 [A=255, R=169, G=169, B=169]	1	4		18.8243	18.7543	18.7571	18.8714	18.8574	18.8572
	2.18433	-0.0872669	DIDO1	Color2 [A=255, R=169, G=169, B=169]	1	4		19.3954	19.3549	19.4002	19.2915	19.2841	19.3131
	0.698381	0.0240453	DIMT1	Color2 [A=255, R=169, G=169, B=169]	1	4		19.5757	19.5887	19.5944	19.6391	19.601	19.5908
+	2.33659	0.362888	DIP2A	Color2 [A=255, R=169, G=169, B=169]	1	4		19.7302	19.9223	19.8594	20.1655	20.178	20.2571
	1.06644	-0.0458717	DIP2B	Color2 [A=255, R=169, G=169, B=169]	1	4		19.0952	19.0801	19.1183	19.0485	19.0246	19.0828
	0.0479233	-0.0333017	DIP2C	Color2 [A=255, R=169, G=169, B=169]	1	4		14.9177	14.8725	14.9904	14.4297	15.0536	15.1973
	0.267951	0.136948	DIPK1B	Color2 [A=255, R=169, G=169, B=169]	1	4		15.2213	15.7677	15.3784	15.8188	15.5688	15.3907
	0.866148	-0.136759	DIPK2A	Color2 [A=255, R=169, G=169, B=169]	1	4		17.9026	17.8167	17.7871	17.6535	17.8264	17.6162
+	5.45922	0.309451	DIS3	Color2 [A=255, R=169, G=169, B=169]	1	4		20.8209	20.7964	20.798	21.108	21.118	21.1175
	0.24974	0.0571753	DIS3L	Color2 [A=255, R=169, G=169, B=169]	1	4		17.3237	17.5213	17.5669	17.5095	17.4491	17.6248
	0.0876122	-0.0236251	DIS3L2	Color2 [A=255, R=169, G=169, B=169]	1	4		16.8472	16.62	16.6918	16.7357	16.5628	16.7896
	1.25861	-0.0555439	DKC1	Color2 [A=255, R=169, G=169, B=169]	1	4		21.5895	21.6025	21.6032	21.5106	21.5378	21.5801
[truncated: 5,607 more rows]

## Sheet: G13D-WT volcano
Significant	#NAME?	Difference	Genes	Symbol color	Symbol type	Symbol size	Show label	C:\Users\adamianou\Desktop\Mass spectrometry total proteome\OA0055_NV2_TE_MSQ2697_vDIA_40w_Andreas_G13D_1.raw	C:\Users\adamianou\Desktop\Mass spectrometry total proteome\OA0055_NV2_TE_MSQ2697_vDIA_40w_Andreas_G13D_2.raw	C:\Users\adamianou\Desktop\Mass spectrometry total proteome\OA0055_NV2_TE_MSQ2697_vDIA_40w_Andreas_G13D_3.raw	C:\Users\adamianou\Desktop\Mass spectrometry total proteome\OA0055_NV2_TE_MSQ2697_vDIA_40w_Andreas_wt_1.raw	C:\Users\adamianou\Desktop\Mass spectrometry total proteome\OA0055_NV2_TE_MSQ2697_vDIA_40w_Andreas_wt_2.raw	C:\Users\adamianou\Desktop\Mass spectrometry total proteome\OA0055_NV2_TE_MSQ2697_vDIA_40w_Andreas_wt_3.raw
[truncated: 7,197 more rows]

[truncated: 4 more sheets: Q61H-WT volcano, KRAS WT Vs G12D Scatter blot, KRAS WT Vs G13D Scatter blot, KRAS WT Vs Q61H Scatter blot]
